# Supplementary material for: Diversity, structure and convergent evolution of the global sponge microbiome
Source: Nat Commun. 2016 Jun 16;7:11870. doi: 10.1038/ncomms11870 (PMC4912640; doi:10.1038/ncomms11870)
Supplement: Supplementary Data 1 — Diversity and richness of sponge species. [file ncomms11870-s2.xls]

## Sheet: Complete data
Species	S.obs	n.of.Seqs	Sh	InvSimp	S.chao1	S.ACE
Aiolochroia crassa	1995 ± 344.94	21624.43 ± 4483.51	5.31 ± 0.21	76.26 ± 22.24	4186.29 ± 337.44	4784.35 ± 329.38
Amphimedon compressa	935.31 ± 349.52	12035.77 ± 6227.01	2.39 ± 0.74	2.26 ± 0.86	1929.17 ± 580.23	2014.32 ± 682.85
Amphimedon erina	702.6 ± 655.01	19314.2 ± 8289.88	1.99 ± 1.79	4.34 ± 6.6	1416.02 ± 1061.27	1451.01 ± 1193.83
Aphrocallistes beatrix	225.5 ± 38.09	29827.25 ± 5776.46	1.7 ± 0.15	2.72 ± 0.79	317.3 ± 79.91	316.85 ± 119.23
Aplysina aerophoba	2026.88 ± 193.19	24020.62 ± 2776.34	5.21 ± 0.16	64.23 ± 15.99	4054.78 ± 397.19	4473.53 ± 436.83
Aplysina archeri	1627 ± 125.61	12268.33 ± 1310.77	5.54 ± 0.01	87.5 ± 9.41	4161.73 ± 154.3	4631.75 ± 334.18
Aplysina cauliformis	2313.8 ± 413.01	20404 ± 5246.38	5.61 ± 0.1	102.57 ± 20.2	5336.86 ± 644.87	6227.48 ± 706.04
Aplysina cavernicola	1556.33 ± 479.03	16319.67 ± 8770.87	5.23 ± 0.08	73.65 ± 5.87	3458.11 ± 580.34	4009.39 ± 579.67
Aplysina fulva	2054.6 ± 494.11	19227.2 ± 7358.47	5.36 ± 0.1	79.97 ± 12.57	4577.7 ± 494.57	5415.8 ± 462.13
Axinella	649.33 ± 340.77	16017.67 ± 13406.33	3.68 ± 1.5	18.19 ± 15.7	1230.32 ± 757.72	1281.81 ± 870.17
Axinella corrugata	730 ± 299.86	23972 ± 11853.29	3.03 ± 0.64	5.98 ± 2.87	1143.5 ± 639.17	1118.77 ± 661.41
Axinella infundibuliformis	516 ± 145.76	6375.83 ± 1947	3.61 ± 0.95	13.33 ± 11.96	1022.83 ± 586.11	1005.65 ± 515.96
Callyspongia	901.33 ± 399.64	10898.67 ± 6641.37	3.95 ± 2.03	73.93 ± 120.05	1631.22 ± 807.48	1769.71 ± 1017.14
Carteriospongia foliascens	1088.17 ± 347.32	17533.69 ± 7816.93	3.6 ± 0.51	11.45 ± 9.67	1918.62 ± 592.99	2023.59 ± 642.12
Chalinula molitba	596.33 ± 29.67	8594.67 ± 845.7	4.25 ± 0.57	16.04 ± 12.14	1006.68 ± 141.58	1029.21 ± 173.08
Chondrilla australiensis	879 ± 98.84	13683 ± 2541.62	4.3 ± 0.03	31.93 ± 0.14	1750.43 ± 57.78	1965.8 ± 76.62
Chondrilla caribensis	851.4 ± 260.88	15152 ± 2463.65	4.14 ± 0.22	23.39 ± 4.69	1519.8 ± 653.8	1559.49 ± 691.66
Cinachyrella	540 ± 131.56	28647 ± 7226.73	3.27 ± 0.22	10.37 ± 2.25	1007.83 ± 373.24	973.94 ± 410.89
Cinachyrella alloclada	765.1 ± 151.87	16355.1 ± 4776.6	3.96 ± 0.34	20.43 ± 7.31	1754.5 ± 410.2	1915.5 ± 480.97
Clathria	336.33 ± 104.98	9324.67 ± 4692.33	2.52 ± 0.22	4.85 ± 1.29	770.69 ± 152.16	840.27 ± 198.03
Cliona celata complex	875.14 ± 474.13	22082.43 ± 3274.95	2.28 ± 0.52	2.46 ± 0.56	1953.8 ± 1121.13	1954.49 ± 1349.67
Cliona delitrix	761.45 ± 176.43	14305.51 ± 7299.68	3.36 ± 0.45	8.45 ± 4.77	1193 ± 288.3	1182.05 ± 269.62
Cliona viridis	471.75 ± 208.32	27249 ± 3935.77	2.42 ± 0.19	6.03 ± 0.61	957.4 ± 434.67	928.71 ± 495.44
Coelocarteria singaporensis	736.64 ± 294.09	16249.5 ± 6075.33	3.59 ± 0.91	19.55 ± 17.48	1387.19 ± 642.15	1404.97 ± 774.97
Crambe crambe	527 ± 199.67	20292.33 ± 2191	1.38 ± 0.66	1.65 ± 0.39	1387.25 ± 384.75	1620.87 ± 381.73
Cymbastela	1022.33 ± 169.9	16779 ± 4414.33	3.59 ± 0.23	10.98 ± 2.75	1702.75 ± 339.31	1764.19 ± 372.52
Cymbastela coralliophila	931.75 ± 434.11	41298.88 ± 39961.01	3.93 ± 0.39	19.4 ± 6.18	1384.61 ± 658.16	1301.87 ± 504.49
Discodermia sp.	1167.5 ± 365.08	16097 ± 2393.12	4.4 ± 0.97	30.68 ± 22.13	2229.95 ± 736.01	2386.41 ± 836.76
Dysidea avara	381.6 ± 34.93	17224.4 ± 2404.71	2.35 ± 0.08	4.13 ± 0.87	837.82 ± 87.61	726.7 ± 126.42
Dysidea etheria	867 ± 366.85	12685 ± 4453.16	3.94 ± 1.11	17.34 ± 13.57	1464.1 ± 593.94	1521.51 ± 678.79
Dysidea fragilis	454.67 ± 107.62	14934 ± 2994.65	2.25 ± 0.23	3.38 ± 0.23	1027.92 ± 91.36	1184.57 ± 166.74
Ecionemia alata	1206.8 ± 556.79	15114.6 ± 12262.37	5.18 ± 0.25	70.59 ± 16.27	2463.73 ± 951.67	2597.65 ± 958.98
Ectyoplasia ferox	884.2 ± 107.4	20916.8 ± 5409.75	4.13 ± 0.2	28.52 ± 6.95	1801.88 ± 160.21	1948.15 ± 180.27
Erylus formosus	2461 ± 681.38	26647.2 ± 11564.92	5.66 ± 0.28	104.01 ± 47.59	5196.61 ± 869.41	5885.68 ± 884.84
Geodia	978.67 ± 410.49	17707.33 ± 4002.83	4.4 ± 0.78	30.58 ± 27.11	1794.41 ± 740.36	1835.39 ± 786.88
Geodia barretti	997.67 ± 112.19	12611.33 ± 2374.91	5.19 ± 0.1	68.18 ± 15.15	2113.8 ± 295.22	2256.44 ± 265.2
Halichondria panicea	658.67 ± 191.19	19171 ± 753.01	1.86 ± 0.05	1.9 ± 0.25	1255.76 ± 300.82	1421.69 ± 350.41
Halichondria phakellioides	605 ± 362.91	9694.4 ± 4825.86	3.1 ± 1.21	10.2 ± 11.96	1417.48 ± 974.56	1527.46 ± 1119.46
Haliclona tubifera	681.25 ± 268.11	13003 ± 3772.19	4.27 ± 1.69	26.25 ± 17.77	1217.73 ± 187.93	1273.09 ± 68.21
Hippospongia	1990.33 ± 360.94	22030 ± 4923.49	4.99 ± 0.13	48.11 ± 8.07	4029.53 ± 454.51	4613.42 ± 335.19
Hyrtios altus	1717 ± 284.12	19904.67 ± 5739.95	4.97 ± 0.01	56.31 ± 1.62	3593.31 ± 319.04	4044.3 ± 248.77
Hyrtios erectus	2107.33 ± 255.26	23278.33 ± 3955.4	5.36 ± 0.02	92.06 ± 2.9	4369.34 ± 518.7	5030.78 ± 514.83
Ianthella basta	356.71 ± 86.18	13514.14 ± 4958.85	1.78 ± 0.25	2.32 ± 0.63	571 ± 234.16	520.33 ± 189.65
Iotrochota	730.2 ± 252.03	7680.6 ± 3999.01	3.76 ± 0.62	12.74 ± 7.07	1647.57 ± 528.42	1790.49 ± 626.72
Iotrochota birotulata	393.5 ± 159.59	23006.5 ± 6370.74	1.26 ± 0.41	1.43 ± 0.19	1005.57 ± 458.36	1057.27 ± 617.44
Ircinia felix	2515.33 ± 416.49	27322.33 ± 5522.32	5.38 ± 0.15	87.73 ± 12.86	4928.77 ± 551.89	5476.25 ± 532.89
Ircinia oros	1845.77 ± 389.26	22767.04 ± 7230.73	4.81 ± 0.26	38.88 ± 10.97	3602.93 ± 630.71	3923.57 ± 712.53
Ircinia strobilina	1987.65 ± 743.53	24520.23 ± 15051.69	5.11 ± 0.53	60.36 ± 65.47	3707.08 ± 1017.25	4038.65 ± 1082.01
Ircinia variabilis	1924.51 ± 380.09	28088.86 ± 8453.32	4.19 ± 0.56	17.47 ± 23.1	3747.13 ± 658.25	4083.26 ± 782.19
Lissodendoryx	370.67 ± 272.18	8898.33 ± 9308.13	1.43 ± 0.64	1.72 ± 0.5	926.13 ± 709.53	977.68 ± 814.59
Lissodendoryx colombiensis	452.4 ± 249.13	34854 ± 16314.88	2.14 ± 0.26	3.06 ± 0.56	1015.5 ± 435.57	858.81 ± 583.58
Mycale laevis	617.8 ± 77.53	12126.8 ± 5521.46	3.1 ± 0.97	12.38 ± 17.53	1236.13 ± 144.97	1213.28 ± 321.55
Mycale laxissima	985.27 ± 449.64	16347.13 ± 9698.16	3.74 ± 1.01	31.33 ± 62.91	1744.48 ± 834.1	1784.54 ± 889.81
Mycale lingua	562 ± 224.13	8006.33 ± 1407.83	3.64 ± 1.47	18.16 ± 24.25	1236.85 ± 700.68	1011.23 ± 487.21
Myxilla	172.67 ± 42.44	5744.67 ± 1381.56	1.58 ± 0.31	2.81 ± 0.62	548.18 ± 192.52	515.38 ± 102.02
Niphates erecta	474.4 ± 80.89	4610 ± 577.32	3.43 ± 0.69	10.36 ± 8.48	1015.48 ± 172.11	1104.66 ± 233.7
Paratetilla	508.67 ± 147.94	12932.17 ± 3295.45	3.1 ± 0.3	8.02 ± 1.93	1032.95 ± 282.38	923.87 ± 375.39
Petrosia ficiformis	1763.33 ± 290.39	19073.33 ± 5584.51	5.39 ± 0.04	74.58 ± 6.09	3867.11 ± 336.17	4350.04 ± 286.69
Phakellia ventilabrum	561 ± 109.59	16438.67 ± 3334.12	3.17 ± 0.35	7.06 ± 1.28	855.13 ± 120.3	815.9 ± 124.47
Phorbas fictitius	720.75 ± 98.82	20983.67 ± 4066.53	2.19 ± 0.41	3.04 ± 1.6	1219.42 ± 229.15	1197.52 ± 240.18
Phyllospongia	1042.8 ± 248.39	16838.2 ± 5366.12	3.88 ± 0.33	13.89 ± 4.33	1712.55 ± 471.99	1830.64 ± 522.3
Placospongia intermedia	1302.75 ± 753.42	9619.75 ± 9542.72	5.43 ± 1.14	168 ± 242.54	2470.58 ± 1630.11	2710.32 ± 1933.14
Plakortis	1046.3 ± 266.79	18843.3 ± 8645.1	4.47 ± 0.37	36.74 ± 27.11	1877.46 ± 475.55	1961.29 ± 529.4
Plakortis halichondrioides	1737.88 ± 253.29	19472.75 ± 2608.88	5.02 ± 0.28	51.32 ± 16.65	3625.38 ± 579.02	4083.41 ± 730.68
Pseudocorticium jarrei	1185.67 ± 97.39	17491.33 ± 2196.95	4.44 ± 0.06	30.75 ± 2.74	2457.57 ± 188.61	2633.23 ± 139.29
Rhopaloeides odorabile	1292 ± 217.06	12308.38 ± 2820.09	4.89 ± 0.21	43.99 ± 16.93	3047.67 ± 285.45	3443.04 ± 391.2
Sarcotragus fasciculatus	1803.42 ± 317.95	26946.06 ± 5764.59	3.96 ± 0.47	9.98 ± 6.81	3399.73 ± 499.58	3681.22 ± 567.1
seawater	1744.52 ± 466.44	18472.25 ± 6112.45	5.02 ± 0.57	38.64 ± 27.61	3074.64 ± 757.39	3270.22 ± 825.11
sediment	2914.89 ± 956.2	16636.81 ± 8052.78	6.82 ± 0.61	365.28 ± 178.2	4180.16 ± 1099.55	4293.16 ± 1044.89
Spheciospongia vagabunda	707 ± 305.18	8695 ± 3301.13	3.19 ± 0.53	6.79 ± 2.44	1533 ± 377.28	1586.77 ± 384.04
Stelletta aremaria	872 ± 72.79	12039 ± 1873.34	4.68 ± 0.16	39.56 ± 8.09	1933.68 ± 245.67	2074.44 ± 98.81
Stelletta maori	901.67 ± 285.32	11997 ± 1014.65	4.67 ± 0.59	43.2 ± 42.99	1797.49 ± 759.49	1936.08 ± 893.29
Stylissa	1075.25 ± 618.27	25682.5 ± 20643.59	3 ± 0.23	5.69 ± 2.06	1870.54 ± 936.61	1870.73 ± 939.49
Stylissa carteri	738.6 ± 135.34	21233.2 ± 4023.94	2.42 ± 0.28	3.44 ± 1.26	1350.01 ± 282.35	1352.74 ± 375.14
Stylissa massa	927.86 ± 270.49	12476.21 ± 5975.28	3.53 ± 0.78	8.42 ± 4.72	1654.28 ± 532.04	1719.87 ± 578.04
Suberites diversicolor	339.71 ± 167.73	10585.43 ± 6438.67	2.59 ± 0.29	4.46 ± 1.19	566.88 ± 311.18	530.09 ± 282.45
Tedania ignis	324.8 ± 111.29	20813.2 ± 8078.9	1.72 ± 0.03	2.63 ± 0.49	681.61 ± 312.8	638.87 ± 335.12
Tethya	396.75 ± 103.32	17274.5 ± 8283.54	3.18 ± 0.09	10.76 ± 1.02	572.81 ± 282.12	530.92 ± 202.4
Xestospongia	967.83 ± 294.07	21801 ± 8576.54	3.13 ± 0.79	10.53 ± 22.16	1973.41 ± 665.66	1996.96 ± 719.07
Xestospongia bocatorensis	555.33 ± 186.26	20002 ± 4701.3	3.33 ± 1.35	9.55 ± 7.83	974.56 ± 259.61	946.99 ± 225.03
Xestospongia muta	1363.74 ± 390.88	16294.39 ± 5668.6	4.58 ± 0.42	22.52 ± 13.26	2657.72 ± 846.63	2793.3 ± 928.01
Xestospongia sp. UCMPWC1055	474 ± 133	17140.67 ± 7111.35	2.18 ± 0.17	3.04 ± 0.87	976.63 ± 284.83	918.79 ± 320.56
Xestospongia testudinaria	1959.91 ± 644.74	21621.91 ± 8546.52	5.3 ± 0.37	78 ± 29.57	4081.29 ± 905.61	4554.61 ± 1077.56

## Sheet: Subsample
Diversity and richness of sponge species
Species	S.obs	n.of.Seqs	Sh	InvSimp	S.chao1	S.ACE
Aiolochroia crassa	1437.29 ± 101.32	12722	5.27 ± 0.2	76.04 ± 22.13	3552.52 ± 362.27	4233.52 ± 347.46
Amphimedon compressa	921.33 ± 137	12722	2.07 ± 0.3	1.79 ± 0.17	1998.33 ± 138.79	2080.06 ± 195.5
Amphimedon erina	314 ± 132.44	12722	1.17 ± 0.14	1.39 ± 0.05	772.1 ± 344.03	627.25 ± 381.9
Aphrocallistes beatrix	195.5 ± 49.25	12722	1.71 ± 0.14	2.74 ± 0.77	256.12 ± 44.37	270.81 ± 77.47
Aplysina aerophoba	1372.75 ± 86.43	12722	5.15 ± 0.15	63.86 ± 15.98	3146.5 ± 304.21	3609.95 ± 281.68
Aplysina archeri	1646.5 ± 108.19	12722	5.54 ± 0	90.74 ± 10.69	4180.11 ± 275.61	4541.06 ± 415.26
Aplysina cauliformis	1708 ± 54.19	12722	5.56 ± 0.08	102.01 ± 20.57	4495.68 ± 214.96	5257.95 ± 338.61
Aplysina cavernicola	1329*	12722	5.22*	76.27*	3527.04*	3807.22*
Aplysina fulva	1566 ± 43.73	12722	5.34 ± 0.05	82.6 ± 11.17	3867.38 ± 430.75	4692.47 ± 602.57
Axinella sp.	250*	12722	1.95*	3.1*	285.88*	269.97*
Axinella corrugata	432.5 ± 89.8	12722	2.66 ± 0.38	4.38 ± 1.59	618.67 ± 181.65	602.13 ± 142.06
Callyspongia sp.	408*	12722	2.35*	4.3*	610.52*	523.61*
Carteriospongia foliascens	956.39 ± 175.5	12722	3.61 ± 0.48	12.06 ± 11.32	1804.23 ± 424.5	1935.45 ± 509.77
Chondrilla australiensis	837.5 ± 24.75	12722	4.29 ± 0.04	32.14 ± 0.1	1607.03 ± 28.19	1851.03 ± 46.22
Chondrilla caribensis	791.25 ± 201.23	12722	4.11 ± 0.24	23.22 ± 5.3	1466.91 ± 545.07	1545.39 ± 624.17
Cinachyrella sp.	400.67 ± 107.05	12722	3.26 ± 0.21	10.39 ± 2.33	704.97 ± 312.06	640.54 ± 251.72
Cinachyrella alloclada	659.71 ± 130.71	12722	3.92 ± 0.39	20.76 ± 8.92	1544.93 ± 462.88	1660.97 ± 518.15
Clathria sp.	355*	12722	2.4*	4.22*	611.52*	609.99*
Cliona celata complex	634.29 ± 289.68	12722	2.27 ± 0.51	2.47 ± 0.57	1402.22 ± 823.96	1345.03 ± 872.06
Cliona delitrix	736.76 ± 128.08	12722	3.17 ± 0.39	6.8 ± 3.17	1119.15 ± 283.49	1108.64 ± 272.47
Cliona viridis	333.25 ± 127.64	12722	2.42 ± 0.18	6.04 ± 0.61	620.2 ± 263.31	520.49 ± 263.44
Coelocarteria singaporensis	622.3 ± 235.38	12722	3.42 ± 0.96	17.26 ± 16.61	1118.55 ± 624.31	1157.61 ± 733.52
Crambe crambe	393 ± 179.52	12722	1.37 ± 0.66	1.65 ± 0.39	1132.48 ± 325.67	1201.42 ± 420.55
Cymbastela sp.	883.33 ± 71.7	12722	3.57 ± 0.23	10.91 ± 2.78	1573.79 ± 242.4	1616.07 ± 268.98
Cymbastela coralliophila	726.17 ± 67.01	12722	4.07 ± 0.15	21.97 ± 4.17	1092.87 ± 100.46	1135.85 ± 112.27
Discodermia sp.	1019.25 ± 256.14	12722	4.39 ± 0.96	30.82 ± 22.47	2045.09 ± 575.05	2140.62 ± 608.08
Dysidea avara	338.4 ± 38.32	12722	2.35 ± 0.08	4.14 ± 0.86	697.17 ± 116.23	587.73 ± 154.51
Dysidea etheria	769.67 ± 378.11	12722	4.13 ± 0.7	18.15 ± 12.92	1267.58 ± 621.52	1298.6 ± 719.83
Dysidea fragilis	388.5 ± 150.61	12722	2.17 ± 0.25	3.51 ± 0.1	918.39 ± 105.59	1109.7 ± 34.08
Ecionemia alata	1215*	12722	5.32*	79.77*	2483.51*	2674.89*
Ectyoplasia ferox	682.6 ± 70.35	12722	4.11 ± 0.2	28.51 ± 6.79	1524.21 ± 217.86	1590.45 ± 211.38
Erylus formosus	1632.8 ± 143.68	12722	5.61 ± 0.29	105.21 ± 48.37	4279.79 ± 456.4	4738.42 ± 405.03
Geodia sp.	826.67 ± 265.94	12722	4.39 ± 0.77	30.45 ± 26.85	1658.43 ± 546.3	1625.64 ± 520.69
Geodia barretti	1018*	12722	5.25*	75.18*	2327.03*	2314.83*
Halichondria panicea	535.67 ± 136.64	12722	1.85 ± 0.04	1.9 ± 0.26	1133.58 ± 265.68	1245.8 ± 341.53
Halichondria phakellioides	439*	12722	2.92*	6.66*	733.76*	699.84*
Haliclona tubifera	603.5 ± 420.73	12722	3.61 ± 2.63	23.03 ± 29.2	1173.74 ± 187.45	1288.45 ± 74.85
Hippospongia sp.	1401.67 ± 78.65	12722	4.95 ± 0.12	48.58 ± 8.98	3491.31 ± 252.79	4108.84 ± 199.21
Hyrtios altus	1310.67 ± 46.61	12722	4.93 ± 0.03	55.9 ± 1.74	3220.33 ± 121.89	3756.34 ± 128
Hyrtios erectus	1453.67 ± 62.64	12722	5.32 ± 0.02	91.97 ± 2.77	3731.05 ± 493.47	4294.4 ± 525.86
Ianthella basta	349.25 ± 68.41	12722	1.67 ± 0.21	2.04 ± 0.31	563.11 ± 196.95	505.21 ± 158.01
Iotrochota sp.	900*	12722	4.25*	23.61*	1954.52*	2008.29*
Iotrochota birotulata	307.25 ± 128.48	12722	1.24 ± 0.4	1.43 ± 0.18	761.61 ± 450.93	543.25 ± 322.84
Ircinia felix	1559.67 ± 56.61	12722	5.31 ± 0.12	87.78 ± 11.54	3829.95 ± 238.2	4653.2 ± 356.05
Ircinia oros	1317.34 ± 121.75	12722	4.77 ± 0.25	38.84 ± 10.94	2961.16 ± 437.9	3324.3 ± 498.07
Ircinia strobilina	1365.38 ± 132	12722	4.97 ± 0.28	48.76 ± 21.35	3075.57 ± 425.42	3498.79 ± 542.48
Ircinia variabilis	1220.8 ± 163.21	12722	4.07 ± 0.47	13.7 ± 11.69	2800.55 ± 464.55	3022.54 ± 621.45
Lissodendoryx sp.	472*	12722	1.37*	1.6*	1227.33*	1355.43*
Lissodendoryx colombiensis	336.6 ± 160.21	12722	2.13 ± 0.25	3.06 ± 0.54	589.14 ± 412.45	505.73 ± 352.78
Mycale laevis	623.5 ± 91.22	12722	2.85 ± 0.18	5.25 ± 0.01	1035 ± 280.1	977.41 ± 279.92
Mycale laxissima	879.78 ± 257.3	12722	3.46 ± 0.74	11.99 ± 12.31	1619.97 ± 655.23	1667.89 ± 750.63
Paratetilla sp.	433 ± 116.2	12722	2.91 ± 0.16	7 ± 0.65	924.43 ± 234.24	727.11 ± 252.99
Petrosia ficiformis	1392.33 ± 28.18	12722	5.37 ± 0.02	74.44 ± 6.78	3244.88 ± 131.66	3812.16 ± 10.31
Phakellia ventilabrum	514 ± 120.95	12722	3.15 ± 0.36	7 ± 1.28	787.33 ± 141.45	768.15 ± 115.48
Phorbas fictitius	561.91 ± 67.63	12722	2.07 ± 0.2	2.61 ± 0.63	965.08 ± 185.55	933.15 ± 163.25
Phyllospongia sp.	948 ± 256.32	12722	3.9 ± 0.37	14.7 ± 4.69	1657.37 ± 551.82	1766.1 ± 629.67
Placospongia intermedia	1391*	12722	5.01*	67.91*	3458.56*	4115.15*
Plakortis sp.	872.14 ± 112.22	12722	4.31 ± 0.19	26.38 ± 8.44	1590.84 ± 313.95	1690.45 ± 363.2
Plakortis halichondrioides	1329.88 ± 114.73	12722	4.98 ± 0.27	51.45 ± 16.61	3078.45 ± 514.5	3618.17 ± 698.05
Pseudocorticium jarrei	971.67 ± 25.79	12722	4.42 ± 0.06	30.73 ± 2.37	2196.24 ± 216.35	2372.71 ± 133.63
Rhopaloeides odorabile	1376.33 ± 79.69	12722	5.06 ± 0.04	55.3 ± 11.89	3325.74 ± 198.48	3775.14 ± 403.35
Sarcotragus fasciculatus	1181.58 ± 147.5	12722	3.91 ± 0.47	9.95 ± 6.89	2565.22 ± 343.46	2807.63 ± 413.86
seawater	1458.88 ± 265.42	12722	4.94 ± 0.57	34.94 ± 24.64	2794.09 ± 601.82	2998.09 ± 661.11
sediment	2816.54 ± 179.01	12722	6.96 ± 0.24	393.2 ± 162.88	4220.12 ± 330.85	4397.08 ± 358.88
Stelletta aremaria	846*	12722	4.54*	30.38*	2093.65*	2163.87*
Stelletta maori	1213*	12722	5.35*	93.07*	2694.77*	2988.23*
Stylissa sp.	739.33 ± 193.17	12722	3.04 ± 0.19	6.17 ± 2.22	1385.26 ± 514.36	1425.38 ± 564.46
Stylissa carteri	585.2 ± 85.41	12722	2.41 ± 0.27	3.44 ± 1.25	1147.89 ± 261.53	1101.33 ± 268.53
Stylissa massa	756.5 ± 339.03	12722	2.97 ± 0.69	5.2 ± 3.35	1270.28 ± 610.61	1305.36 ± 640.21
Suberites diversicolor	370.5 ± 53.03	12722	2.51 ± 0.31	4.92 ± 1.44	570 ± 103.15	555.87 ± 95.04
Tedania ignis	264.2 ± 72.98	12722	1.72 ± 0.03	2.63 ± 0.49	467.91 ± 190.96	417.4 ± 172.37
Tethya sp.	353.33 ± 48.69	12722	3.16 ± 0.07	10.64 ± 1.06	474.72 ± 121.13	463.55 ± 110.12
Xestospongia	772.3 ± 236.79	12722	2.97 ± 0.61	4.8 ± 2.76	1557.85 ± 598.46	1521.23 ± 622.23
Xestospongia bocatorensis	484.67 ± 205.05	12722	3.33 ± 1.35	9.62 ± 7.89	863.07 ± 306.6	767.15 ± 355.73
Xestospongia muta	1213.55 ± 148.53	12722	4.64 ± 0.38	24.41 ± 13.21	2460.17 ± 491.63	2605.02 ± 585.75
Xestospongia sp. UCMPWC1055	408.33 ± 52	12722	2.18 ± 0.17	3.06 ± 0.86	826.47 ± 101.76	792.33 ± 162.9
Xestospongia testudinaria	1437.33 ± 141.84	12722	5.3 ± 0.3	80.37 ± 27.3	3362.9 ± 445.96	3845.6 ± 651.52
