# Supplementary material for: Diversity, structure and convergent evolution of the global sponge microbiome
Source: Nat Commun. 2016 Jun 16;7:11870. doi: 10.1038/ncomms11870 (PMC4912640; doi:10.1038/ncomms11870)
Supplement: Supplementary Data 2 — Metadata for sponge samples analysed in the current study. [file ncomms11870-s3.xls]

## Sheet: Sheet1
Metadata for sponge samples analysed in the current study
SampleID	SCIE_NAME	Abbrev	Reads	OTUs	COLLECTION_SITE	COLLECTION_DATE	COUNTRY	LONGITUDE	LATITUDE	DEPTH	HOST_TAXID	TAXON_ID	BarcodeSequence	LinkerPrimerSequence	PCR_PRIMERS
P12x105.1019499	Aiolochroia crassa	A. cra	13183	1437	Panama	7/22/2012	GAZ:Panama	-82.278	9.36068	5	261677	1163772	ACCACCGTAACC	GTGGACTACHVGGGTWTCTAAT	FWD:GTGCCAGCMGCCGCGGTAA; REV:GGACTACHVGGGTWTCTAAT
P12x109.1019519	Aiolochroia crassa	A. cra	20425	1785	Panama	7/22/2012	GAZ:Panama	-82.278	9.36068	5	261677	1163772	CATTTCGCACTT	GTGGACTACHVGGGTWTCTAAT	FWD:GTGCCAGCMGCCGCGGTAA; REV:GGACTACHVGGGTWTCTAAT
P12x110.1020230	Aiolochroia crassa	A. cra	21045	2030	Panama	7/22/2012	GAZ:Panama	-82.278	9.36068	5	261677	1163772	TTAAGCGCCTGA	GTGGACTACHVGGGTWTCTAAT	FWD:GTGCCAGCMGCCGCGGTAA; REV:GGACTACHVGGGTWTCTAAT
P12x117.1019898	Aiolochroia crassa	A. cra	20199	1783	Panama	7/22/2012	GAZ:Panama	-82.278	9.36068	5	261677	1163772	TGCGGGATTCAT	GTGGACTACHVGGGTWTCTAAT	FWD:GTGCCAGCMGCCGCGGTAA; REV:GGACTACHVGGGTWTCTAAT
P12x120.1020039	Aiolochroia crassa	A. cra	25919	2220	Panama	7/22/2012	GAZ:Panama	-82.278	9.36068	5	261677	1163772	CAAACTGCGTTG	GTGGACTACHVGGGTWTCTAAT	FWD:GTGCCAGCMGCCGCGGTAA; REV:GGACTACHVGGGTWTCTAAT
SS.23.1.1019715	Aiolochroia crassa	A. cra	25505	2390	Florida, Conch Reef	2009-01-10	GAZ:United States of America	-80.4606	24.9571	18	261677	1163772	AGCAGCTATTGC	GTGGACTACHVGGGTWTCTAAT	FWD:GTGCCAGCMGCCGCGGTAA; REV:GGACTACHVGGGTWTCTAAT
SS.23.2.1020453	Aiolochroia crassa	A. cra	25095	2320	Florida, Conch Reef	2009-01-10	GAZ:United States of America	-80.4606	24.9571	18	261677	1163772	AGGGTACAGGGT	GTGGACTACHVGGGTWTCTAAT	FWD:GTGCCAGCMGCCGCGGTAA; REV:GGACTACHVGGGTWTCTAAT
P12x145.1020431	Amphimedon compressa	A. com	7850	779	Panama	2012-05-08	GAZ:Panama	-82.2595	9.35167	2	178514	1163772	TTAGACTCGGAA	GTGGACTACHVGGGTWTCTAAT	FWD:GTGCCAGCMGCCGCGGTAA; REV:GGACTACHVGGGTWTCTAAT
P12x147.1019555	Amphimedon compressa	A. com	7976	567	Panama	2012-05-08	GAZ:Panama	-82.2595	9.35167	2	178514	1163772	GACCGATAGGGA	GTGGACTACHVGGGTWTCTAAT	FWD:GTGCCAGCMGCCGCGGTAA; REV:GGACTACHVGGGTWTCTAAT
P12x149.1020354	Amphimedon compressa	A. com	9065	856	Panama	2012-05-08	GAZ:Panama	-82.2595	9.35167	2	178514	1163772	GGCGAACTGAAG	GTGGACTACHVGGGTWTCTAAT	FWD:GTGCCAGCMGCCGCGGTAA; REV:GGACTACHVGGGTWTCTAAT
P12x150.1020217	Amphimedon compressa	A. com	7917	384	Panama	2012-05-08	GAZ:Panama	-82.2595	9.35167	2	178514	1163772	CGGCACTATCAC	GTGGACTACHVGGGTWTCTAAT	FWD:GTGCCAGCMGCCGCGGTAA; REV:GGACTACHVGGGTWTCTAAT
P12x151.1020099	Amphimedon compressa	A. com	12572	347	Panama	2012-05-08	GAZ:Panama	-82.2595	9.35167	2	178514	1163772	AGGTGGTGGAGT	GTGGACTACHVGGGTWTCTAAT	FWD:GTGCCAGCMGCCGCGGTAA; REV:GGACTACHVGGGTWTCTAAT
N31.3.17.11.DC.1020439	Amphimedon compressa	A. com	16498	909	NA	3/17/2011	GAZ:United States of America	-80.0951	25.842	13.72	178514	1163772	TGAGTTCGGTCC	GTGGACTACHVGGGTWTCTAAT	FWD:GTGCCAGCMGCCGCGGTAA; REV:GGACTACHVGGGTWTCTAAT
N31.5.9.11.DC.1020371	Amphimedon compressa	A. com	11396	965	NA	2011-09-05	GAZ:United States of America	-80.0951	25.842	13.72	178514	1163772	TTACGTGGCGAT	GTGGACTACHVGGGTWTCTAAT	FWD:GTGCCAGCMGCCGCGGTAA; REV:GGACTACHVGGGTWTCTAAT
N32.12.6.10.DC.1020311	Amphimedon compressa	A. com	10244	1070	NA	2011-06-12	GAZ:United States of America	-80.0951	25.842	13.72	178514	1163772	CAATGCCTCACG	GTGGACTACHVGGGTWTCTAAT	FWD:GTGCCAGCMGCCGCGGTAA; REV:GGACTACHVGGGTWTCTAAT
N32.5.9.11.DC.1019961	Amphimedon compressa	A. com	7947	1089	NA	2011-09-05	GAZ:United States of America	-80.0951	25.842	13.72	178514	1163772	TGTACGGATAAC	GTGGACTACHVGGGTWTCTAAT	FWD:GTGCCAGCMGCCGCGGTAA; REV:GGACTACHVGGGTWTCTAAT
N50.11.10.11.BC.1020037	Amphimedon compressa	A. com	10147	1101	NA	2011-10-11	GAZ:United States of America	-80.0825	26.1599	12.19	178514	1163772	GTCTGTTGAGTG	GTGGACTACHVGGGTWTCTAAT	FWD:GTGCCAGCMGCCGCGGTAA; REV:GGACTACHVGGGTWTCTAAT
N50.3.1.11.BC.1019585	Amphimedon compressa	A. com	7264	1304	NA	2011-01-03	GAZ:United States of America	-80.0825	26.1599	12.19	178514	1163772	GAGTCTTGGTAA	GTGGACTACHVGGGTWTCTAAT	FWD:GTGCCAGCMGCCGCGGTAA; REV:GGACTACHVGGGTWTCTAAT
N50.5.10.11.BC.1019840	Amphimedon compressa	A. com	18222	1289	NA	2011-10-05	GAZ:United States of America	-80.0825	26.1599	12.19	178514	1163772	TCGTCGCCAAAC	GTGGACTACHVGGGTWTCTAAT	FWD:GTGCCAGCMGCCGCGGTAA; REV:GGACTACHVGGGTWTCTAAT
N50.9.1.11.BC.1020044	Amphimedon compressa	A. com	29367	1499	NA	2011-01-09	GAZ:United States of America	-80.0825	26.1599	12.19	178514	1163772	AACATGCATGCC	GTGGACTACHVGGGTWTCTAAT	FWD:GTGCCAGCMGCCGCGGTAA; REV:GGACTACHVGGGTWTCTAAT
P12x54.1019994	Amphimedon erina	A. eri	9985	1791	Panama	7/26/2012	GAZ:Panama	-82.1732	9.30583	2	1368232	1163772	CCACTTGAGAGT	GTGGACTACHVGGGTWTCTAAT	FWD:GTGCCAGCMGCCGCGGTAA; REV:GGACTACHVGGGTWTCTAAT
P12x58.1019792	Amphimedon erina	A. eri	18184	287	Panama	7/26/2012	GAZ:Panama	-82.1732	9.30583	2	1368232	1163772	GCACTTCATTTC	GTGGACTACHVGGGTWTCTAAT	FWD:GTGCCAGCMGCCGCGGTAA; REV:GGACTACHVGGGTWTCTAAT
P81.1020228	Amphimedon erina	A. eri	19392	218	Panama	7/21/2009	GAZ:Panama	-82.1732	9.30583	1	1368232	1163772	AGAATCCACCAC	GTGGACTACHVGGGTWTCTAAT	FWD:GTGCCAGCMGCCGCGGTAA; REV:GGACTACHVGGGTWTCTAAT
SI06.67.1019719	Amphimedon erina	A. eri	32650	839	Panama	7/19/2012	GAZ:Panama	-82.1732	9.30583	2	1368232	1163772	CTCAAGTCAAAG	GTGGACTACHVGGGTWTCTAAT	FWD:GTGCCAGCMGCCGCGGTAA; REV:GGACTACHVGGGTWTCTAAT
SI06.79.1020289	Amphimedon erina	A. eri	16360	378	Panama	7/19/2006	GAZ:Panama	-82.1732	9.30583	2	1368232	1163772	GTACCTAGCCTG	GTGGACTACHVGGGTWTCTAAT	FWD:GTGCCAGCMGCCGCGGTAA; REV:GGACTACHVGGGTWTCTAAT
12.VIII.09.1.001.1020242	Aphrocallistes beatrix	A. bea	30688	266	NA	2009-12-08	GAZ:United States of America	-79.759	28.3204	406.6	398365	1163772	GCGTAGAGAGAC	GTGGACTACHVGGGTWTCTAAT	FWD:GTGCCAGCMGCCGCGGTAA; REV:GGACTACHVGGGTWTCTAAT
14.VIII.09.2.001.1020018	Aphrocallistes beatrix	A. bea	30960	231	NA	8/14/2009	GAZ:United States of America	-79.7233	28.4583	529.1	398365	1163772	TTGGACGTCCAC	GTGGACTACHVGGGTWTCTAAT	FWD:GTGCCAGCMGCCGCGGTAA; REV:GGACTACHVGGGTWTCTAAT
14.VIII.09.2.003.1019509	Aphrocallistes beatrix	A. bea	35762	231	NA	8/14/2009	GAZ:United States of America	-79.7233	28.4583	493.5	398365	1163772	TCCAGGGCTATA	GTGGACTACHVGGGTWTCTAAT	FWD:GTGCCAGCMGCCGCGGTAA; REV:GGACTACHVGGGTWTCTAAT
HBOI12.9.VIII.09.2.001.1020073	Aphrocallistes beatrix	A. bea	21899	174	NA	2009-09-08	GAZ:United States of America	-79.6215	28.7973	753.8	398365	1163772	ACCCTATTGCGG	GTGGACTACHVGGGTWTCTAAT	FWD:GTGCCAGCMGCCGCGGTAA; REV:GGACTACHVGGGTWTCTAAT
GC.3.1.1020080	Aplysina aerophoba	A. aer	26044	2000	Limski Canal	2012-01-04	GAZ:Croatia	13.6662	45.1313	7.5	289389	1163772	TGAGGTTTGATG	GTGGACTACHVGGGTWTCTAAT	FWD:GTGCCAGCMGCCGCGGTAA; REV:GGACTACHVGGGTWTCTAAT
GC.3.2.1019850	Aplysina aerophoba	A. aer	23990	1911	Limski Canal	2012-01-04	GAZ:Croatia	13.6662	45.1313	7.5	289389	1163772	CGTTCTGGTGGT	GTGGACTACHVGGGTWTCTAAT	FWD:GTGCCAGCMGCCGCGGTAA; REV:GGACTACHVGGGTWTCTAAT
GC.3.3.1020413	Aplysina aerophoba	A. aer	26674	2061	Limski Canal	2012-01-04	GAZ:Croatia	13.6662	45.1313	7	289389	1163772	GATGGACTTCAA	GTGGACTACHVGGGTWTCTAAT	FWD:GTGCCAGCMGCCGCGGTAA; REV:GGACTACHVGGGTWTCTAAT
GC.3.4.1020086	Aplysina aerophoba	A. aer	24896	2123	Limski Canal	2012-01-04	GAZ:Croatia	13.6662	45.1313	7	289389	1163772	CACTAACAAACG	GTGGACTACHVGGGTWTCTAAT	FWD:GTGCCAGCMGCCGCGGTAA; REV:GGACTACHVGGGTWTCTAAT
GC.3.5.1019574	Aplysina aerophoba	A. aer	19020	1665	Limski Canal	2012-01-04	GAZ:Croatia	13.6662	45.1313	7	289389	1163772	GCAATAGGAGGA	GTGGACTACHVGGGTWTCTAAT	FWD:GTGCCAGCMGCCGCGGTAA; REV:GGACTACHVGGGTWTCTAAT
SS.25.1.1020486	Aplysina aerophoba	A. aer	27131	2310	Limski Canal	2009-01-04	GAZ:Croatia	13.6662	45.1313	8.5	289389	1163772	ATCCTACGAGCA	GTGGACTACHVGGGTWTCTAAT	FWD:GTGCCAGCMGCCGCGGTAA; REV:GGACTACHVGGGTWTCTAAT
SS.25.2.1020004	Aplysina aerophoba	A. aer	22830	2176	Limski Canal	2009-01-04	GAZ:Croatia	13.6662	45.1313	8.5	289389	1163772	AGTGGCACTATC	GTGGACTACHVGGGTWTCTAAT	FWD:GTGCCAGCMGCCGCGGTAA; REV:GGACTACHVGGGTWTCTAAT
SS.25.3.1019611	Aplysina aerophoba	A. aer	21580	1969	Limski Canal	2009-01-04	GAZ:Croatia	13.6662	45.1313	8.5	289389	1163772	CGGCAAACACTT	GTGGACTACHVGGGTWTCTAAT	FWD:GTGCCAGCMGCCGCGGTAA; REV:GGACTACHVGGGTWTCTAAT
SS.21.1.1019553	Aplysina archeri	A. arc	10791	1540	Florida, Conch Reef	2009-01-10	GAZ:United States of America	-80.4606	24.9571	18	289390	1163772	GACGCTTTGCTG	GTGGACTACHVGGGTWTCTAAT	FWD:GTGCCAGCMGCCGCGGTAA; REV:GGACTACHVGGGTWTCTAAT
SS.21.2.1019612	Aplysina archeri	A. arc	12722	1570	Florida, Conch Reef	2009-01-10	GAZ:United States of America	-80.4606	24.9571	18	289390	1163772	ATGCCGGTAATA	GTGGACTACHVGGGTWTCTAAT	FWD:GTGCCAGCMGCCGCGGTAA; REV:GGACTACHVGGGTWTCTAAT
SS.21.3.1019739	Aplysina archeri	A. arc	13292	1771	Florida, Conch Reef	2009-01-10	GAZ:United States of America	-80.4606	24.9571	18	289390	1163772	TCAACCCGTGAA	GTGGACTACHVGGGTWTCTAAT	FWD:GTGCCAGCMGCCGCGGTAA; REV:GGACTACHVGGGTWTCTAAT
703.118	Aplysina cauliformis	A. cau	14963	1862	None	7/22/2012	GAZ:Panama	-82.278	9.36068	5	289398	1163772	ACCCGGATTTCG	GTGGACTACHVGGGTWTCTAAT	FWD:GTGCCAGCMGCCGCGGTAA; REV:GGACTACHVGGGTWTCTAAT
704.118	Aplysina cauliformis	A. cau	14361	1881	None	7/22/2012	GAZ:Panama	-82.278	9.36068	5	289398	1163772	AGTCCGAGTTGT	GTGGACTACHVGGGTWTCTAAT	FWD:GTGCCAGCMGCCGCGGTAA; REV:GGACTACHVGGGTWTCTAAT
705.118	Aplysina cauliformis	A. cau	24211	2729	None	7/22/2012	GAZ:Panama	-82.278	9.36068	5	289398	1163772	ACGCCTTTCTTA	GTGGACTACHVGGGTWTCTAAT	FWD:GTGCCAGCMGCCGCGGTAA; REV:GGACTACHVGGGTWTCTAAT
706.118	Aplysina cauliformis	A. cau	24158	2484	None	7/22/2012	GAZ:Panama	-82.278	9.36068	5	289398	1163772	GCAGCCATATTG	GTGGACTACHVGGGTWTCTAAT	FWD:GTGCCAGCMGCCGCGGTAA; REV:GGACTACHVGGGTWTCTAAT
707.118	Aplysina cauliformis	A. cau	24327	2613	None	7/22/2012	GAZ:Panama	-82.278	9.36068	5	289398	1163772	CGTCACTCCAAG	GTGGACTACHVGGGTWTCTAAT	FWD:GTGCCAGCMGCCGCGGTAA; REV:GGACTACHVGGGTWTCTAAT
SS.26.1.1020307	Aplysina cavernicola	A. cav	26395	2094	Jarre Island	2009-01-04	GAZ:France	5.36335	43.1979	15	121477	1163772	CTCGGATAGATC	GTGGACTACHVGGGTWTCTAAT	FWD:GTGCCAGCMGCCGCGGTAA; REV:GGACTACHVGGGTWTCTAAT
SS.26.2.1019708	Aplysina cavernicola	A. cav	10391	1175	Jarre Island	2009-01-04	GAZ:France	5.36335	43.1979	15	121477	1163772	AGAGTGCTAATC	GTGGACTACHVGGGTWTCTAAT	FWD:GTGCCAGCMGCCGCGGTAA; REV:GGACTACHVGGGTWTCTAAT
SS.26.3.1020061	Aplysina cavernicola	A. cav	12173	1400	Jarre Island	2009-01-04	GAZ:France	5.36335	43.1979	15	121477	1163772	GCCTATGAGATC	GTGGACTACHVGGGTWTCTAAT	FWD:GTGCCAGCMGCCGCGGTAA; REV:GGACTACHVGGGTWTCTAAT
708.118	Aplysina fulva	A. ful	27725	2653	None	2012-05-08	GAZ:Panama	-82.278	9.36068	5	289401	1163772	GCCATAGTGTGT	GTGGACTACHVGGGTWTCTAAT	FWD:GTGCCAGCMGCCGCGGTAA; REV:GGACTACHVGGGTWTCTAAT
709.118	Aplysina fulva	A. ful	25494	2403	None	7/22/2012	GAZ:Panama	-82.278	9.36068	5	289401	1163772	TTCAGACCAGCC	GTGGACTACHVGGGTWTCTAAT	FWD:GTGCCAGCMGCCGCGGTAA; REV:GGACTACHVGGGTWTCTAAT
710.118	Aplysina fulva	A. ful	18470	2083	None	7/22/2012	GAZ:Panama	-82.278	9.36068	5	289401	1163772	CGCTTGTGTAGC	GTGGACTACHVGGGTWTCTAAT	FWD:GTGCCAGCMGCCGCGGTAA; REV:GGACTACHVGGGTWTCTAAT
711.118	Aplysina fulva	A. ful	14016	1669	None	7/22/2012	GAZ:Panama	-82.278	9.36068	5	289401	1163772	CGTCCGTATGAA	GTGGACTACHVGGGTWTCTAAT	FWD:GTGCCAGCMGCCGCGGTAA; REV:GGACTACHVGGGTWTCTAAT
712.118	Aplysina fulva	A. ful	10431	1465	None	7/22/2012	GAZ:Panama	-82.278	9.36068	5	289401	1163772	CCGCGATTTCGA	GTGGACTACHVGGGTWTCTAAT	FWD:GTGCCAGCMGCCGCGGTAA; REV:GGACTACHVGGGTWTCTAAT
24.VIII.90.1.005.1020145	Axinella	Axine	30992	301	NA	8/24/1990	GAZ:Canary Islands	-16.9117	28.335	21.3	12958	1163772	ACATGTCACGTG	GTGGACTACHVGGGTWTCTAAT	FWD:GTGCCAGCMGCCGCGGTAA; REV:GGACTACHVGGGTWTCTAAT
5.IV.91.2.003.1020531	Axinella	Axine	5131	665	NA	1991-05-04	GAZ:Canary Islands	-14.1017	28.1595	138.1	12958	1163772	ATGTTTAGACGG	GTGGACTACHVGGGTWTCTAAT	FWD:GTGCCAGCMGCCGCGGTAA; REV:GGACTACHVGGGTWTCTAAT
4.VI.93.4.001.1019646	Axinella	Axine	11930	982	NA	1993-04-06	GAZ:The Bahamas	-73.8833	22.7233	27.4	12958	1163772	CTTTAGCGCTGG	GTGGACTACHVGGGTWTCTAAT	FWD:GTGCCAGCMGCCGCGGTAA; REV:GGACTACHVGGGTWTCTAAT
11.XII.84.1.014.1020284	Axinella corrugata	A. cor	35777	697	Chub Cay Bahamas	1984-11-12	GAZ:The Bahamas	-77.9083	25.4033	15.2	153946	1163772	GTGAGGGCAAGT	GTGGACTACHVGGGTWTCTAAT	FWD:GTGCCAGCMGCCGCGGTAA; REV:GGACTACHVGGGTWTCTAAT
26.IX.88.1.023.1020410	Axinella corrugata	A. cor	12071	1045	San Salvador, Bahamas	11/26/1988	GAZ:The Bahamas	-74.5422	24.058	39.6	153946	1163772	CGTACCAGATCC	GTGGACTACHVGGGTWTCTAAT	FWD:GTGCCAGCMGCCGCGGTAA; REV:GGACTACHVGGGTWTCTAAT
28.IX.88.3.001.1020352	Axinella corrugata	A. cor	24068	448	Rum Cay Bahamas	11/28/1988	GAZ:The Bahamas	-74.945	23.6467	39.6	153946	1163772	AATCAACTAGGC	GTGGACTACHVGGGTWTCTAAT	FWD:GTGCCAGCMGCCGCGGTAA; REV:GGACTACHVGGGTWTCTAAT
SW.25.1020395	Axinella infundibuliformis	A. inf	7099	604	Kosterfjorden, Tjaern, Sweden	8/31/2012	GAZ:Sweden	11.2708	58.8967	35	798307	1163772	GGCAAATACACT	GTGGACTACHVGGGTWTCTAAT	FWD:GTGCCAGCMGCCGCGGTAA; REV:GGACTACHVGGGTWTCTAAT
SW.26.1019992	Axinella infundibuliformis	A. inf	6282	617	Kosterfjorden, Tjaern, Sweden	8/31/2012	GAZ:Sweden	11.2708	58.8967	35	798307	1163772	CTAGGATCACTG	GTGGACTACHVGGGTWTCTAAT	FWD:GTGCCAGCMGCCGCGGTAA; REV:GGACTACHVGGGTWTCTAAT
SW.27.1019787	Axinella infundibuliformis	A. inf	3289	535	Kosterfjorden, Tjaern, Sweden	8/31/2012	GAZ:Sweden	11.2708	58.8967	35	798307	1163772	TTGGATTGAACG	GTGGACTACHVGGGTWTCTAAT	FWD:GTGCCAGCMGCCGCGGTAA; REV:GGACTACHVGGGTWTCTAAT
SW.35.1020210	Axinella infundibuliformis	A. inf	5240	355	Kosterfjorden, Tjaern, Sweden	8/31/2012	GAZ:Sweden	11.2708	58.8967	59	798307	1163772	CCTCTGAGAGCT	GTGGACTACHVGGGTWTCTAAT	FWD:GTGCCAGCMGCCGCGGTAA; REV:GGACTACHVGGGTWTCTAAT
SW.37.1019536	Axinella infundibuliformis	A. inf	8930	318	Kosterfjorden, Tjaern, Sweden	8/31/2012	GAZ:Sweden	11.2708	58.8967	60	798307	1163772	ATGGCCTGACTA	GTGGACTACHVGGGTWTCTAAT	FWD:GTGCCAGCMGCCGCGGTAA; REV:GGACTACHVGGGTWTCTAAT
SW.38.1020149	Axinella infundibuliformis	A. inf	7415	667	Kosterfjorden, Tjaern, Sweden	8/31/2012	GAZ:Sweden	11.2708	58.8967	62	798307	1163772	TCGGCGATCATC	GTGGACTACHVGGGTWTCTAAT	FWD:GTGCCAGCMGCCGCGGTAA; REV:GGACTACHVGGGTWTCTAAT
ZA.37.1020177	Callyspongia	Cally	17810	455	Bawe Island	10/19/2013	GAZ:Tanzania	39.1316	-6.14992	9	178537	1163772	CGTGCACAATTG	GTGGACTACHVGGGTWTCTAAT	FWD:GTGCCAGCMGCCGCGGTAA; REV:GGACTACHVGGGTWTCTAAT
ZA.38.1020095	Callyspongia	Cally	4565	1226	Bawe Island	10/19/2013	GAZ:Tanzania	39.1316	-6.14992	9	178537	1163772	GATAGCACTCGT	GTGGACTACHVGGGTWTCTAAT	FWD:GTGCCAGCMGCCGCGGTAA; REV:GGACTACHVGGGTWTCTAAT
ZA.39.1020013	Callyspongia	Cally	10321	1023	Bawe Island	10/19/2013	GAZ:Tanzania	39.1316	-6.14992	9	178537	1163772	CAAAGTTTGCGA	GTGGACTACHVGGGTWTCTAAT	FWD:GTGCCAGCMGCCGCGGTAA; REV:GGACTACHVGGGTWTCTAAT
Webster.3.C10.222.1020482	Carteriospongia foliascens	C. fol	26319	1389	Davies Reef	6/14/2012	GAZ:Australia	147.632	-18.8171	12	593584	1163772	GTCGCCGTACAT	GTGGACTACHVGGGTWTCTAAT	FWD:GTGCCAGCMGCCGCGGTAA; REV:GGACTACHVGGGTWTCTAAT
Webster.3.C11.223.1020321	Carteriospongia foliascens	C. fol	13066	1177	Davies Reef	6/14/2012	GAZ:Australia	147.632	-18.8171	12	593584	1163772	GGAATCCGATTA	GTGGACTACHVGGGTWTCTAAT	FWD:GTGCCAGCMGCCGCGGTAA; REV:GGACTACHVGGGTWTCTAAT
Webster.3.C12.224.1019726	Carteriospongia foliascens	C. fol	10381	777	Davies Reef	6/14/2012	GAZ:Australia	147.632	-18.8171	12	593584	1163772	CACCCGATGGTT	GTGGACTACHVGGGTWTCTAAT	FWD:GTGCCAGCMGCCGCGGTAA; REV:GGACTACHVGGGTWTCTAAT
Webster.3.C3.215.1019953	Carteriospongia foliascens	C. fol	17986	1078	Davies Reef	6/14/2012	GAZ:Australia	147.632	-18.8171	12	593584	1163772	GGATAGCCAAGG	GTGGACTACHVGGGTWTCTAAT	FWD:GTGCCAGCMGCCGCGGTAA; REV:GGACTACHVGGGTWTCTAAT
Webster.3.C4.216.1019522	Carteriospongia foliascens	C. fol	17474	1028	Davies Reef	6/14/2012	GAZ:Australia	147.632	-18.8171	12	593584	1163772	TGGTTGGTTACG	GTGGACTACHVGGGTWTCTAAT	FWD:GTGCCAGCMGCCGCGGTAA; REV:GGACTACHVGGGTWTCTAAT
Webster.3.C5.217.1019794	Carteriospongia foliascens	C. fol	22986	1426	Davies Reef	6/14/2012	GAZ:Australia	147.632	-18.8171	12	593584	1163772	GTCGTCCAAATG	GTGGACTACHVGGGTWTCTAAT	FWD:GTGCCAGCMGCCGCGGTAA; REV:GGACTACHVGGGTWTCTAAT
Webster.3.C6.218.1020565	Carteriospongia foliascens	C. fol	12349	853	Davies Reef	6/14/2012	GAZ:Australia	147.632	-18.8171	12	593584	1163772	CAACGTGCTCCA	GTGGACTACHVGGGTWTCTAAT	FWD:GTGCCAGCMGCCGCGGTAA; REV:GGACTACHVGGGTWTCTAAT
Webster.3.C7.219.1019964	Carteriospongia foliascens	C. fol	15429	1492	Davies Reef	6/14/2012	GAZ:Australia	147.632	-18.8171	12	593584	1163772	TACACAAGTCGC	GTGGACTACHVGGGTWTCTAAT	FWD:GTGCCAGCMGCCGCGGTAA; REV:GGACTACHVGGGTWTCTAAT
Webster.3.C8.220.1020034	Carteriospongia foliascens	C. fol	18105	1580	Davies Reef	6/14/2012	GAZ:Australia	147.632	-18.8171	12	593584	1163772	GCGTCCATGAAT	GTGGACTACHVGGGTWTCTAAT	FWD:GTGCCAGCMGCCGCGGTAA; REV:GGACTACHVGGGTWTCTAAT
Webster.3.C9.221.1020122	Carteriospongia foliascens	C. fol	27930	1653	Davies Reef	6/14/2012	GAZ:Australia	147.632	-18.8171	12	593584	1163772	GTAATGCGTAAC	GTGGACTACHVGGGTWTCTAAT	FWD:GTGCCAGCMGCCGCGGTAA; REV:GGACTACHVGGGTWTCTAAT
Webster.3.D11.235.1019744	Carteriospongia foliascens	C. fol	11036	914	Fantome Island, Juno Bay	4/23/2012	GAZ:Australia	146.512	-18.6854	1.5	593584	1163772	AGACAGTAGGAG	GTGGACTACHVGGGTWTCTAAT	FWD:GTGCCAGCMGCCGCGGTAA; REV:GGACTACHVGGGTWTCTAAT
Webster.3.D12.236.1019651	Carteriospongia foliascens	C. fol	10120	867	Fantome Island, Juno Bay	4/23/2012	GAZ:Australia	146.512	-18.6854	1.5	593584	1163772	GCCACGACTTAC	GTGGACTACHVGGGTWTCTAAT	FWD:GTGCCAGCMGCCGCGGTAA; REV:GGACTACHVGGGTWTCTAAT
Webster.3.D1.225.1020368	Carteriospongia foliascens	C. fol	16022	1292	Davies Reef	6/14/2012	GAZ:Australia	147.632	-18.8171	12	593584	1163772	TTCTGAGAGGTA	GTGGACTACHVGGGTWTCTAAT	FWD:GTGCCAGCMGCCGCGGTAA; REV:GGACTACHVGGGTWTCTAAT
Webster.3.D2.226.1019655	Carteriospongia foliascens	C. fol	6410	690	Davies Reef	6/14/2012	GAZ:Australia	147.632	-18.8171	12	593584	1163772	ATCCCTACGGAA	GTGGACTACHVGGGTWTCTAAT	FWD:GTGCCAGCMGCCGCGGTAA; REV:GGACTACHVGGGTWTCTAAT
Webster.3.D3.227.1020412	Carteriospongia foliascens	C. fol	8077	897	Davies Reef	6/14/2012	GAZ:Australia	147.632	-18.8171	12	593584	1163772	GGTTCCATTAGG	GTGGACTACHVGGGTWTCTAAT	FWD:GTGCCAGCMGCCGCGGTAA; REV:GGACTACHVGGGTWTCTAAT
Webster.3.D4.228.1020333	Carteriospongia foliascens	C. fol	16965	1136	Davies Reef	6/14/2012	GAZ:Australia	147.632	-18.8171	12	593584	1163772	GTGTTCCCAGAA	GTGGACTACHVGGGTWTCTAAT	FWD:GTGCCAGCMGCCGCGGTAA; REV:GGACTACHVGGGTWTCTAAT
Webster.3.D5.229.1019931	Carteriospongia foliascens	C. fol	14234	964	Davies Reef	6/14/2012	GAZ:Australia	147.632	-18.8171	12	593584	1163772	CCGAGGTATAAT	GTGGACTACHVGGGTWTCTAAT	FWD:GTGCCAGCMGCCGCGGTAA; REV:GGACTACHVGGGTWTCTAAT
Webster.3.D6.230.1019720	Carteriospongia foliascens	C. fol	19245	1112	Davies Reef	6/14/2012	GAZ:Australia	147.632	-18.8171	12	593584	1163772	AGCGTAATTAGC	GTGGACTACHVGGGTWTCTAAT	FWD:GTGCCAGCMGCCGCGGTAA; REV:GGACTACHVGGGTWTCTAAT
Webster.3.D7.231.1020292	Carteriospongia foliascens	C. fol	18989	1378	Fantome Island, Juno Bay	4/23/2012	GAZ:Australia	146.512	-18.6854	1.5	593584	1163772	CTCGTGAATGAC	GTGGACTACHVGGGTWTCTAAT	FWD:GTGCCAGCMGCCGCGGTAA; REV:GGACTACHVGGGTWTCTAAT
Webster.3.D8.232.1020434	Carteriospongia foliascens	C. fol	27620	1688	Fantome Island, Juno Bay	4/23/2012	GAZ:Australia	146.512	-18.6854	1.5	593584	1163772	AGGTGAGTTCTA	GTGGACTACHVGGGTWTCTAAT	FWD:GTGCCAGCMGCCGCGGTAA; REV:GGACTACHVGGGTWTCTAAT
Webster.3.D9.233.1020399	Carteriospongia foliascens	C. fol	19232	1294	Fantome Island, Juno Bay	4/23/2012	GAZ:Australia	146.512	-18.6854	1.5	593584	1163772	CCTGTCCTATCT	GTGGACTACHVGGGTWTCTAAT	FWD:GTGCCAGCMGCCGCGGTAA; REV:GGACTACHVGGGTWTCTAAT
Webster.3.E10.246.1020051	Carteriospongia foliascens	C. fol	20013	1269	Orpheus Island, Little Pioneer Bay	4/21/2012	GAZ:Australia	146.492	-18.5996	1.5	593584	1163772	CTCCCTTTGTGT	GTGGACTACHVGGGTWTCTAAT	FWD:GTGCCAGCMGCCGCGGTAA; REV:GGACTACHVGGGTWTCTAAT
Webster.3.E11.247.1020148	Carteriospongia foliascens	C. fol	12903	1101	Orpheus Island, Little Pioneer Bay	4/21/2012	GAZ:Australia	146.492	-18.5996	1.5	593584	1163772	AGCTGCACCTAA	GTGGACTACHVGGGTWTCTAAT	FWD:GTGCCAGCMGCCGCGGTAA; REV:GGACTACHVGGGTWTCTAAT
Webster.3.E12.248.1019875	Carteriospongia foliascens	C. fol	10019	846	Orpheus Island, Little Pioneer Bay	4/21/2012	GAZ:Australia	146.492	-18.5996	1.5	593584	1163772	CCTTGACCGATG	GTGGACTACHVGGGTWTCTAAT	FWD:GTGCCAGCMGCCGCGGTAA; REV:GGACTACHVGGGTWTCTAAT
Webster.3.E1.237.1019965	Carteriospongia foliascens	C. fol	15696	1290	Fantome Island, Juno Bay	4/23/2012	GAZ:Australia	146.512	-18.6854	1.5	593584	1163772	ATTGTTCCTACC	GTGGACTACHVGGGTWTCTAAT	FWD:GTGCCAGCMGCCGCGGTAA; REV:GGACTACHVGGGTWTCTAAT
Webster.3.E2.238.1020263	Carteriospongia foliascens	C. fol	14609	1078	Fantome Island, Juno Bay	4/23/2012	GAZ:Australia	146.512	-18.6854	1.5	593584	1163772	GCCGTAAACTTG	GTGGACTACHVGGGTWTCTAAT	FWD:GTGCCAGCMGCCGCGGTAA; REV:GGACTACHVGGGTWTCTAAT
Webster.3.E3.239.1019583	Carteriospongia foliascens	C. fol	12652	1011	Fantome Island, Juno Bay	4/23/2012	GAZ:Australia	146.512	-18.6854	1.5	593584	1163772	GCAGATTTCCAG	GTGGACTACHVGGGTWTCTAAT	FWD:GTGCCAGCMGCCGCGGTAA; REV:GGACTACHVGGGTWTCTAAT
Webster.3.E4.240.1019504	Carteriospongia foliascens	C. fol	13654	978	Fantome Island, Juno Bay	4/23/2012	GAZ:Australia	146.512	-18.6854	1.5	593584	1163772	AGATGATCAGTC	GTGGACTACHVGGGTWTCTAAT	FWD:GTGCCAGCMGCCGCGGTAA; REV:GGACTACHVGGGTWTCTAAT
Webster.3.E5.241.1020183	Carteriospongia foliascens	C. fol	19135	1304	Fantome Island, Juno Bay	4/23/2012	GAZ:Australia	146.512	-18.6854	1.5	593584	1163772	GAGACGTGTTCT	GTGGACTACHVGGGTWTCTAAT	FWD:GTGCCAGCMGCCGCGGTAA; REV:GGACTACHVGGGTWTCTAAT
Webster.3.E6.242.1019938	Carteriospongia foliascens	C. fol	12931	879	Fantome Island, Juno Bay	4/23/2012	GAZ:Australia	146.512	-18.6854	1.5	593584	1163772	TATCACCGGCAC	GTGGACTACHVGGGTWTCTAAT	FWD:GTGCCAGCMGCCGCGGTAA; REV:GGACTACHVGGGTWTCTAAT
Webster.3.E7.243.1019748	Carteriospongia foliascens	C. fol	11636	984	Fantome Island, Juno Bay	4/23/2012	GAZ:Australia	146.512	-18.6854	1.5	593584	1163772	TATGCCAGAGAT	GTGGACTACHVGGGTWTCTAAT	FWD:GTGCCAGCMGCCGCGGTAA; REV:GGACTACHVGGGTWTCTAAT
Webster.3.E8.244.1020063	Carteriospongia foliascens	C. fol	14807	1059	Fantome Island, Juno Bay	4/23/2012	GAZ:Australia	146.512	-18.6854	1.5	593584	1163772	AGGTCCAAATCA	GTGGACTACHVGGGTWTCTAAT	FWD:GTGCCAGCMGCCGCGGTAA; REV:GGACTACHVGGGTWTCTAAT
Webster.3.E9.245.1019861	Carteriospongia foliascens	C. fol	41827	1817	Fantome Island, Juno Bay	4/23/2012	GAZ:Australia	146.512	-18.6854	1.5	593584	1163772	ACCGTGCTCACA	GTGGACTACHVGGGTWTCTAAT	FWD:GTGCCAGCMGCCGCGGTAA; REV:GGACTACHVGGGTWTCTAAT
Webster.3.F10.258.1019639	Carteriospongia foliascens	C. fol	25793	1434	Orpheus Island, Little Pioneer Bay	4/21/2012	GAZ:Australia	146.492	-18.5996	1.5	593584	1163772	GGTCTCCTACAG	GTGGACTACHVGGGTWTCTAAT	FWD:GTGCCAGCMGCCGCGGTAA; REV:GGACTACHVGGGTWTCTAAT
Webster.3.F11.259.1020559	Carteriospongia foliascens	C. fol	18431	1161	Orpheus Island, Little Pioneer Bay	4/21/2012	GAZ:Australia	146.492	-18.5996	1.5	593584	1163772	ACTGACTTAAGG	GTGGACTACHVGGGTWTCTAAT	FWD:GTGCCAGCMGCCGCGGTAA; REV:GGACTACHVGGGTWTCTAAT
Webster.3.F12.260.1019640	Carteriospongia foliascens	C. fol	11073	940	Orpheus Island, Little Pioneer Bay	4/21/2012	GAZ:Australia	146.492	-18.5996	1.5	593584	1163772	GATGCTGCCGTT	GTGGACTACHVGGGTWTCTAAT	FWD:GTGCCAGCMGCCGCGGTAA; REV:GGACTACHVGGGTWTCTAAT
Webster.3.F1.249.1019592	Carteriospongia foliascens	C. fol	17918	1281	Orpheus Island, Little Pioneer Bay	4/21/2012	GAZ:Australia	146.492	-18.5996	1.5	593584	1163772	CTATCATCCTCA	GTGGACTACHVGGGTWTCTAAT	FWD:GTGCCAGCMGCCGCGGTAA; REV:GGACTACHVGGGTWTCTAAT
Webster.3.F2.250.1019808	Carteriospongia foliascens	C. fol	18595	1211	Orpheus Island, Little Pioneer Bay	4/21/2012	GAZ:Australia	146.492	-18.5996	1.5	593584	1163772	ACTCTAGCCGGT	GTGGACTACHVGGGTWTCTAAT	FWD:GTGCCAGCMGCCGCGGTAA; REV:GGACTACHVGGGTWTCTAAT
Webster.3.F3.251.1020324	Carteriospongia foliascens	C. fol	13820	1026	Orpheus Island, Little Pioneer Bay	4/21/2012	GAZ:Australia	146.492	-18.5996	1.5	593584	1163772	CGATAGGCCTTA	GTGGACTACHVGGGTWTCTAAT	FWD:GTGCCAGCMGCCGCGGTAA; REV:GGACTACHVGGGTWTCTAAT
Webster.3.F4.252.1020159	Carteriospongia foliascens	C. fol	18694	1160	Orpheus Island, Little Pioneer Bay	4/21/2012	GAZ:Australia	146.492	-18.5996	1.5	593584	1163772	AATGACCTCGTG	GTGGACTACHVGGGTWTCTAAT	FWD:GTGCCAGCMGCCGCGGTAA; REV:GGACTACHVGGGTWTCTAAT
Webster.3.F5.253.1019731	Carteriospongia foliascens	C. fol	27652	1447	Orpheus Island, Little Pioneer Bay	4/21/2012	GAZ:Australia	146.492	-18.5996	1.5	593584	1163772	CTTAGGCATGTG	GTGGACTACHVGGGTWTCTAAT	FWD:GTGCCAGCMGCCGCGGTAA; REV:GGACTACHVGGGTWTCTAAT
Webster.3.F6.254.1019814	Carteriospongia foliascens	C. fol	11686	944	Orpheus Island, Little Pioneer Bay	4/21/2012	GAZ:Australia	146.492	-18.5996	1.5	593584	1163772	CCAGATATAGCA	GTGGACTACHVGGGTWTCTAAT	FWD:GTGCCAGCMGCCGCGGTAA; REV:GGACTACHVGGGTWTCTAAT
Webster.3.F7.255.1019516	Carteriospongia foliascens	C. fol	9562	984	Orpheus Island, Little Pioneer Bay	4/21/2012	GAZ:Australia	146.492	-18.5996	1.5	593584	1163772	GAGAGTCCACTT	GTGGACTACHVGGGTWTCTAAT	FWD:GTGCCAGCMGCCGCGGTAA; REV:GGACTACHVGGGTWTCTAAT
Webster.3.F8.256.1019614	Carteriospongia foliascens	C. fol	21277	1353	Orpheus Island, Little Pioneer Bay	4/21/2012	GAZ:Australia	146.492	-18.5996	1.5	593584	1163772	GAACGGGACGTA	GTGGACTACHVGGGTWTCTAAT	FWD:GTGCCAGCMGCCGCGGTAA; REV:GGACTACHVGGGTWTCTAAT
Webster.3.F9.257.1019705	Carteriospongia foliascens	C. fol	33059	1661	Orpheus Island, Little Pioneer Bay	4/21/2012	GAZ:Australia	146.492	-18.5996	1.5	593584	1163772	ACGTGTAGGCTT	GTGGACTACHVGGGTWTCTAAT	FWD:GTGCCAGCMGCCGCGGTAA; REV:GGACTACHVGGGTWTCTAAT
Webster.3.G10.270.1020173	Carteriospongia foliascens	C. fol	26121	1400	Kimberley, Western Australia	10/14/2011	GAZ:Australia	124.105	-15.3323	0	593584	1163772	ATAGCGAACTCA	GTGGACTACHVGGGTWTCTAAT	FWD:GTGCCAGCMGCCGCGGTAA; REV:GGACTACHVGGGTWTCTAAT
Webster.3.G11.271.1019913	Carteriospongia foliascens	C. fol	18262	1186	Kimberley, Western Australia	10/24/2011	GAZ:Australia	123.665	-15.8701	0	593584	1163772	TAACGCTGTGTG	GTGGACTACHVGGGTWTCTAAT	FWD:GTGCCAGCMGCCGCGGTAA; REV:GGACTACHVGGGTWTCTAAT
Webster.3.G12.272.1020380	Carteriospongia foliascens	C. fol	8845	794	Kimberley, Western Australia	10/19/2011	GAZ:Australia	123.513	-15.3363	16	593584	1163772	AACCAAACTCGA	GTGGACTACHVGGGTWTCTAAT	FWD:GTGCCAGCMGCCGCGGTAA; REV:GGACTACHVGGGTWTCTAAT
Webster.3.G1.261.1020359	Carteriospongia foliascens	C. fol	17070	767	Kimberley, Western Australia	10/23/2011	GAZ:Australia	123.359	-16.0531	0	593584	1163772	TTCCTAGGCCAG	GTGGACTACHVGGGTWTCTAAT	FWD:GTGCCAGCMGCCGCGGTAA; REV:GGACTACHVGGGTWTCTAAT
Webster.3.G2.262.1019756	Carteriospongia foliascens	C. fol	12777	771	Kimberley, Western Australia	10/14/2011	GAZ:Australia	124.105	-15.3323	0	593584	1163772	ATTAAGCCTGGA	GTGGACTACHVGGGTWTCTAAT	FWD:GTGCCAGCMGCCGCGGTAA; REV:GGACTACHVGGGTWTCTAAT
Webster.3.G3.263.1019818	Carteriospongia foliascens	C. fol	8589	685	Kimberley, Western Australia	10/23/2011	GAZ:Australia	123.359	-16.0531	0	593584	1163772	TGGCTTTCTATC	GTGGACTACHVGGGTWTCTAAT	FWD:GTGCCAGCMGCCGCGGTAA; REV:GGACTACHVGGGTWTCTAAT
Webster.3.G4.264.1020391	Carteriospongia foliascens	C. fol	11182	787	Kimberley, Western Australia	2011-10-10	GAZ:Australia	124.105	-15.3323	0	593584	1163772	ACAGCTCAAACA	GTGGACTACHVGGGTWTCTAAT	FWD:GTGCCAGCMGCCGCGGTAA; REV:GGACTACHVGGGTWTCTAAT
Webster.3.G5.265.1020449	Carteriospongia foliascens	C. fol	19234	1350	Scott Reef, NW atoll, Western Australia	9/21/2006	GAZ:Australia	121.807	-14.1908	12.9	593584	1163772	GAGCGTATCCAT	GTGGACTACHVGGGTWTCTAAT	FWD:GTGCCAGCMGCCGCGGTAA; REV:GGACTACHVGGGTWTCTAAT
Webster.3.G6.266.1020251	Carteriospongia foliascens	C. fol	9065	545	Scott Reef, NW atoll, Western Australia	9/21/2006	GAZ:Australia	121.882	-14.1773	5.8	593584	1163772	ATGGGCGAATGG	GTGGACTACHVGGGTWTCTAAT	FWD:GTGCCAGCMGCCGCGGTAA; REV:GGACTACHVGGGTWTCTAAT
Webster.3.G7.267.1019856	Carteriospongia foliascens	C. fol	10648	979	Scott Reef, NW atoll, Western Australia	9/21/2006	GAZ:Australia	121.882	-14.177	12.8	593584	1163772	GATCTCTGGGTA	GTGGACTACHVGGGTWTCTAAT	FWD:GTGCCAGCMGCCGCGGTAA; REV:GGACTACHVGGGTWTCTAAT
Webster.3.G8.268.1019921	Carteriospongia foliascens	C. fol	20000	1212	Dampier, Western Australia	10/24/1998	GAZ:Australia	116.845	-20.4135	0	593584	1163772	CATCATACGGGT	GTGGACTACHVGGGTWTCTAAT	FWD:GTGCCAGCMGCCGCGGTAA; REV:GGACTACHVGGGTWTCTAAT
Webster.3.G9.269.1020384	Carteriospongia foliascens	C. fol	17905	1117	Dampier, Western Australia	10/19/1998	GAZ:Australia	116.96	-20.4288	3.2	593584	1163772	TACGGATTATGG	GTGGACTACHVGGGTWTCTAAT	FWD:GTGCCAGCMGCCGCGGTAA; REV:GGACTACHVGGGTWTCTAAT
Webster.3.H10.282.1020179	Carteriospongia foliascens	C. fol	26300	1745	Kimberley, Western Australia	10/19/2011	GAZ:Australia	123.513	-15.3363	16	593584	1163772	CTTGAGAAATCG	GTGGACTACHVGGGTWTCTAAT	FWD:GTGCCAGCMGCCGCGGTAA; REV:GGACTACHVGGGTWTCTAAT
Webster.3.H1.273.1020369	Carteriospongia foliascens	C. fol	8786	745	Dampier, Western Australia	10/27/1998	GAZ:Australia	116.878	-20.4295	0	593584	1163772	GCCGTCTCGTAA	GTGGACTACHVGGGTWTCTAAT	FWD:GTGCCAGCMGCCGCGGTAA; REV:GGACTACHVGGGTWTCTAAT
Webster.3.H2.274.1019764	Carteriospongia foliascens	C. fol	9956	833	Dampier, Western Australia	8/27/1999	GAZ:Australia	116.67	-20.515	0	593584	1163772	CTGGGTATCTCG	GTGGACTACHVGGGTWTCTAAT	FWD:GTGCCAGCMGCCGCGGTAA; REV:GGACTACHVGGGTWTCTAAT
Webster.3.H3.275.1019734	Carteriospongia foliascens	C. fol	7434	868	Kimberley, Western Australia	10/15/2011	GAZ:Australia	124.243	-15.3324	0	593584	1163772	GACTACCCGTTG	GTGGACTACHVGGGTWTCTAAT	FWD:GTGCCAGCMGCCGCGGTAA; REV:GGACTACHVGGGTWTCTAAT
Webster.3.H4.276.1019944	Carteriospongia foliascens	C. fol	11728	953	Kimberley, Western Australia	10/15/2011	GAZ:Australia	124.243	-15.3324	0	593584	1163772	GCGTTGCAAACT	GTGGACTACHVGGGTWTCTAAT	FWD:GTGCCAGCMGCCGCGGTAA; REV:GGACTACHVGGGTWTCTAAT
Webster.3.H5.277.1020338	Carteriospongia foliascens	C. fol	22147	957	Kimberley, Western Australia	10/19/2011	GAZ:Australia	123.513	-15.3363	16	593584	1163772	AACCGCATAAGT	GTGGACTACHVGGGTWTCTAAT	FWD:GTGCCAGCMGCCGCGGTAA; REV:GGACTACHVGGGTWTCTAAT
Webster.3.H6.278.1019825	Carteriospongia foliascens	C. fol	10919	869	Kimberley, Western Australia	10/22/2010	GAZ:Australia	125.774	-15.3324	2	593584	1163772	ACCTTACACCTT	GTGGACTACHVGGGTWTCTAAT	FWD:GTGCCAGCMGCCGCGGTAA; REV:GGACTACHVGGGTWTCTAAT
Webster.3.H7.279.1019697	Carteriospongia foliascens	C. fol	10125	765	Dampier, Western Australia	1999-03-09	GAZ:Australia	116.437	-20.6498	9	593584	1163772	GTAGGTGCTTAC	GTGGACTACHVGGGTWTCTAAT	FWD:GTGCCAGCMGCCGCGGTAA; REV:GGACTACHVGGGTWTCTAAT
Webster.3.H8.280.1020167	Carteriospongia foliascens	C. fol	35589	1733	Kimberley, Western Australia	10/20/2011	GAZ:Australia	123.605	-15.5052	13	593584	1163772	CGCATTTGGATG	GTGGACTACHVGGGTWTCTAAT	FWD:GTGCCAGCMGCCGCGGTAA; REV:GGACTACHVGGGTWTCTAAT
Webster.3.H9.281.1019735	Carteriospongia foliascens	C. fol	38535	2140	Kimberley, Western Australia	10/19/2011	GAZ:Australia	123.513	-15.3363	16	593584	1163772	ATAACATGTGCG	GTGGACTACHVGGGTWTCTAAT	FWD:GTGCCAGCMGCCGCGGTAA; REV:GGACTACHVGGGTWTCTAAT
Webster.4.A10.292.1020329	Carteriospongia foliascens	C. fol	11036	566	Torres Strait	8/15/2012	GAZ:Australia	143.418	-9.75403	0	593584	1163772	GCGAAGTTGGGA	GTGGACTACHVGGGTWTCTAAT	FWD:GTGCCAGCMGCCGCGGTAA; REV:GGACTACHVGGGTWTCTAAT
Webster.4.A11.293.1020566	Carteriospongia foliascens	C. fol	15927	889	Torres Strait	8/15/2012	GAZ:Australia	143.418	-9.75403	0	593584	1163772	GCATTCGGCGTT	GTGGACTACHVGGGTWTCTAAT	FWD:GTGCCAGCMGCCGCGGTAA; REV:GGACTACHVGGGTWTCTAAT
Webster.4.A12.294.1019645	Carteriospongia foliascens	C. fol	26140	1037	Torres Strait	8/15/2012	GAZ:Australia	143.418	-9.75403	0	593584	1163772	CGCCATTGTGCA	GTGGACTACHVGGGTWTCTAAT	FWD:GTGCCAGCMGCCGCGGTAA; REV:GGACTACHVGGGTWTCTAAT
Webster.4.A2.284.1020010	Carteriospongia foliascens	C. fol	23237	814	Dampier, Western Australia	10/23/1998	GAZ:Australia	116.841	-20.4515	0	593584	1163772	GATCATTCTCTC	GTGGACTACHVGGGTWTCTAAT	FWD:GTGCCAGCMGCCGCGGTAA; REV:GGACTACHVGGGTWTCTAAT
Webster.4.A3.285.1019579	Carteriospongia foliascens	C. fol	9003	1028	Western Australia	10/29/1998	GAZ:Australia	116.828	-20.466	8	593584	1163772	AGACATACCGTA	GTGGACTACHVGGGTWTCTAAT	FWD:GTGCCAGCMGCCGCGGTAA; REV:GGACTACHVGGGTWTCTAAT
Webster.4.A4.286.1020067	Carteriospongia foliascens	C. fol	18001	1479	Davies Reef, Australian Museum specimen	7/29/1984	GAZ:Australia	147.632	-18.8171	20	593584	1163772	GATCCTCATGCG	GTGGACTACHVGGGTWTCTAAT	FWD:GTGCCAGCMGCCGCGGTAA; REV:GGACTACHVGGGTWTCTAAT
Webster.4.A5.287.1019869	Carteriospongia foliascens	C. fol	26108	909	John Brewer Reef, Australian Museum specimen	6/27/1984	GAZ:Australia	147.048	-18.6397	22	593584	1163772	ATTATCGTCCCT	GTGGACTACHVGGGTWTCTAAT	FWD:GTGCCAGCMGCCGCGGTAA; REV:GGACTACHVGGGTWTCTAAT
Webster.4.A6.288.1019940	Carteriospongia foliascens	C. fol	11287	1022	Hook Reef Whitsunday Islands, Australian Museum specimen	5/19/1984	GAZ:Australia	149.173	-19.7937	10	593584	1163772	CCAGACCGCTAT	GTGGACTACHVGGGTWTCTAAT	FWD:GTGCCAGCMGCCGCGGTAA; REV:GGACTACHVGGGTWTCTAAT
Webster.4.A7.289.1019759	Carteriospongia foliascens	C. fol	17405	1835	John Brewer Reef, Australian Museum specimen	6/27/1984	GAZ:Australia	147.048	-18.6397	22	593584	1163772	AGCTCTAGAAAC	GTGGACTACHVGGGTWTCTAAT	FWD:GTGCCAGCMGCCGCGGTAA; REV:GGACTACHVGGGTWTCTAAT
Webster.4.A8.290.1019510	Carteriospongia foliascens	C. fol	29219	1017	Torres Strait	8/15/2012	GAZ:Australia	143.418	-9.75403	0	593584	1163772	TCCATCGACGTG	GTGGACTACHVGGGTWTCTAAT	FWD:GTGCCAGCMGCCGCGGTAA; REV:GGACTACHVGGGTWTCTAAT
Webster.4.A9.291.1020187	Carteriospongia foliascens	C. fol	16975	1075	Torres Strait	8/15/2012	GAZ:Australia	143.418	-9.75403	0	593584	1163772	CGATGTGTGGTT	GTGGACTACHVGGGTWTCTAAT	FWD:GTGCCAGCMGCCGCGGTAA; REV:GGACTACHVGGGTWTCTAAT
Webster.4.B1.295.1020273	Carteriospongia foliascens	C. fol	15276	546	Torres Strait	8/15/2012	GAZ:Australia	143.418	-9.75403	0	593584	1163772	TCCAACTGCAGA	GTGGACTACHVGGGTWTCTAAT	FWD:GTGCCAGCMGCCGCGGTAA; REV:GGACTACHVGGGTWTCTAAT
Webster.4.B2.296.1019722	Carteriospongia foliascens	C. fol	11630	477	Torres Strait	8/15/2012	GAZ:Australia	143.418	-9.75403	0	593584	1163772	TAAAGACCCGTA	GTGGACTACHVGGGTWTCTAAT	FWD:GTGCCAGCMGCCGCGGTAA; REV:GGACTACHVGGGTWTCTAAT
Webster.2.H11.188.1019926	Carteriospongia foliascens	C. fol	22646	1483	Green Island	2012-09-04	GAZ:Taiwan	145.987	-16.7541	10	593584	1163772	CGGATCTAGTGT	GTGGACTACHVGGGTWTCTAAT	FWD:GTGCCAGCMGCCGCGGTAA; REV:GGACTACHVGGGTWTCTAAT
Webster.2.H5.182.1019696	Carteriospongia foliascens	C. fol	36237	1596	Green Island	2012-09-04	GAZ:Taiwan	145.987	-16.7541	10	593584	1163772	ACGATTCGAGTC	GTGGACTACHVGGGTWTCTAAT	FWD:GTGCCAGCMGCCGCGGTAA; REV:GGACTACHVGGGTWTCTAAT
Webster.2.H6.183.1020325	Carteriospongia foliascens	C. fol	36136	1465	Green Island	2012-09-04	GAZ:Taiwan	145.987	-16.7541	10	593584	1163772	GGTTCGGTCCAT	GTGGACTACHVGGGTWTCTAAT	FWD:GTGCCAGCMGCCGCGGTAA; REV:GGACTACHVGGGTWTCTAAT
Webster.2.H8.185.1020567	Carteriospongia foliascens	C. fol	20294	916	Green Island	2012-09-04	GAZ:Taiwan	145.987	-16.7541	10	593584	1163772	TATGTGCCGGCT	GTGGACTACHVGGGTWTCTAAT	FWD:GTGCCAGCMGCCGCGGTAA; REV:GGACTACHVGGGTWTCTAAT
Webster.2.H9.186.1019988	Carteriospongia foliascens	C. fol	25567	1377	Green Island	2012-09-04	GAZ:Taiwan	145.987	-16.7541	10	593584	1163772	TGGTCGCATCGT	GTGGACTACHVGGGTWTCTAAT	FWD:GTGCCAGCMGCCGCGGTAA; REV:GGACTACHVGGGTWTCTAAT
Webster.3.A10.198.1019768	Carteriospongia foliascens	C. fol	8748	546	Green Island	2012-09-04	GAZ:Taiwan	145.987	-16.7541	10	593584	1163772	CGACTCTAAACG	GTGGACTACHVGGGTWTCTAAT	FWD:GTGCCAGCMGCCGCGGTAA; REV:GGACTACHVGGGTWTCTAAT
Webster.3.A11.199.1020403	Carteriospongia foliascens	C. fol	8895	774	Green Island	2012-09-04	GAZ:Taiwan	145.987	-16.7541	10	593584	1163772	GTCTTCAGCAAG	GTGGACTACHVGGGTWTCTAAT	FWD:GTGCCAGCMGCCGCGGTAA; REV:GGACTACHVGGGTWTCTAAT
Webster.3.A1.189.1019973	Carteriospongia foliascens	C. fol	22244	1669	Green Island	2012-09-04	GAZ:Taiwan	145.987	-16.7541	10	593584	1163772	GTCGAATTTGCG	GTGGACTACHVGGGTWTCTAAT	FWD:GTGCCAGCMGCCGCGGTAA; REV:GGACTACHVGGGTWTCTAAT
Webster.3.A12.200.1020276	Carteriospongia foliascens	C. fol	572	50	Green Island	2012-09-04	GAZ:Taiwan	145.987	-16.7541	10	593584	1163772	CGGATAACCTCC	GTGGACTACHVGGGTWTCTAAT	FWD:GTGCCAGCMGCCGCGGTAA; REV:GGACTACHVGGGTWTCTAAT
Webster.3.A2.190.1019569	Carteriospongia foliascens	C. fol	30097	1059	Green Island	2012-09-04	GAZ:Taiwan	145.987	-16.7541	10	593584	1163772	GCATCAGAGTTA	GTGGACTACHVGGGTWTCTAAT	FWD:GTGCCAGCMGCCGCGGTAA; REV:GGACTACHVGGGTWTCTAAT
Webster.3.A3.191.1019662	Carteriospongia foliascens	C. fol	17995	1122	Green Island	2012-09-04	GAZ:Taiwan	145.987	-16.7541	10	593584	1163772	GTGGTCATCGTA	GTGGACTACHVGGGTWTCTAAT	FWD:GTGCCAGCMGCCGCGGTAA; REV:GGACTACHVGGGTWTCTAAT
Webster.3.A4.192.1019606	Carteriospongia foliascens	C. fol	20879	1444	Green Island	2012-09-04	GAZ:Taiwan	145.987	-16.7541	10	593584	1163772	CTGAAGGGCGAA	GTGGACTACHVGGGTWTCTAAT	FWD:GTGCCAGCMGCCGCGGTAA; REV:GGACTACHVGGGTWTCTAAT
Webster.3.A5.193.1019753	Carteriospongia foliascens	C. fol	19165	887	Green Island	2012-09-04	GAZ:Taiwan	145.987	-16.7541	10	593584	1163772	CGCTCACAGAAT	GTGGACTACHVGGGTWTCTAAT	FWD:GTGCCAGCMGCCGCGGTAA; REV:GGACTACHVGGGTWTCTAAT
Webster.3.A6.194.1020461	Carteriospongia foliascens	C. fol	11524	930	Green Island	2012-09-04	GAZ:Taiwan	145.987	-16.7541	10	593584	1163772	ATTCGGTAGTGC	GTGGACTACHVGGGTWTCTAAT	FWD:GTGCCAGCMGCCGCGGTAA; REV:GGACTACHVGGGTWTCTAAT
Webster.3.A8.196.1020298	Carteriospongia foliascens	C. fol	15571	1159	Green Island	2012-09-04	GAZ:Taiwan	145.987	-16.7541	10	593584	1163772	CAACACATGCTG	GTGGACTACHVGGGTWTCTAAT	FWD:GTGCCAGCMGCCGCGGTAA; REV:GGACTACHVGGGTWTCTAAT
Webster.3.A9.197.1020023	Carteriospongia foliascens	C. fol	37317	1894	Green Island	2012-09-04	GAZ:Taiwan	145.987	-16.7541	10	593584	1163772	ATTCTCTCACGT	GTGGACTACHVGGGTWTCTAAT	FWD:GTGCCAGCMGCCGCGGTAA; REV:GGACTACHVGGGTWTCTAAT
Webster.3.B10.210.1019644	Carteriospongia foliascens	C. fol	17517	969	Green Island	2012-09-04	GAZ:Taiwan	145.987	-16.7541	10	593584	1163772	AAGACAGCTATC	GTGGACTACHVGGGTWTCTAAT	FWD:GTGCCAGCMGCCGCGGTAA; REV:GGACTACHVGGGTWTCTAAT
Webster.3.B11.211.1020000	Carteriospongia foliascens	C. fol	11132	604	Green Island	2012-09-04	GAZ:Taiwan	145.987	-16.7541	10	593584	1163772	ATTGACCGGTCA	GTGGACTACHVGGGTWTCTAAT	FWD:GTGCCAGCMGCCGCGGTAA; REV:GGACTACHVGGGTWTCTAAT
Webster.3.B1.201.1020240	Carteriospongia foliascens	C. fol	14794	964	Green Island	2012-09-04	GAZ:Taiwan	145.987	-16.7541	10	593584	1163772	AGGGTGACTTTA	GTGGACTACHVGGGTWTCTAAT	FWD:GTGCCAGCMGCCGCGGTAA; REV:GGACTACHVGGGTWTCTAAT
Webster.3.B2.202.1020340	Carteriospongia foliascens	C. fol	23391	1142	Green Island	2012-09-04	GAZ:Taiwan	145.987	-16.7541	10	593584	1163772	GACTTCATGCGA	GTGGACTACHVGGGTWTCTAAT	FWD:GTGCCAGCMGCCGCGGTAA; REV:GGACTACHVGGGTWTCTAAT
Webster.3.B3.203.1020424	Carteriospongia foliascens	C. fol	11650	554	Green Island	2012-09-04	GAZ:Taiwan	145.987	-16.7541	10	593584	1163772	GCCTGTCTGCAA	GTGGACTACHVGGGTWTCTAAT	FWD:GTGCCAGCMGCCGCGGTAA; REV:GGACTACHVGGGTWTCTAAT
Webster.3.B4.204.1020234	Carteriospongia foliascens	C. fol	16399	902	Green Island	2012-09-04	GAZ:Taiwan	145.987	-16.7541	10	593584	1163772	ACTGATGGCCTC	GTGGACTACHVGGGTWTCTAAT	FWD:GTGCCAGCMGCCGCGGTAA; REV:GGACTACHVGGGTWTCTAAT
Webster.3.B5.205.1019530	Carteriospongia foliascens	C. fol	14326	901	Green Island	2012-09-04	GAZ:Taiwan	145.987	-16.7541	10	593584	1163772	TTCGATGCCGCA	GTGGACTACHVGGGTWTCTAAT	FWD:GTGCCAGCMGCCGCGGTAA; REV:GGACTACHVGGGTWTCTAAT
Webster.3.B6.206.1020366	Carteriospongia foliascens	C. fol	9407	827	Green Island	2012-09-04	GAZ:Taiwan	145.987	-16.7541	10	593584	1163772	TGTGGCTCGTGT	GTGGACTACHVGGGTWTCTAAT	FWD:GTGCCAGCMGCCGCGGTAA; REV:GGACTACHVGGGTWTCTAAT
Webster.3.B7.207.1020441	Carteriospongia foliascens	C. fol	17315	925	Green Island	2012-09-04	GAZ:Taiwan	145.987	-16.7541	10	593584	1163772	AACTTTCAGGAG	GTGGACTACHVGGGTWTCTAAT	FWD:GTGCCAGCMGCCGCGGTAA; REV:GGACTACHVGGGTWTCTAAT
Webster.3.B8.208.1020140	Carteriospongia foliascens	C. fol	17294	938	Green Island	2012-09-04	GAZ:Taiwan	145.987	-16.7541	10	593584	1163772	TGCACGTGATAA	GTGGACTACHVGGGTWTCTAAT	FWD:GTGCCAGCMGCCGCGGTAA; REV:GGACTACHVGGGTWTCTAAT
Webster.3.B9.209.1020546	Carteriospongia foliascens	C. fol	25835	994	Green Island	2012-09-04	GAZ:Taiwan	145.987	-16.7541	10	593584	1163772	GTTCGGTGTCCA	GTGGACTACHVGGGTWTCTAAT	FWD:GTGCCAGCMGCCGCGGTAA; REV:GGACTACHVGGGTWTCTAAT
Webster.3.C1.213.1020348	Carteriospongia foliascens	C. fol	23126	1144	Green Island	2012-09-04	GAZ:Taiwan	145.987	-16.7541	10	593584	1163772	CGTAGGTAGAGG	GTGGACTACHVGGGTWTCTAAT	FWD:GTGCCAGCMGCCGCGGTAA; REV:GGACTACHVGGGTWTCTAAT
Webster.3.C2.214.1020083	Carteriospongia foliascens	C. fol	5221	578	Green Island	2012-09-04	GAZ:Taiwan	145.987	-16.7541	10	593584	1163772	ATTTAGGACGAC	GTGGACTACHVGGGTWTCTAAT	FWD:GTGCCAGCMGCCGCGGTAA; REV:GGACTACHVGGGTWTCTAAT
P12x56.1019518	Chalinula molitba	C. mol	9235	624	Panama	7/26/2012	GAZ:Panama	-82.1732	9.30583	1	608152	1163772	TCAAGCAATACG	GTGGACTACHVGGGTWTCTAAT	FWD:GTGCCAGCMGCCGCGGTAA; REV:GGACTACHVGGGTWTCTAAT
SI06.80.1020478	Chalinula molitba	C. mol	7636	600	Panama	7/19/2006	GAZ:Panama	-82.1732	9.30583	2	608152	1163772	ATGGGACCTTCA	GTGGACTACHVGGGTWTCTAAT	FWD:GTGCCAGCMGCCGCGGTAA; REV:GGACTACHVGGGTWTCTAAT
SI06x69.1019615	Chalinula molitba	C. mol	8913	565	Panama	7/19/2006	GAZ:Panama	-82.1732	9.30583	2	608152	1163772	CACTGAGTACGT	GTGGACTACHVGGGTWTCTAAT	FWD:GTGCCAGCMGCCGCGGTAA; REV:GGACTACHVGGGTWTCTAAT
SS.18.1.1020472	Chondrilla australiensis	C. aus	16387	991	Woodman Point	2009-01-07	GAZ:Australia	115.766	-32.1341	5.5	220711	1163772	GTGGTATGGGAG	GTGGACTACHVGGGTWTCTAAT	FWD:GTGCCAGCMGCCGCGGTAA; REV:GGACTACHVGGGTWTCTAAT
SS.18.2.1019511	Chondrilla australiensis	C. aus	11343	804	Woodman Point	2009-01-07	GAZ:Australia	115.766	-32.1341	5.5	220711	1163772	ACGTGGTTCCAC	GTGGACTACHVGGGTWTCTAAT	FWD:GTGCCAGCMGCCGCGGTAA; REV:GGACTACHVGGGTWTCTAAT
SS.18.3.1019609	Chondrilla australiensis	C. aus	13319	842	Woodman Point	2009-01-07	GAZ:Australia	115.766	-32.1341	5	220711	1163772	GAACCTATGACA	GTGGACTACHVGGGTWTCTAAT	FWD:GTGCCAGCMGCCGCGGTAA; REV:GGACTACHVGGGTWTCTAAT
P12x71.1020062	Chondrilla caribensis	C. car	16356	708	Panama	2012-05-08	GAZ:Panama	-82.2595	9.35167	2	220712	1163772	ATTCCCAGAACG	GTGGACTACHVGGGTWTCTAAT	FWD:GTGCCAGCMGCCGCGGTAA; REV:GGACTACHVGGGTWTCTAAT
P12x73.1020335	Chondrilla caribensis	C. car	13633	780	Panama	2012-05-08	GAZ:Panama	-82.2595	9.35167	2	220712	1163772	AGACGTTGCTAC	GTGGACTACHVGGGTWTCTAAT	FWD:GTGCCAGCMGCCGCGGTAA; REV:GGACTACHVGGGTWTCTAAT
P12x74.1020161	Chondrilla caribensis	C. car	17631	1308	Panama	2012-05-08	GAZ:Panama	-82.2595	9.35167	2	220712	1163772	AGAATAGCGCTT	GTGGACTACHVGGGTWTCTAAT	FWD:GTGCCAGCMGCCGCGGTAA; REV:GGACTACHVGGGTWTCTAAT
P12x75.1019915	Chondrilla caribensis	C. car	16523	797	Panama	2012-05-08	GAZ:Panama	-82.2595	9.35167	2	220712	1163772	AAGCGTACATTG	GTGGACTACHVGGGTWTCTAAT	FWD:GTGCCAGCMGCCGCGGTAA; REV:GGACTACHVGGGTWTCTAAT
P12x80.1019721	Chondrilla caribensis	C. car	11617	664	Panama	2012-05-08	GAZ:Panama	-82.2595	9.35167	2	220712	1163772	GTTATGACGGAT	GTGGACTACHVGGGTWTCTAAT	FWD:GTGCCAGCMGCCGCGGTAA; REV:GGACTACHVGGGTWTCTAAT
ZA.15.1019642	Cinachyrella	Cinac	22331	678	Prison Island	10/18/2013	GAZ:Tanzania	39.169	-6.11738	9	76781	1163772	TTACCGACGAGT	GTGGACTACHVGGGTWTCTAAT	FWD:GTGCCAGCMGCCGCGGTAA; REV:GGACTACHVGGGTWTCTAAT
ZA.16.1019749	Cinachyrella	Cinac	27082	526	Prison Island	10/18/2013	GAZ:Tanzania	39.169	-6.11738	9	76781	1163772	TGAGGACTACCT	GTGGACTACHVGGGTWTCTAAT	FWD:GTGCCAGCMGCCGCGGTAA; REV:GGACTACHVGGGTWTCTAAT
ZA.17.1020226	Cinachyrella	Cinac	36528	416	Prison Island	10/18/2013	GAZ:Tanzania	39.169	-6.11738	9	76781	1163772	GTAGACATGTGT	GTGGACTACHVGGGTWTCTAAT	FWD:GTGCCAGCMGCCGCGGTAA; REV:GGACTACHVGGGTWTCTAAT
Webster.4.G10.364.1020027	Cinachyrella alloclada	C. all	8952	661	Papua New Guinea Upa-Upasina CO2 Seep	2012-04-11	GAZ:Papua New Guinea	150.818	-9.82425	5	666329	1163772	GTTCCTCCATTA	GTGGACTACHVGGGTWTCTAAT	FWD:GTGCCAGCMGCCGCGGTAA; REV:GGACTACHVGGGTWTCTAAT
Webster.4.G7.361.1020363	Cinachyrella alloclada	C. all	19819	918	Papua New Guinea Upa-Upasina CO2 Seep	2012-04-11	GAZ:Papua New Guinea	150.818	-9.82425	5	666329	1163772	CGCCACGTGTAT	GTGGACTACHVGGGTWTCTAAT	FWD:GTGCCAGCMGCCGCGGTAA; REV:GGACTACHVGGGTWTCTAAT
Webster.4.G8.362.1019865	Cinachyrella alloclada	C. all	18085	918	Papua New Guinea Upa-Upasina CO2 Seep	2012-04-11	GAZ:Papua New Guinea	150.818	-9.82425	5	666329	1163772	GCAACCGATTGT	GTGGACTACHVGGGTWTCTAAT	FWD:GTGCCAGCMGCCGCGGTAA; REV:GGACTACHVGGGTWTCTAAT
Webster.4.G9.363.1020111	Cinachyrella alloclada	C. all	15618	778	Papua New Guinea Upa-Upasina CO2 Seep	2012-04-11	GAZ:Papua New Guinea	150.818	-9.82425	5	666329	1163772	CATGTGCTTAGG	GTGGACTACHVGGGTWTCTAAT	FWD:GTGCCAGCMGCCGCGGTAA; REV:GGACTACHVGGGTWTCTAAT
Webster.4.H10.376.1020105	Cinachyrella alloclada	C. all	12260	638	Papua New Guinea Upa-Upasina Control Site	2012-04-11	GAZ:Papua New Guinea	150.82	-9.82805	5	666329	1163772	GCTATCAAGACA	GTGGACTACHVGGGTWTCTAAT	FWD:GTGCCAGCMGCCGCGGTAA; REV:GGACTACHVGGGTWTCTAAT
Webster.4.H5.371.1019922	Cinachyrella alloclada	C. all	15305	728	Papua New Guinea Upa-Upasina Control Site	2012-04-11	GAZ:Papua New Guinea	150.82	-9.82805	5	666329	1163772	TCCGTGGTATAG	GTGGACTACHVGGGTWTCTAAT	FWD:GTGCCAGCMGCCGCGGTAA; REV:GGACTACHVGGGTWTCTAAT
Webster.4.H6.372.1020405	Cinachyrella alloclada	C. all	11999	721	Papua New Guinea Upa-Upasina Control Site	2012-04-11	GAZ:Papua New Guinea	150.82	-9.82805	5	666329	1163772	TCTACGGCACGT	GTGGACTACHVGGGTWTCTAAT	FWD:GTGCCAGCMGCCGCGGTAA; REV:GGACTACHVGGGTWTCTAAT
Webster.4.H7.373.1019627	Cinachyrella alloclada	C. all	25715	501	Papua New Guinea Upa-Upasina Control Site	2012-04-11	GAZ:Papua New Guinea	150.82	-9.82805	5	666329	1163772	ATGCTGCAACAC	GTGGACTACHVGGGTWTCTAAT	FWD:GTGCCAGCMGCCGCGGTAA; REV:GGACTACHVGGGTWTCTAAT
Webster.4.H8.374.1020510	Cinachyrella alloclada	C. all	19599	1011	Papua New Guinea Upa-Upasina Control Site	2012-04-11	GAZ:Papua New Guinea	150.82	-9.82805	5	666329	1163772	TTCTCATGGAGG	GTGGACTACHVGGGTWTCTAAT	FWD:GTGCCAGCMGCCGCGGTAA; REV:GGACTACHVGGGTWTCTAAT
Webster.4.H9.375.1019795	Cinachyrella alloclada	C. all	16199	777	Papua New Guinea Upa-Upasina Control Site	2012-04-11	GAZ:Papua New Guinea	150.82	-9.82805	5	666329	1163772	CATAGTGATTGG	GTGGACTACHVGGGTWTCTAAT	FWD:GTGCCAGCMGCCGCGGTAA; REV:GGACTACHVGGGTWTCTAAT
ZA.40.1019544	Clathria	Clathria	13842	365	Prison Island	10/19/2013	GAZ:Tanzania	39.169	-6.11738	6	81539	1163772	TACTCTCTTAGC	GTGGACTACHVGGGTWTCTAAT	FWD:GTGCCAGCMGCCGCGGTAA; REV:GGACTACHVGGGTWTCTAAT
ZA.41.1020474	Clathria	Clathria	9657	424	Prison Island	10/19/2013	GAZ:Tanzania	39.169	-6.11738	6	81539	1163772	CCAGTGGATATA	GTGGACTACHVGGGTWTCTAAT	FWD:GTGCCAGCMGCCGCGGTAA; REV:GGACTACHVGGGTWTCTAAT
ZA.42.1019809	Clathria	Clathria	4475	220	Prison Island	10/19/2013	GAZ:Tanzania	39.169	-6.11738	6	81539	1163772	GCTTAGATGTAG	GTGGACTACHVGGGTWTCTAAT	FWD:GTGCCAGCMGCCGCGGTAA; REV:GGACTACHVGGGTWTCTAAT
ALG12.103.1020514	Cliona celata complex	C. cel	18976	980	Gale alta	2012-12-10	GAZ:Portugal	-8.33114	37.0693	21	269049	1163772	ATATCGCGATGA	GTGGACTACHVGGGTWTCTAAT	FWD:GTGCCAGCMGCCGCGGTAA; REV:GGACTACHVGGGTWTCTAAT
ALG12.110.1020285	Cliona celata complex	C. cel	25654	439	Armacao baixa	10/17/2012	GAZ:Portugal	-8.34258	37.088	10	269049	1163772	TTGCACCGTCGA	GTGGACTACHVGGGTWTCTAAT	FWD:GTGCCAGCMGCCGCGGTAA; REV:GGACTACHVGGGTWTCTAAT
ALG12.111.1019802	Cliona celata complex	C. cel	21522	612	Armacao baixa	10/17/2012	GAZ:Portugal	-8.34258	37.088	10	269049	1163772	CGCCGGTAATCT	GTGGACTACHVGGGTWTCTAAT	FWD:GTGCCAGCMGCCGCGGTAA; REV:GGACTACHVGGGTWTCTAAT
ALG12.112.1019618	Cliona celata complex	C. cel	26707	1791	Armacao baixa	10/17/2012	GAZ:Portugal	-8.34258	37.088	10	269049	1163772	GGCCTATAAGTC	GTGGACTACHVGGGTWTCTAAT	FWD:GTGCCAGCMGCCGCGGTAA; REV:GGACTACHVGGGTWTCTAAT
ALG12.113.1019525	Cliona celata complex	C. cel	22389	604	Armacao baixa	10/17/2012	GAZ:Portugal	-8.34258	37.088	10	269049	1163772	CGACATTTCTCT	GTGGACTACHVGGGTWTCTAAT	FWD:GTGCCAGCMGCCGCGGTAA; REV:GGACTACHVGGGTWTCTAAT
ALG12.114.1019900	Cliona celata complex	C. cel	21721	1137	Armacao baixa	10/17/2012	GAZ:Portugal	-8.34258	37.088	10	269049	1163772	GCACATAGTCGT	GTGGACTACHVGGGTWTCTAAT	FWD:GTGCCAGCMGCCGCGGTAA; REV:GGACTACHVGGGTWTCTAAT
ALG12.115.1020456	Cliona celata complex	C. cel	17608	563	Armacao baixa	10/17/2012	GAZ:Portugal	-8.34258	37.088	10	269049	1163772	CACAGTTGAAGT	GTGGACTACHVGGGTWTCTAAT	FWD:GTGCCAGCMGCCGCGGTAA; REV:GGACTACHVGGGTWTCTAAT
Cl178.1020401	Cliona delitrix	C. del	12771	772	Caribbean	1/31/2010	GAZ:Belize	-88.0789	16.8008	11.3	283504	1163772	ATCCCAGCATGC	GTGGACTACHVGGGTWTCTAAT	FWD:GTGCCAGCMGCCGCGGTAA; REV:GGACTACHVGGGTWTCTAAT
Cl179.1019663	Cliona delitrix	C. del	12650	754	Caribbean	1/31/2010	GAZ:Belize	-88.0789	16.8008	11.3	283504	1163772	GCTTCCAGACAA	GTGGACTACHVGGGTWTCTAAT	FWD:GTGCCAGCMGCCGCGGTAA; REV:GGACTACHVGGGTWTCTAAT
Cl182.1019508	Cliona delitrix	C. del	14951	754	Caribbean	1/31/2010	GAZ:Belize	-88.0789	16.8008	11.3	283504	1163772	ACACAGTCCTGA	GTGGACTACHVGGGTWTCTAAT	FWD:GTGCCAGCMGCCGCGGTAA; REV:GGACTACHVGGGTWTCTAAT
CL183.1019498	Cliona delitrix	C. del	11708	867	Caribbean	1/31/2010	GAZ:Belize	-88.0789	16.8008	11.6	283504	1163772	ATTATACGGCGC	GTGGACTACHVGGGTWTCTAAT	FWD:GTGCCAGCMGCCGCGGTAA; REV:GGACTACHVGGGTWTCTAAT
CL42.1020404	Cliona delitrix	C. del	14376	800	Caribbean	7/14/2009	GAZ:Panama	-82.3032	9.3777	6.1	283504	1163772	GCATGCATCCCA	GTGGACTACHVGGGTWTCTAAT	FWD:GTGCCAGCMGCCGCGGTAA; REV:GGACTACHVGGGTWTCTAAT
CL43.1019930	Cliona delitrix	C. del	11576	846	Caribbean	7/14/2009	GAZ:Panama	-82.3032	9.3777	6.1	283504	1163772	GATCTAATCGAG	GTGGACTACHVGGGTWTCTAAT	FWD:GTGCCAGCMGCCGCGGTAA; REV:GGACTACHVGGGTWTCTAAT
CL50.1019736	Cliona delitrix	C. del	3279	259	Caribbean	7/14/2009	GAZ:Panama	-82.3032	9.3777	6.1	283504	1163772	AATCTTGCGCCG	GTGGACTACHVGGGTWTCTAAT	FWD:GTGCCAGCMGCCGCGGTAA; REV:GGACTACHVGGGTWTCTAAT
CL51.1019843	Cliona delitrix	C. del	7482	563	Caribbean	7/14/2009	GAZ:Panama	-82.3032	9.3777	6.1	283504	1163772	GGAAATCCCATC	GTGGACTACHVGGGTWTCTAAT	FWD:GTGCCAGCMGCCGCGGTAA; REV:GGACTACHVGGGTWTCTAAT
CL52.1019677	Cliona delitrix	C. del	13023	1004	Caribbean	7/14/2009	GAZ:Panama	-82.3032	9.3777	6.1	283504	1163772	GACCGTCAATAC	GTGGACTACHVGGGTWTCTAAT	FWD:GTGCCAGCMGCCGCGGTAA; REV:GGACTACHVGGGTWTCTAAT
CL53.1020356	Cliona delitrix	C. del	4144	352	Caribbean	7/14/2009	GAZ:Panama	-82.3032	9.3777	6.1	283504	1163772	TTGGAACGGCTT	GTGGACTACHVGGGTWTCTAAT	FWD:GTGCCAGCMGCCGCGGTAA; REV:GGACTACHVGGGTWTCTAAT
CL352.1020377	Cliona delitrix	C. del	9111	580	Caribbean	7/15/2010	GAZ:The Bahamas	-74.5412	24.0586	12.8	283504	1163772	AGTGCCCTTGGT	GTGGACTACHVGGGTWTCTAAT	FWD:GTGCCAGCMGCCGCGGTAA; REV:GGACTACHVGGGTWTCTAAT
CL353.1020282	Cliona delitrix	C. del	44490	991	Caribbean	7/15/2010	GAZ:The Bahamas	-74.5412	24.0586	12.8	283504	1163772	GGAACGACGTGA	GTGGACTACHVGGGTWTCTAAT	FWD:GTGCCAGCMGCCGCGGTAA; REV:GGACTACHVGGGTWTCTAAT
CL354.1020256	Cliona delitrix	C. del	14535	893	Caribbean	7/15/2010	GAZ:The Bahamas	-74.5412	24.0586	12.8	283504	1163772	TGTCAGCTGTCG	GTGGACTACHVGGGTWTCTAAT	FWD:GTGCCAGCMGCCGCGGTAA; REV:GGACTACHVGGGTWTCTAAT
CL356.1020556	Cliona delitrix	C. del	20957	1004	Caribbean	7/15/2010	GAZ:The Bahamas	-74.5412	24.0586	12.8	283504	1163772	CTGGTGCTGAAT	GTGGACTACHVGGGTWTCTAAT	FWD:GTGCCAGCMGCCGCGGTAA; REV:GGACTACHVGGGTWTCTAAT
CL105.1020425	Cliona delitrix	C. del	19173	1068	Caribbean	11/23/2009	GAZ:United States of America	-80.0966	26.1422	7.9	283504	1163772	TCCTAGGTCCGA	GTGGACTACHVGGGTWTCTAAT	FWD:GTGCCAGCMGCCGCGGTAA; REV:GGACTACHVGGGTWTCTAAT
CL106.1020152	Cliona delitrix	C. del	14534	928	Caribbean	11/23/2009	GAZ:United States of America	-80.0966	26.1422	7.9	283504	1163772	TCCTCACTATCA	GTGGACTACHVGGGTWTCTAAT	FWD:GTGCCAGCMGCCGCGGTAA; REV:GGACTACHVGGGTWTCTAAT
CL108.1019904	Cliona delitrix	C. del	18469	1140	Caribbean	11/23/2009	GAZ:United States of America	-80.0966	26.1422	7.9	283504	1163772	GCCCAAGTTCAC	GTGGACTACHVGGGTWTCTAAT	FWD:GTGCCAGCMGCCGCGGTAA; REV:GGACTACHVGGGTWTCTAAT
CL109.1020300	Cliona delitrix	C. del	12145	802	Caribbean	11/23/2009	GAZ:United States of America	-80.0966	26.1422	7.9	283504	1163772	ATAAAGAGGAGG	GTGGACTACHVGGGTWTCTAAT	FWD:GTGCCAGCMGCCGCGGTAA; REV:GGACTACHVGGGTWTCTAAT
CL110.1020007	Cliona delitrix	C. del	17495	672	Caribbean	11/23/2009	GAZ:United States of America	-80.0966	26.1422	7.9	283504	1163772	GCGCCGAATCTT	GTGGACTACHVGGGTWTCTAAT	FWD:GTGCCAGCMGCCGCGGTAA; REV:GGACTACHVGGGTWTCTAAT
CL11.1019830	Cliona delitrix	C. del	7837	595	Caribbean	5/25/2009	GAZ:United States of America	-81.3796	24.5491	10.67	283504	1163772	GAAACTCCTAGA	GTGGACTACHVGGGTWTCTAAT	FWD:GTGCCAGCMGCCGCGGTAA; REV:GGACTACHVGGGTWTCTAAT
CL12.1020264	Cliona delitrix	C. del	13414	847	Caribbean	5/25/2009	GAZ:United States of America	-81.3796	24.5491	10.67	283504	1163772	ATCGGGCTTAAC	GTGGACTACHVGGGTWTCTAAT	FWD:GTGCCAGCMGCCGCGGTAA; REV:GGACTACHVGGGTWTCTAAT
CL13.1020533	Cliona delitrix	C. del	11207	969	Caribbean	5/25/2009	GAZ:United States of America	-81.3796	24.5491	10.67	283504	1163772	TACGCCCATCAG	GTGGACTACHVGGGTWTCTAAT	FWD:GTGCCAGCMGCCGCGGTAA; REV:GGACTACHVGGGTWTCTAAT
CL22.1020317	Cliona delitrix	C. del	9405	768	Caribbean	5/26/2009	GAZ:United States of America	-81.3796	24.5491	10.67	283504	1163772	AAGATCGTACTG	GTGGACTACHVGGGTWTCTAAT	FWD:GTGCCAGCMGCCGCGGTAA; REV:GGACTACHVGGGTWTCTAAT
CL23.1019991	Cliona delitrix	C. del	8968	768	Caribbean	5/26/2009	GAZ:United States of America	-81.3796	24.5491	10.67	283504	1163772	ACTCATCTTCCA	GTGGACTACHVGGGTWTCTAAT	FWD:GTGCCAGCMGCCGCGGTAA; REV:GGACTACHVGGGTWTCTAAT
CL234.1020237	Cliona delitrix	C. del	19806	674	Caribbean	3/16/2010	GAZ:United States of America	-80.0978	26.0522	9.1	283504	1163772	ATTCAGATGGCA	GTGGACTACHVGGGTWTCTAAT	FWD:GTGCCAGCMGCCGCGGTAA; REV:GGACTACHVGGGTWTCTAAT
CL236.1020402	Cliona delitrix	C. del	22378	800	Caribbean	3/16/2010	GAZ:United States of America	-80.0978	26.0522	9.1	283504	1163772	TAAACGCGACTC	GTGGACTACHVGGGTWTCTAAT	FWD:GTGCCAGCMGCCGCGGTAA; REV:GGACTACHVGGGTWTCTAAT
CL239.1019878	Cliona delitrix	C. del	21535	720	Caribbean	3/16/2010	GAZ:United States of America	-80.0978	26.0522	9.1	283504	1163772	CCTCGGGTACTA	GTGGACTACHVGGGTWTCTAAT	FWD:GTGCCAGCMGCCGCGGTAA; REV:GGACTACHVGGGTWTCTAAT
CL24.1019928	Cliona delitrix	C. del	5494	722	Caribbean	5/26/2009	GAZ:United States of America	-81.3796	24.5491	10.67	283504	1163772	GAGATACAGTTC	GTGGACTACHVGGGTWTCTAAT	FWD:GTGCCAGCMGCCGCGGTAA; REV:GGACTACHVGGGTWTCTAAT
CL242.1020433	Cliona delitrix	C. del	22806	852	Caribbean	3/16/2010	GAZ:United States of America	-80.0978	26.0522	9.1	283504	1163772	TTCACCTGTATC	GTGGACTACHVGGGTWTCTAAT	FWD:GTGCCAGCMGCCGCGGTAA; REV:GGACTACHVGGGTWTCTAAT
CL251.1020171	Cliona delitrix	C. del	11188	956	Caribbean	3/16/2010	GAZ:United States of America	-80.0978	26.0522	9.1	283504	1163772	CTCCAGGTCATG	GTGGACTACHVGGGTWTCTAAT	FWD:GTGCCAGCMGCCGCGGTAA; REV:GGACTACHVGGGTWTCTAAT
CL257.1019570	Cliona delitrix	C. del	12088	769	Caribbean	3/16/2010	GAZ:United States of America	-80.0978	26.0522	9.1	283504	1163772	CAGGATTCGTAC	GTGGACTACHVGGGTWTCTAAT	FWD:GTGCCAGCMGCCGCGGTAA; REV:GGACTACHVGGGTWTCTAAT
CL264.1019976	Cliona delitrix	C. del	14575	690	Caribbean	5/26/2010	GAZ:United States of America	-81.0506	24.6715	7.6	283504	1163772	GCCTCGTACTGA	GTGGACTACHVGGGTWTCTAAT	FWD:GTGCCAGCMGCCGCGGTAA; REV:GGACTACHVGGGTWTCTAAT
CL265.1019674	Cliona delitrix	C. del	29294	794	Caribbean	5/26/2010	GAZ:United States of America	-81.0506	24.6715	7.6	283504	1163772	ACCAACAGATTG	GTGGACTACHVGGGTWTCTAAT	FWD:GTGCCAGCMGCCGCGGTAA; REV:GGACTACHVGGGTWTCTAAT
CL266.1020254	Cliona delitrix	C. del	6560	555	Caribbean	5/26/2010	GAZ:United States of America	-81.0506	24.6715	7.6	283504	1163772	GTGGCCTACTAC	GTGGACTACHVGGGTWTCTAAT	FWD:GTGCCAGCMGCCGCGGTAA; REV:GGACTACHVGGGTWTCTAAT
CL268.1019914	Cliona delitrix	C. del	4884	586	Caribbean	5/26/2010	GAZ:United States of America	-81.0506	24.6715	7.6	283504	1163772	TTCCCTTCTCCG	GTGGACTACHVGGGTWTCTAAT	FWD:GTGCCAGCMGCCGCGGTAA; REV:GGACTACHVGGGTWTCTAAT
CL293.1019996	Cliona delitrix	C. del	14468	665	Caribbean	2010-02-06	GAZ:United States of America	-80.104	25.8422	6.1	283504	1163772	CATTTGACGACG	GTGGACTACHVGGGTWTCTAAT	FWD:GTGCCAGCMGCCGCGGTAA; REV:GGACTACHVGGGTWTCTAAT
CL299.1020078	Cliona delitrix	C. del	25194	681	Caribbean	2010-02-06	GAZ:United States of America	-80.104	25.8422	6.1	283504	1163772	AAGTGAAGCGAG	GTGGACTACHVGGGTWTCTAAT	FWD:GTGCCAGCMGCCGCGGTAA; REV:GGACTACHVGGGTWTCTAAT
CL300.1019671	Cliona delitrix	C. del	9866	597	Caribbean	2010-02-06	GAZ:United States of America	-80.104	25.8422	6.1	283504	1163772	TGCCGCCGTAAT	GTGGACTACHVGGGTWTCTAAT	FWD:GTGCCAGCMGCCGCGGTAA; REV:GGACTACHVGGGTWTCTAAT
CL301.1019822	Cliona delitrix	C. del	14679	628	Caribbean	2010-02-06	GAZ:United States of America	-80.104	25.8422	6.1	283504	1163772	AACCTCGGATAA	GTGGACTACHVGGGTWTCTAAT	FWD:GTGCCAGCMGCCGCGGTAA; REV:GGACTACHVGGGTWTCTAAT
CL302.1020065	Cliona delitrix	C. del	11181	769	Caribbean	2010-02-06	GAZ:United States of America	-80.104	25.8422	6.1	283504	1163772	GTGCTTGTGTAG	GTGGACTACHVGGGTWTCTAAT	FWD:GTGCCAGCMGCCGCGGTAA; REV:GGACTACHVGGGTWTCTAAT
CL303.1019948	Cliona delitrix	C. del	13831	751	Caribbean	2010-02-06	GAZ:United States of America	-80.104	25.8422	6.1	283504	1163772	CAACTAGACTCG	GTGGACTACHVGGGTWTCTAAT	FWD:GTGCCAGCMGCCGCGGTAA; REV:GGACTACHVGGGTWTCTAAT
CL415.1019946	Cliona delitrix	C. del	12276	767	Caribbean	8/18/2010	GAZ:United States of America	-82.9496	24.609	14.6	283504	1163772	GACAGAGGTGCA	GTGGACTACHVGGGTWTCTAAT	FWD:GTGCCAGCMGCCGCGGTAA; REV:GGACTACHVGGGTWTCTAAT
CL416.1020174	Cliona delitrix	C. del	15128	933	Caribbean	8/18/2010	GAZ:United States of America	-82.9496	24.609	14.6	283504	1163772	TCAGACCAACTG	GTGGACTACHVGGGTWTCTAAT	FWD:GTGCCAGCMGCCGCGGTAA; REV:GGACTACHVGGGTWTCTAAT
CL417.1020011	Cliona delitrix	C. del	29000	1126	Caribbean	8/18/2010	GAZ:United States of America	-82.9496	24.609	14.6	283504	1163772	AGTGATGTGACT	GTGGACTACHVGGGTWTCTAAT	FWD:GTGCCAGCMGCCGCGGTAA; REV:GGACTACHVGGGTWTCTAAT
CL418.1019557	Cliona delitrix	C. del	8830	574	Caribbean	8/18/2010	GAZ:United States of America	-82.9496	24.609	14.6	283504	1163772	CTTAGCTACTCT	GTGGACTACHVGGGTWTCTAAT	FWD:GTGCCAGCMGCCGCGGTAA; REV:GGACTACHVGGGTWTCTAAT
CL419.1019653	Cliona delitrix	C. del	9925	645	Caribbean	8/18/2010	GAZ:United States of America	-82.9496	24.609	14.6	283504	1163772	TCGGTCCATAGC	GTGGACTACHVGGGTWTCTAAT	FWD:GTGCCAGCMGCCGCGGTAA; REV:GGACTACHVGGGTWTCTAAT
CL420.1019933	Cliona delitrix	C. del	15389	775	Caribbean	8/18/2010	GAZ:United States of America	-82.9496	24.609	14.6	283504	1163772	CACGTTTATTCC	GTGGACTACHVGGGTWTCTAAT	FWD:GTGCCAGCMGCCGCGGTAA; REV:GGACTACHVGGGTWTCTAAT
CL456.1020537	Cliona delitrix	C. del	11870	682	Caribbean	2010-01-12	GAZ:United States of America	-80.4538	24.9407	18.3	283504	1163772	GACTTATGCCCG	GTGGACTACHVGGGTWTCTAAT	FWD:GTGCCAGCMGCCGCGGTAA; REV:GGACTACHVGGGTWTCTAAT
CL461.1020397	Cliona delitrix	C. del	11025	604	Caribbean	2010-01-12	GAZ:United States of America	-80.4538	24.9407	18.3	283504	1163772	GTGACGTTAGTC	GTGGACTACHVGGGTWTCTAAT	FWD:GTGCCAGCMGCCGCGGTAA; REV:GGACTACHVGGGTWTCTAAT
ALG12.100.1019556	Cliona viridis	C. vir	26848	400	Gale alta	2012-12-10	GAZ:Portugal	-8.33114	37.0693	21	76786	1163772	CTTCCCTAACTC	GTGGACTACHVGGGTWTCTAAT	FWD:GTGCCAGCMGCCGCGGTAA; REV:GGACTACHVGGGTWTCTAAT
ALG12.101.1020199	Cliona viridis	C. vir	32436	481	Gale alta	2012-12-10	GAZ:Portugal	-8.33114	37.0693	21	76786	1163772	GTCATAAGAACC	GTGGACTACHVGGGTWTCTAAT	FWD:GTGCCAGCMGCCGCGGTAA; REV:GGACTACHVGGGTWTCTAAT
ALG12.102.1019695	Cliona viridis	C. vir	26850	751	Gale alta	2012-12-10	GAZ:Portugal	-8.33114	37.0693	21	76786	1163772	TAATGGTCGTAG	GTGGACTACHVGGGTWTCTAAT	FWD:GTGCCAGCMGCCGCGGTAA; REV:GGACTACHVGGGTWTCTAAT
ALG12.99.1020247	Cliona viridis	C. vir	22862	255	Gale alta	2012-12-10	GAZ:Portugal	-8.33114	37.0693	21	76786	1163772	ATTGCAAGCAAC	GTGGACTACHVGGGTWTCTAAT	FWD:GTGCCAGCMGCCGCGGTAA; REV:GGACTACHVGGGTWTCTAAT
Webster.1.G7.79.1020189	Coelocarteria singaporensis	C. sin	16005	614	Orpheus Island	2010-01-07	GAZ:Australia	146.485	-18.5603	8	281036	1163772	GTACGATATGAC	GTGGACTACHVGGGTWTCTAAT	FWD:GTGCCAGCMGCCGCGGTAA; REV:GGACTACHVGGGTWTCTAAT
Webster.1.G8.80.1020057	Coelocarteria singaporensis	C. sin	25543	476	Orpheus Island	2010-01-07	GAZ:Australia	146.485	-18.5603	8	281036	1163772	GTGGTGGTTTCC	GTGGACTACHVGGGTWTCTAAT	FWD:GTGCCAGCMGCCGCGGTAA; REV:GGACTACHVGGGTWTCTAAT
Webster.1.G9.81.1019741	Coelocarteria singaporensis	C. sin	23375	549	Orpheus Island	2010-01-07	GAZ:Australia	146.485	-18.5603	8	281036	1163772	TAGTATGCGCAA	GTGGACTACHVGGGTWTCTAAT	FWD:GTGCCAGCMGCCGCGGTAA; REV:GGACTACHVGGGTWTCTAAT
Webster.4.F12.354.1019761	Coelocarteria singaporensis	C. sin	28789	1405	Papua New Guinea Upa-Upasina CO2 Seep	2012-04-11	GAZ:Papua New Guinea	150.818	-9.82425	5	281036	1163772	AAGTGGCTATCC	GTGGACTACHVGGGTWTCTAAT	FWD:GTGCCAGCMGCCGCGGTAA; REV:GGACTACHVGGGTWTCTAAT
Webster.4.G11.365.1020418	Coelocarteria singaporensis	C. sin	12467	654	Papua New Guinea Upa-Upasina Control Site	2012-04-11	GAZ:Papua New Guinea	150.82	-9.82805	5	281036	1163772	ACCTGTCCTTTC	GTGGACTACHVGGGTWTCTAAT	FWD:GTGCCAGCMGCCGCGGTAA; REV:GGACTACHVGGGTWTCTAAT
Webster.4.G12.366.1020031	Coelocarteria singaporensis	C. sin	19214	1051	Papua New Guinea Upa-Upasina Control Site	2012-04-11	GAZ:Papua New Guinea	150.82	-9.82805	5	281036	1163772	GTTCACGCCCAA	GTGGACTACHVGGGTWTCTAAT	FWD:GTGCCAGCMGCCGCGGTAA; REV:GGACTACHVGGGTWTCTAAT
Webster.4.G1.355.1020330	Coelocarteria singaporensis	C. sin	13389	407	Papua New Guinea Upa-Upasina CO2 Seep	2012-04-11	GAZ:Papua New Guinea	150.818	-9.82425	5	281036	1163772	AACCGATGTACC	GTGGACTACHVGGGTWTCTAAT	FWD:GTGCCAGCMGCCGCGGTAA; REV:GGACTACHVGGGTWTCTAAT
Webster.4.G2.356.1020501	Coelocarteria singaporensis	C. sin	14340	471	Papua New Guinea Upa-Upasina CO2 Seep	2012-04-11	GAZ:Papua New Guinea	150.818	-9.82425	5	281036	1163772	TCGATTGGCCGT	GTGGACTACHVGGGTWTCTAAT	FWD:GTGCCAGCMGCCGCGGTAA; REV:GGACTACHVGGGTWTCTAAT
Webster.4.G3.357.1020042	Coelocarteria singaporensis	C. sin	7290	625	Papua New Guinea Upa-Upasina CO2 Seep	2012-04-11	GAZ:Papua New Guinea	150.818	-9.82425	5	281036	1163772	GCATTACTGGAC	GTGGACTACHVGGGTWTCTAAT	FWD:GTGCCAGCMGCCGCGGTAA; REV:GGACTACHVGGGTWTCTAAT
Webster.4.G4.358.1020209	Coelocarteria singaporensis	C. sin	14438	1016	Papua New Guinea Upa-Upasina CO2 Seep	2012-04-11	GAZ:Papua New Guinea	150.818	-9.82425	5	281036	1163772	TTGGGCCACATA	GTGGACTACHVGGGTWTCTAAT	FWD:GTGCCAGCMGCCGCGGTAA; REV:GGACTACHVGGGTWTCTAAT
Webster.4.H1.367.1019963	Coelocarteria singaporensis	C. sin	9358	643	Papua New Guinea Upa-Upasina Control Site	2012-04-11	GAZ:Papua New Guinea	150.82	-9.82805	5	281036	1163772	CGATCGAACACT	GTGGACTACHVGGGTWTCTAAT	FWD:GTGCCAGCMGCCGCGGTAA; REV:GGACTACHVGGGTWTCTAAT
Webster.4.H2.368.1020094	Coelocarteria singaporensis	C. sin	12031	943	Papua New Guinea Upa-Upasina Control Site	2012-04-11	GAZ:Papua New Guinea	150.82	-9.82805	5	281036	1163772	CATGCCAACATG	GTGGACTACHVGGGTWTCTAAT	FWD:GTGCCAGCMGCCGCGGTAA; REV:GGACTACHVGGGTWTCTAAT
Webster.4.H3.369.1020552	Coelocarteria singaporensis	C. sin	14978	987	Papua New Guinea Upa-Upasina Control Site	2012-04-11	GAZ:Papua New Guinea	150.82	-9.82805	5	281036	1163772	GAGTACAGTCTA	GTGGACTACHVGGGTWTCTAAT	FWD:GTGCCAGCMGCCGCGGTAA; REV:GGACTACHVGGGTWTCTAAT
Webster.4.H4.370.1020157	Coelocarteria singaporensis	C. sin	16276	472	Papua New Guinea Upa-Upasina Control Site	2012-04-11	GAZ:Papua New Guinea	150.82	-9.82805	5	281036	1163772	CCTACATGAGAC	GTGGACTACHVGGGTWTCTAAT	FWD:GTGCCAGCMGCCGCGGTAA; REV:GGACTACHVGGGTWTCTAAT
CCSA.1.1182079	Crambe crambe	C. cra	20287	571	Spain	2012-01-10	GAZ:Spain	2.8	41.67	10	3722	1163772	AGACAGTAGGAG	GTGGACTACHVGGGTWTCTAAT	FWD:GTGCCAGCMGCCGCGGTAA; REV:GGACTACHVGGGTWTCTAAT
CCSA.2.1181822	Crambe crambe	C. cra	22486	309	Spain	2012-01-10	GAZ:Spain	2.8	41.67	10	3722	1163772	AGCTGCACCTAA	GTGGACTACHVGGGTWTCTAAT	FWD:GTGCCAGCMGCCGCGGTAA; REV:GGACTACHVGGGTWTCTAAT
CCSA.3.1181521	Crambe crambe	C. cra	18104	701	Spain	2012-01-10	GAZ:Spain	2.8	41.67	10	3722	1163772	ACTGACTTAAGG	GTGGACTACHVGGGTWTCTAAT	FWD:GTGCCAGCMGCCGCGGTAA; REV:GGACTACHVGGGTWTCTAAT
ZA.44.1020227	Cymbastela	Cymba	15814	1085	Sponge Farm	10/20/2013	GAZ:Tanzania	39.2026	-6.16592	5	85785	1163772	CAATCGGCTTGC	GTGGACTACHVGGGTWTCTAAT	FWD:GTGCCAGCMGCCGCGGTAA; REV:GGACTACHVGGGTWTCTAAT
ZA.46.1020417	Cymbastela	Cymba	12927	830	Sponge Farm	10/20/2013	GAZ:Tanzania	39.2026	-6.16592	5	85785	1163772	TACAGTTACGCG	GTGGACTACHVGGGTWTCTAAT	FWD:GTGCCAGCMGCCGCGGTAA; REV:GGACTACHVGGGTWTCTAAT
ZA.47.1020435	Cymbastela	Cymba	21596	1152	Sponge Farm	10/20/2013	GAZ:Tanzania	39.2026	-6.16592	5	85785	1163772	CGGCCTAAGTTC	GTGGACTACHVGGGTWTCTAAT	FWD:GTGCCAGCMGCCGCGGTAA; REV:GGACTACHVGGGTWTCTAAT
SS.9.1.1020557	Cymbastela coralliophila	C. cor	70634	1542	Davies Reef	2009-01-04	GAZ:Australia	147.65	-18.8194	13	85786	1163772	TCGACCAAACAC	GTGGACTACHVGGGTWTCTAAT	FWD:GTGCCAGCMGCCGCGGTAA; REV:GGACTACHVGGGTWTCTAAT
SS.9.2.1019758	Cymbastela coralliophila	C. cor	81687	1341	Davies Reef	2009-01-04	GAZ:Australia	147.65	-18.8194	13	85786	1163772	GCAATCCTTGCG	GTGGACTACHVGGGTWTCTAAT	FWD:GTGCCAGCMGCCGCGGTAA; REV:GGACTACHVGGGTWTCTAAT
SS.9.3.1019851	Cymbastela coralliophila	C. cor	110456	1377	Davies Reef	2009-01-04	GAZ:Australia	147.65	-18.8194	13	85786	1163772	TCAGGTTGCCCA	GTGGACTACHVGGGTWTCTAAT	FWD:GTGCCAGCMGCCGCGGTAA; REV:GGACTACHVGGGTWTCTAAT
Webster.1.D11.47.1020528	Cymbastela coralliophila	C. cor	15305	675	Davies Reef	9/25/2012	GAZ:Australia	147.638	-18.8226	5	85786	1163772	TGTGAATTCGGA	GTGGACTACHVGGGTWTCTAAT	FWD:GTGCCAGCMGCCGCGGTAA; REV:GGACTACHVGGGTWTCTAAT
Webster.1.D12.48.1020428	Cymbastela coralliophila	C. cor	14632	771	Davies Reef	9/25/2012	GAZ:Australia	147.638	-18.8226	5	85786	1163772	CATTCGTGGCGT	GTGGACTACHVGGGTWTCTAAT	FWD:GTGCCAGCMGCCGCGGTAA; REV:GGACTACHVGGGTWTCTAAT
Webster.1.E1.49.1019860	Cymbastela coralliophila	C. cor	8075	304	Davies Reef	9/25/2012	GAZ:Australia	147.638	-18.8226	5	85786	1163772	TACTACGTGGCC	GTGGACTACHVGGGTWTCTAAT	FWD:GTGCCAGCMGCCGCGGTAA; REV:GGACTACHVGGGTWTCTAAT
Webster.1.G11.83.1019524	Cymbastela coralliophila	C. cor	16900	782	Orpheus Island	2010-01-07	GAZ:Australia	146.485	-18.5603	8	85786	1163772	ATGGCTGTCAGT	GTGGACTACHVGGGTWTCTAAT	FWD:GTGCCAGCMGCCGCGGTAA; REV:GGACTACHVGGGTWTCTAAT
Webster.1.G12.84.1020558	Cymbastela coralliophila	C. cor	12702	662	Orpheus Island	2010-01-07	GAZ:Australia	146.485	-18.5603	8	85786	1163772	GTTCTCTTCTCG	GTGGACTACHVGGGTWTCTAAT	FWD:GTGCCAGCMGCCGCGGTAA; REV:GGACTACHVGGGTWTCTAAT
20.X.00.1.015.1020304	Discodermia sp.	D. sp.	14478	733	NA	5/20/2000	GAZ:The Bahamas	-78.5848	26.5126	146.3	73796	1163772	GGAAGAAGTAGC	GTGGACTACHVGGGTWTCTAAT	FWD:GTGCCAGCMGCCGCGGTAA; REV:GGACTACHVGGGTWTCTAAT
21.X.03.1.001.1020500	Discodermia sp.	D. sp.	19083	1419	NA	5/21/2003	GAZ:The Bahamas	-78.587	26.5112	160.9	73796	1163772	GTCTCCTCCCTT	GTGGACTACHVGGGTWTCTAAT	FWD:GTGCCAGCMGCCGCGGTAA; REV:GGACTACHVGGGTWTCTAAT
21.X.03.3.002.1019932	Discodermia sp.	D. sp.	13879	1003	NA	5/21/2003	GAZ:The Bahamas	-78.5877	26.5111	150.6	73796	1163772	GTAGCACTCATG	GTGGACTACHVGGGTWTCTAAT	FWD:GTGCCAGCMGCCGCGGTAA; REV:GGACTACHVGGGTWTCTAAT
21.X.03.5.008.1020153	Discodermia sp.	D. sp.	16948	1515	NA	5/21/2003	GAZ:The Bahamas	-78.5871	26.5112	134.7	73796	1163772	CACCTGTAGTAG	GTGGACTACHVGGGTWTCTAAT	FWD:GTGCCAGCMGCCGCGGTAA; REV:GGACTACHVGGGTWTCTAAT
GC.4.1.1019685	Dysidea avara	D. ava	18286	369	Limski Canal	2012-01-04	GAZ:Croatia	13.6662	45.1313	12.5	196820	1163772	CCTTCAATGGGA	GTGGACTACHVGGGTWTCTAAT	FWD:GTGCCAGCMGCCGCGGTAA; REV:GGACTACHVGGGTWTCTAAT
GC.4.2.1019709	Dysidea avara	D. ava	20714	336	Limski Canal	2012-01-04	GAZ:Croatia	13.6662	45.1313	12.5	196820	1163772	TCTAGCCTGGCA	GTGGACTACHVGGGTWTCTAAT	FWD:GTGCCAGCMGCCGCGGTAA; REV:GGACTACHVGGGTWTCTAAT
GC.4.3.1020024	Dysidea avara	D. ava	15823	371	Limski Canal	2012-01-04	GAZ:Croatia	13.6662	45.1313	12	196820	1163772	GCCGGTACTCTA	GTGGACTACHVGGGTWTCTAAT	FWD:GTGCCAGCMGCCGCGGTAA; REV:GGACTACHVGGGTWTCTAAT
GC.4.4.1020275	Dysidea avara	D. ava	14445	425	Limski Canal	2012-01-04	GAZ:Croatia	13.6662	45.1313	12	196820	1163772	ATTGCTGGTCGA	GTGGACTACHVGGGTWTCTAAT	FWD:GTGCCAGCMGCCGCGGTAA; REV:GGACTACHVGGGTWTCTAAT
GC.4.5.1020570	Dysidea avara	D. ava	16854	407	Limski Canal	2012-01-04	GAZ:Croatia	13.6662	45.1313	12	196820	1163772	TTGGTCTCCTCT	GTGGACTACHVGGGTWTCTAAT	FWD:GTGCCAGCMGCCGCGGTAA; REV:GGACTACHVGGGTWTCTAAT
P31.1020110	Dysidea etheria	D. eth	9346	1112	Panama	7/16/2009	GAZ:Panama	-82.1732	9.30583	0	283597	1163772	GTCTCTGAAAGA	GTGGACTACHVGGGTWTCTAAT	FWD:GTGCCAGCMGCCGCGGTAA; REV:GGACTACHVGGGTWTCTAAT
SI06.66.1020487	Dysidea etheria	D. eth	6888	656	Panama	7/19/2006	GAZ:Panama	-82.1732	9.30583	2	283597	1163772	GTTCTGCTTGTT	GTGGACTACHVGGGTWTCTAAT	FWD:GTGCCAGCMGCCGCGGTAA; REV:GGACTACHVGGGTWTCTAAT
SI06.81.1020040	Dysidea etheria	D. eth	16990	1388	Panama	7/19/2006	GAZ:Panama	-82.1732	9.30583	2	283597	1163772	GTCAAGACCTCA	GTGGACTACHVGGGTWTCTAAT	FWD:GTGCCAGCMGCCGCGGTAA; REV:GGACTACHVGGGTWTCTAAT
SI06.93.1019533	Dysidea etheria	D. eth	13623	525	Panama	7/19/2006	GAZ:Panama	-82.1732	9.30583	2	283597	1163772	TTGTTACGTTCC	GTGGACTACHVGGGTWTCTAAT	FWD:GTGCCAGCMGCCGCGGTAA; REV:GGACTACHVGGGTWTCTAAT
SI06.96.1020259	Dysidea etheria	D. eth	16578	654	Panama	7/19/2006	GAZ:Panama	-82.1732	9.30583	2	283597	1163772	CAGTTCGAGATA	GTGGACTACHVGGGTWTCTAAT	FWD:GTGCCAGCMGCCGCGGTAA; REV:GGACTACHVGGGTWTCTAAT
ALG12.107.1019998	Dysidea fragilis	D. fra	17406	341	Armacao baixa	10/17/2012	GAZ:Portugal	-8.34258	37.088	10	1336851	1163772	CACGTGACATGT	GTGGACTACHVGGGTWTCTAAT	FWD:GTGCCAGCMGCCGCGGTAA; REV:GGACTACHVGGGTWTCTAAT
ALG12.108.1020068	Dysidea fragilis	D. fra	15792	555	Armacao baixa	10/17/2012	GAZ:Portugal	-8.34258	37.088	10	1336851	1163772	TGGAAGAACGGC	GTGGACTACHVGGGTWTCTAAT	FWD:GTGCCAGCMGCCGCGGTAA; REV:GGACTACHVGGGTWTCTAAT
ALG12.109.1019636	Dysidea fragilis	D. fra	11604	468	Armacao baixa	10/17/2012	GAZ:Portugal	-8.34258	37.088	10	1336851	1163772	GTCCGCAAGTTA	GTGGACTACHVGGGTWTCTAAT	FWD:GTGCCAGCMGCCGCGGTAA; REV:GGACTACHVGGGTWTCTAAT
SS.1.1.1020041	Ecionemia alata	E. ala	37017	2186	Jones Bay, Auckland	2008-01-12	GAZ:New Zealand	174.824	-36.3793	4	702471	1163772	TGTGTGTAACGC	GTGGACTACHVGGGTWTCTAAT	FWD:GTGCCAGCMGCCGCGGTAA; REV:GGACTACHVGGGTWTCTAAT
SS.1.3.1020483	Ecionemia alata	E. ala	9328	789	Jones Bay, Auckland	2008-01-12	GAZ:New Zealand	174.824	-36.3793	4	702471	1163772	AACACTCGATCG	GTGGACTACHVGGGTWTCTAAT	FWD:GTGCCAGCMGCCGCGGTAA; REV:GGACTACHVGGGTWTCTAAT
SS.6.1.1020480	Ecionemia alata	E. ala	10703	1049	Breaker Bay, Wellington	2009-01-08	GAZ:New Zealand	174.75	-41.333	11	702471	1163772	TGGTTATGGCAC	GTGGACTACHVGGGTWTCTAAT	FWD:GTGCCAGCMGCCGCGGTAA; REV:GGACTACHVGGGTWTCTAAT
SS.6.2.1020192	Ecionemia alata	E. ala	9654	1018	Breaker Bay, Wellington	2009-01-08	GAZ:New Zealand	174.75	-41.333	11	702471	1163772	ACCTCAGTCAAG	GTGGACTACHVGGGTWTCTAAT	FWD:GTGCCAGCMGCCGCGGTAA; REV:GGACTACHVGGGTWTCTAAT
SS.6.3.1019828	Ecionemia alata	E. ala	8871	992	Breaker Bay, Wellington	2009-01-08	GAZ:New Zealand	174.75	-41.333	11	702471	1163772	CCAGGGACTTCT	GTGGACTACHVGGGTWTCTAAT	FWD:GTGCCAGCMGCCGCGGTAA; REV:GGACTACHVGGGTWTCTAAT
P12x12.1019699	Ectyoplasia ferox	E. fer	22001	875	Panama	7/20/2012	GAZ:Panama	-82.1737	9.24133	5	458493	1163772	AGCCTCATGATG	GTGGACTACHVGGGTWTCTAAT	FWD:GTGCCAGCMGCCGCGGTAA; REV:GGACTACHVGGGTWTCTAAT
P12x13.1020313	Ectyoplasia ferox	E. fer	21248	988	Panama	7/20/2012	GAZ:Panama	-82.1737	9.24133	5	458493	1163772	GTGTATCGCCAC	GTGGACTACHVGGGTWTCTAAT	FWD:GTGCCAGCMGCCGCGGTAA; REV:GGACTACHVGGGTWTCTAAT
P12x18.1020442	Ectyoplasia ferox	E. fer	18384	930	Panama	7/20/2012	GAZ:Panama	-82.1737	9.24133	5	458493	1163772	CCAAACTCGTCG	GTGGACTACHVGGGTWTCTAAT	FWD:GTGCCAGCMGCCGCGGTAA; REV:GGACTACHVGGGTWTCTAAT
P12x19.1019691	Ectyoplasia ferox	E. fer	14102	706	Panama	7/20/2012	GAZ:Panama	-82.1737	9.24133	5	458493	1163772	ACGTGAGGAACG	GTGGACTACHVGGGTWTCTAAT	FWD:GTGCCAGCMGCCGCGGTAA; REV:GGACTACHVGGGTWTCTAAT
P12x20.1020408	Ectyoplasia ferox	E. fer	28849	922	Panama	7/20/2012	GAZ:Panama	-82.1737	9.24133	5	458493	1163772	TGAATCGAAGCT	GTGGACTACHVGGGTWTCTAAT	FWD:GTGCCAGCMGCCGCGGTAA; REV:GGACTACHVGGGTWTCTAAT
P12x11.1020349	Erylus formosus	E. for	28627	2677	Panama	7/20/2012	GAZ:Panama	-82.1737	9.24133	5	942164	1163772	CGGATTGCTGTA	GTGGACTACHVGGGTWTCTAAT	FWD:GTGCCAGCMGCCGCGGTAA; REV:GGACTACHVGGGTWTCTAAT
P12x21.1019954	Erylus formosus	E. for	28570	2330	Panama	7/20/2012	GAZ:Panama	-82.1737	9.24133	5	942164	1163772	GGTACTGTACCA	GTGGACTACHVGGGTWTCTAAT	FWD:GTGCCAGCMGCCGCGGTAA; REV:GGACTACHVGGGTWTCTAAT
P12x22.1020319	Erylus formosus	E. for	15053	1910	Panama	7/20/2012	GAZ:Panama	-82.1737	9.24133	5	942164	1163772	ATCGAATCGAGT	GTGGACTACHVGGGTWTCTAAT	FWD:GTGCCAGCMGCCGCGGTAA; REV:GGACTACHVGGGTWTCTAAT
P12x23.1019950	Erylus formosus	E. for	43972	3525	Panama	7/20/2012	GAZ:Panama	-82.1737	9.24133	5	942164	1163772	CTAGCAGTATGA	GTGGACTACHVGGGTWTCTAAT	FWD:GTGCCAGCMGCCGCGGTAA; REV:GGACTACHVGGGTWTCTAAT
P12x25.1020133	Erylus formosus	E. for	17014	1863	Panama	7/20/2012	GAZ:Panama	-82.1737	9.24133	5	942164	1163772	GTTAATGGCAGT	GTGGACTACHVGGGTWTCTAAT	FWD:GTGCCAGCMGCCGCGGTAA; REV:GGACTACHVGGGTWTCTAAT
3.VIII.05.1.008.1019621	Geodia	Geodia	22295	1421	NA	2005-03-08	GAZ:United States of America	-79.8541	26.1862	304.5	6046	1163772	TCACTTGGTGCG	GTGGACTACHVGGGTWTCTAAT	FWD:GTGCCAGCMGCCGCGGTAA; REV:GGACTACHVGGGTWTCTAAT
6.VIII.05.1.009.1019902	Geodia	Geodia	14926	610	NA	2005-06-08	GAZ:United States of America	-79.8663	25.6981	340.8	6046	1163772	AGACAAGCTTCC	GTGGACTACHVGGGTWTCTAAT	FWD:GTGCCAGCMGCCGCGGTAA; REV:GGACTACHVGGGTWTCTAAT
7.VIII.05.2.009.1019924	Geodia	Geodia	15901	905	NA	2005-07-08	GAZ:United States of America	-80.4283	24.7331	197.2	6046	1163772	TCCGCAACCTGA	GTGGACTACHVGGGTWTCTAAT	FWD:GTGCCAGCMGCCGCGGTAA; REV:GGACTACHVGGGTWTCTAAT
SW.06.1019684	Geodia barretti	G. bar	15182	1122	Kosterfjorden, Tjaern, Sweden	8/29/2012	GAZ:Sweden	11.185	59.0003	149	519541	1163772	GATATACCAGTG	GTGGACTACHVGGGTWTCTAAT	FWD:GTGCCAGCMGCCGCGGTAA; REV:GGACTACHVGGGTWTCTAAT
SW.08.1020547	Geodia barretti	G. bar	12153	967	Kosterfjorden, Tjaern, Sweden	8/29/2012	GAZ:Sweden	11.185	59.0003	158	519541	1163772	GATGACCCAAAT	GTGGACTACHVGGGTWTCTAAT	FWD:GTGCCAGCMGCCGCGGTAA; REV:GGACTACHVGGGTWTCTAAT
SW.312.1020414	Geodia barretti	G. bar	10499	904	Kosterfjorden, Tjaern, Sweden	9/13/2012	GAZ:Sweden	11.2353	59.1503	154	519541	1163772	CCTCGATGCAGT	GTGGACTACHVGGGTWTCTAAT	FWD:GTGCCAGCMGCCGCGGTAA; REV:GGACTACHVGGGTWTCTAAT
SW.241.1020020	Halichondria panicea	H. pan	19490	692	Kosterfjorden, Tjaern, Sweden	2012-04-09	GAZ:Sweden	11.2767	58.9833	7	6063	1163772	CACGCTATTGGA	GTGGACTACHVGGGTWTCTAAT	FWD:GTGCCAGCMGCCGCGGTAA; REV:GGACTACHVGGGTWTCTAAT
SW.245.1020115	Halichondria panicea	H. pan	19712	831	Kosterfjorden, Tjaern, Sweden	2012-05-09	GAZ:Sweden	11.2767	58.9833	5	6063	1163772	CCTAGTAAGCTG	GTGGACTACHVGGGTWTCTAAT	FWD:GTGCCAGCMGCCGCGGTAA; REV:GGACTACHVGGGTWTCTAAT
SW.60.1020016	Halichondria panicea	H. pan	18311	453	Kosterfjorden, Tjaern, Sweden	2013-06-09	GAZ:Sweden	11.0832	58.8291	2	6063	1163772	ACCGGAGTAGGA	GTGGACTACHVGGGTWTCTAAT	FWD:GTGCCAGCMGCCGCGGTAA; REV:GGACTACHVGGGTWTCTAAT
Webster.5.A10.386.1019689	Halichondria phakellioides	H. pha	7154	1113	Stephen's Rock, Darwin Harbour	2010-07-06	GAZ:Australia	130.784	-12.4848	12	85780	1163772	GTCACCAATCCG	GTGGACTACHVGGGTWTCTAAT	FWD:GTGCCAGCMGCCGCGGTAA; REV:GGACTACHVGGGTWTCTAAT
Webster.5.A11.387.1019740	Halichondria phakellioides	H. pha	12433	830	Larrakeyah outfall, Darwin Harbour	7/22/2010	GAZ:Australia	130.83	-12.4672	19	85780	1163772	CACTAACAAACG	GTGGACTACHVGGGTWTCTAAT	FWD:GTGCCAGCMGCCGCGGTAA; REV:GGACTACHVGGGTWTCTAAT
Webster.5.A12.388.1020144	Halichondria phakellioides	H. pha	9752	395	Larrakeyah outfall, Darwin Harbour	7/22/2010	GAZ:Australia	130.83	-12.4672	19	85780	1163772	TTCCAGGCAGAT	GTGGACTACHVGGGTWTCTAAT	FWD:GTGCCAGCMGCCGCGGTAA; REV:GGACTACHVGGGTWTCTAAT
Webster.5.A9.385.1019972	Halichondria phakellioides	H. pha	15858	480	Stephen's Rock, Darwin Harbour	2008-08-12	GAZ:Australia	130.784	-12.4848	12	85780	1163772	CACGATGGTCAT	GTGGACTACHVGGGTWTCTAAT	FWD:GTGCCAGCMGCCGCGGTAA; REV:GGACTACHVGGGTWTCTAAT
Webster.5.B1.389.1020477	Halichondria phakellioides	H. pha	3275	207	Larrakeyah outfall, Darwin Harbour	10/14/2008	GAZ:Australia	130.83	-12.4672	19	85780	1163772	TATGGTACCCAG	GTGGACTACHVGGGTWTCTAAT	FWD:GTGCCAGCMGCCGCGGTAA; REV:GGACTACHVGGGTWTCTAAT
P110.1019538	Haliclona tubifera	H. tub	15074	340	Panama	7/21/2009	GAZ:Panama	-82.1732	9.30583	1	458498	1163772	CAGCCTGCAAAT	GTGGACTACHVGGGTWTCTAAT	FWD:GTGCCAGCMGCCGCGGTAA; REV:GGACTACHVGGGTWTCTAAT
P12x51.1020198	Haliclona tubifera	H. tub	11801	616	Panama	7/26/2012	GAZ:Panama	-82.1732	9.30583	1	458498	1163772	AATGTCACCAGA	GTGGACTACHVGGGTWTCTAAT	FWD:GTGCCAGCMGCCGCGGTAA; REV:GGACTACHVGGGTWTCTAAT
SI06.94.1019967	Haliclona tubifera	H. tub	8292	806	Panama	7/19/2006	GAZ:Panama	-82.1732	9.30583	2	458498	1163772	GCTTCTCTCACT	GTGGACTACHVGGGTWTCTAAT	FWD:GTGCCAGCMGCCGCGGTAA; REV:GGACTACHVGGGTWTCTAAT
SI06.97.1020093	Haliclona tubifera	H. tub	16845	963	Panama	7/19/2006	GAZ:Panama	-82.1732	9.30583	2	458498	1163772	CGAGATAGTTTG	GTGGACTACHVGGGTWTCTAAT	FWD:GTGCCAGCMGCCGCGGTAA; REV:GGACTACHVGGGTWTCTAAT
SS.19.1.1020208	Hippospongia	Hippo	16485	1585	Woodman Point	2009-01-07	GAZ:Australia	115.766	-32.1341	5	119430	1163772	GGAGAGATCACG	GTGGACTACHVGGGTWTCTAAT	FWD:GTGCCAGCMGCCGCGGTAA; REV:GGACTACHVGGGTWTCTAAT
SS.19.2.1020536	Hippospongia	Hippo	23716	2109	Woodman Point	2009-01-07	GAZ:Australia	115.766	-32.1341	5	119430	1163772	TCTGTAGAGCCA	GTGGACTACHVGGGTWTCTAAT	FWD:GTGCCAGCMGCCGCGGTAA; REV:GGACTACHVGGGTWTCTAAT
SS.19.3.1019514	Hippospongia	Hippo	25889	2277	Woodman Point	2009-01-07	GAZ:Australia	115.766	-32.1341	5	119430	1163772	GGTACCTGCAAT	GTGGACTACHVGGGTWTCTAAT	FWD:GTGCCAGCMGCCGCGGTAA; REV:GGACTACHVGGGTWTCTAAT
SS.13.1.1020524	Hyrtios altus	H. alt	13632	1407	Apra Harbor	2009-01-02	GAZ:Guam	144.645	13.4554	10	1336863	1163772	CACGACTTGACA	GTGGACTACHVGGGTWTCTAAT	FWD:GTGCCAGCMGCCGCGGTAA; REV:GGACTACHVGGGTWTCTAAT
SS.13.2.1020211	Hyrtios altus	H. alt	21187	1779	Apra Harbor	2009-01-02	GAZ:Guam	144.645	13.4554	10	1336863	1163772	CCATCACATAGG	GTGGACTACHVGGGTWTCTAAT	FWD:GTGCCAGCMGCCGCGGTAA; REV:GGACTACHVGGGTWTCTAAT
SS.13.3.1019771	Hyrtios altus	H. alt	24895	1965	Apra Harbor	2009-01-02	GAZ:Guam	144.645	13.4554	10	1336863	1163772	GGCTAAACTATG	GTGGACTACHVGGGTWTCTAAT	FWD:GTGCCAGCMGCCGCGGTAA; REV:GGACTACHVGGGTWTCTAAT
SS.31.1.1019501	Hyrtios erectus	H. ere	26546	2241	Eilat	2009-01-04	GAZ:Israel	34.9519	29.5577	5	279628	1163772	GTGTGCTAACGT	GTGGACTACHVGGGTWTCTAAT	FWD:GTGCCAGCMGCCGCGGTAA; REV:GGACTACHVGGGTWTCTAAT
SS.31.2.1019939	Hyrtios erectus	H. ere	24408	2268	Eilat	2009-01-04	GAZ:Israel	34.9519	29.5577	5	279628	1163772	TTCCGAATCGGC	GTGGACTACHVGGGTWTCTAAT	FWD:GTGCCAGCMGCCGCGGTAA; REV:GGACTACHVGGGTWTCTAAT
SS.31.3.1019785	Hyrtios erectus	H. ere	18881	1813	Eilat	2009-01-04	GAZ:Israel	34.9519	29.5577	5	279628	1163772	GAACTTTAGCGC	GTGGACTACHVGGGTWTCTAAT	FWD:GTGCCAGCMGCCGCGGTAA; REV:GGACTACHVGGGTWTCTAAT
Webster.1.B7.19.1019737	Ianthella basta	I. bas	11635	337	Masig Island Torres Strait	6/15/2008	GAZ:Australia	143.399	-9.74967	15	375146	1163772	CATTATGGCGTG	GTGGACTACHVGGGTWTCTAAT	FWD:GTGCCAGCMGCCGCGGTAA; REV:GGACTACHVGGGTWTCTAAT
Webster.1.B8.20.1019605	Ianthella basta	I. bas	17829	529	Masig Island Torres Strait	6/15/2008	GAZ:Australia	143.399	-9.74967	15	375146	1163772	CCAATACGCCTG	GTGGACTACHVGGGTWTCTAAT	FWD:GTGCCAGCMGCCGCGGTAA; REV:GGACTACHVGGGTWTCTAAT
Webster.1.B9.21.1019941	Ianthella basta	I. bas	18778	393	Masig Island Torres Strait	6/15/2008	GAZ:Australia	143.399	-9.74967	15	375146	1163772	GATCTGCGATCC	GTGGACTACHVGGGTWTCTAAT	FWD:GTGCCAGCMGCCGCGGTAA; REV:GGACTACHVGGGTWTCTAAT
Webster.1.D3.39.1019529	Ianthella basta	I. bas	6926	304	Davies Reef	9/25/2012	GAZ:Australia	147.638	-18.8226	12	375146	1163772	ACCATAGCTCCG	GTGGACTACHVGGGTWTCTAAT	FWD:GTGCCAGCMGCCGCGGTAA; REV:GGACTACHVGGGTWTCTAAT
Webster.1.D4.40.1020364	Ianthella basta	I. bas	16759	351	Davies Reef	9/25/2012	GAZ:Australia	147.638	-18.8226	12	375146	1163772	TCGACATCTCTT	GTGGACTACHVGGGTWTCTAAT	FWD:GTGCCAGCMGCCGCGGTAA; REV:GGACTACHVGGGTWTCTAAT
Webster.1.D6.42.1020464	Ianthella basta	I. bas	15475	322	Davies Reef	9/25/2012	GAZ:Australia	147.638	-18.8226	12	375146	1163772	GAGCCATCTGTA	GTGGACTACHVGGGTWTCTAAT	FWD:GTGCCAGCMGCCGCGGTAA; REV:GGACTACHVGGGTWTCTAAT
Webster.1.A5.5.1020310	Ianthella basta	I. bas	7197	261	Guam	7/23/2012	GAZ:Guam	144.656	13.4513	12	375146	1163772	TGGTCAACGATA	GTGGACTACHVGGGTWTCTAAT	FWD:GTGCCAGCMGCCGCGGTAA; REV:GGACTACHVGGGTWTCTAAT
Webster.5.A1.377.1020553	Iotrochota	Iotro	4029	389	Stephen's Rock, Darwin Harbour	5/21/2009	GAZ:Australia	130.784	-12.4848	12	283496	1163772	CACCGAAATCTG	GTGGACTACHVGGGTWTCTAAT	FWD:GTGCCAGCMGCCGCGGTAA; REV:GGACTACHVGGGTWTCTAAT
Webster.5.A3.379.1019907	Iotrochota	Iotro	5971	541	Stephen's Rock, Darwin Harbour	5/21/2009	GAZ:Australia	130.784	-12.4848	12	283496	1163772	CTATGCCGGCTA	GTGGACTACHVGGGTWTCTAAT	FWD:GTGCCAGCMGCCGCGGTAA; REV:GGACTACHVGGGTWTCTAAT
Webster.5.A4.380.1020194	Iotrochota	Iotro	5887	910	Stephen's Rock, Darwin Harbour	5/21/2009	GAZ:Australia	130.784	-12.4848	12	283496	1163772	GTGGTATGGGAG	GTGGACTACHVGGGTWTCTAAT	FWD:GTGCCAGCMGCCGCGGTAA; REV:GGACTACHVGGGTWTCTAAT
Webster.5.B5.393.1020076	Iotrochota	Iotro	8184	842	Larrakeyah outfall, Darwin Harbour	9/28/2007	GAZ:Australia	130.83	-12.4672	19	283496	1163772	GACGCTTTGCTG	GTGGACTACHVGGGTWTCTAAT	FWD:GTGCCAGCMGCCGCGGTAA; REV:GGACTACHVGGGTWTCTAAT
Webster.5.B8.396.1019959	Iotrochota	Iotro	14332	969	Larrakeyah outfall, Darwin Harbour	4/18/2007	GAZ:Australia	130.83	-12.4672	19	283496	1163772	CAAACCTATGGC	GTGGACTACHVGGGTWTCTAAT	FWD:GTGCCAGCMGCCGCGGTAA; REV:GGACTACHVGGGTWTCTAAT
P12x123.1019539	Iotrochota birotulata	I. bir	18125	300	Panama	2012-05-08	GAZ:Panama	-82.261	9.35317	5	283497	1163772	CTGCAGTAAGTA	GTGGACTACHVGGGTWTCTAAT	FWD:GTGCCAGCMGCCGCGGTAA; REV:GGACTACHVGGGTWTCTAAT
P12x127.1019894	Iotrochota birotulata	I. bir	26802	220	Panama	2012-05-08	GAZ:Panama	-82.261	9.35317	5	283497	1163772	TATAGGCTCCGC	GTGGACTACHVGGGTWTCTAAT	FWD:GTGCCAGCMGCCGCGGTAA; REV:GGACTACHVGGGTWTCTAAT
P12x129.1019770	Iotrochota birotulata	I. bir	29989	496	Panama	2012-05-08	GAZ:Panama	-82.261	9.35317	5	283497	1163772	ATCGTGTGTTGG	GTGGACTACHVGGGTWTCTAAT	FWD:GTGCCAGCMGCCGCGGTAA; REV:GGACTACHVGGGTWTCTAAT
P12x132.1019839	Iotrochota birotulata	I. bir	17110	558	Panama	2012-05-08	GAZ:Panama	-82.261	9.35317	5	283497	1163772	GCACTATACGCA	GTGGACTACHVGGGTWTCTAAT	FWD:GTGCCAGCMGCCGCGGTAA; REV:GGACTACHVGGGTWTCTAAT
SS.22.1.1019866	Ircinia felix	I. fel	21513	2080	Florida, Conch Reef	2009-01-10	GAZ:United States of America	-80.4606	24.9571	18	275432	1163772	CCGACTCTAGGT	GTGGACTACHVGGGTWTCTAAT	FWD:GTGCCAGCMGCCGCGGTAA; REV:GGACTACHVGGGTWTCTAAT
SS.22.2.1020190	Ircinia felix	I. fel	32504	2910	Florida, Conch Reef	2009-01-10	GAZ:United States of America	-80.4606	24.9571	18	275432	1163772	TCGCCTATAAGG	GTGGACTACHVGGGTWTCTAAT	FWD:GTGCCAGCMGCCGCGGTAA; REV:GGACTACHVGGGTWTCTAAT
SS.22.3.1020163	Ircinia felix	I. fel	27950	2556	Florida, Conch Reef	2009-01-10	GAZ:United States of America	-80.4606	24.9571	18	275432	1163772	GCACAAGGCAAG	GTGGACTACHVGGGTWTCTAAT	FWD:GTGCCAGCMGCCGCGGTAA; REV:GGACTACHVGGGTWTCTAAT
PO10.3.1.1181087	Ircinia oros	I. oro	20549	1830	Spain	3/23/2010	GAZ:Spain	2.8	41.67	7.6	1141585	1163772	GTTATCGCATGG	GTGGACTACHVGGGTWTCTAAT	FWD:GTGCCAGCMGCCGCGGTAA; REV:GGACTACHVGGGTWTCTAAT
PO10.3.18.1181336	Ircinia oros	I. oro	30788	2225	Spain	3/23/2010	GAZ:Spain	2.8	41.67	8.1	1141585	1163772	GCTTGAGCTTGA	GTGGACTACHVGGGTWTCTAAT	FWD:GTGCCAGCMGCCGCGGTAA; REV:GGACTACHVGGGTWTCTAAT
PO10.3.7.1181810	Ircinia oros	I. oro	22245	2104	Spain	3/23/2010	GAZ:Spain	2.8	41.67	8.1	1141585	1163772	TCTGCACTGAGC	GTGGACTACHVGGGTWTCTAAT	FWD:GTGCCAGCMGCCGCGGTAA; REV:GGACTACHVGGGTWTCTAAT
PO10.4.18.1182329	Ircinia oros	I. oro	21780	1732	Spain	4/20/2010	GAZ:Spain	2.8	41.67	8.1	1141585	1163772	CATACCGTGAGT	GTGGACTACHVGGGTWTCTAAT	FWD:GTGCCAGCMGCCGCGGTAA; REV:GGACTACHVGGGTWTCTAAT
PO10.4.7.1181695	Ircinia oros	I. oro	17863	1616	Spain	4/20/2010	GAZ:Spain	2.8	41.67	8.1	1141585	1163772	TCATGCTCCATT	GTGGACTACHVGGGTWTCTAAT	FWD:GTGCCAGCMGCCGCGGTAA; REV:GGACTACHVGGGTWTCTAAT
PO10.5.1.1181804	Ircinia oros	I. oro	21841	1657	Spain	5/17/2010	GAZ:Spain	2.8	41.67	7.6	1141585	1163772	TGCAGCAAGATT	GTGGACTACHVGGGTWTCTAAT	FWD:GTGCCAGCMGCCGCGGTAA; REV:GGACTACHVGGGTWTCTAAT
PO10.5.18.1181613	Ircinia oros	I. oro	27564	1979	Spain	5/17/2010	GAZ:Spain	2.8	41.67	8.1	1141585	1163772	GATCACGAGAGG	GTGGACTACHVGGGTWTCTAAT	FWD:GTGCCAGCMGCCGCGGTAA; REV:GGACTACHVGGGTWTCTAAT
PO10.5.7.1182439	Ircinia oros	I. oro	18061	1570	Spain	5/17/2010	GAZ:Spain	2.8	41.67	8.1	1141585	1163772	AGAGTCTTGCCA	GTGGACTACHVGGGTWTCTAAT	FWD:GTGCCAGCMGCCGCGGTAA; REV:GGACTACHVGGGTWTCTAAT
TO10.10.19.1181285	Ircinia oros	I. oro	29181	1878	Spain	10/28/2010	GAZ:Spain	2.94	41.72	12.7	1141585	1163772	GATGTGGTGTTA	GTGGACTACHVGGGTWTCTAAT	FWD:GTGCCAGCMGCCGCGGTAA; REV:GGACTACHVGGGTWTCTAAT
TO10.10.22.1182152	Ircinia oros	I. oro	18885	1410	Spain	10/28/2010	GAZ:Spain	2.94	41.72	13.6	1141585	1163772	CGATGCTGTTGA	GTGGACTACHVGGGTWTCTAAT	FWD:GTGCCAGCMGCCGCGGTAA; REV:GGACTACHVGGGTWTCTAAT
TO10.10.7.1181236	Ircinia oros	I. oro	23043	1933	Spain	10/28/2010	GAZ:Spain	2.94	41.72	14.3	1141585	1163772	CCTGCGAAGTAT	GTGGACTACHVGGGTWTCTAAT	FWD:GTGCCAGCMGCCGCGGTAA; REV:GGACTACHVGGGTWTCTAAT
TO10.11.19.1182313	Ircinia oros	I. oro	21262	1647	Spain	11/16/2010	GAZ:Spain	2.94	41.72	12.7	1141585	1163772	CACTGGTGCATA	GTGGACTACHVGGGTWTCTAAT	FWD:GTGCCAGCMGCCGCGGTAA; REV:GGACTACHVGGGTWTCTAAT
TO10.11.22.1181428	Ircinia oros	I. oro	24411	1866	Spain	11/16/2010	GAZ:Spain	2.94	41.72	13.6	1141585	1163772	ACGATTCGAGTC	GTGGACTACHVGGGTWTCTAAT	FWD:GTGCCAGCMGCCGCGGTAA; REV:GGACTACHVGGGTWTCTAAT
TO10.11.7.1182199	Ircinia oros	I. oro	22618	2030	Spain	11/16/2010	GAZ:Spain	2.94	41.72	14.3	1141585	1163772	AGTGTTTCGGAC	GTGGACTACHVGGGTWTCTAAT	FWD:GTGCCAGCMGCCGCGGTAA; REV:GGACTACHVGGGTWTCTAAT
TO10.12.19.1181507	Ircinia oros	I. oro	18444	1708	Spain	12/30/2010	GAZ:Spain	2.94	41.72	12.7	1141585	1163772	TACTCGGGAACT	GTGGACTACHVGGGTWTCTAAT	FWD:GTGCCAGCMGCCGCGGTAA; REV:GGACTACHVGGGTWTCTAAT
TO10.12.22.1182353	Ircinia oros	I. oro	19116	1647	Spain	12/30/2010	GAZ:Spain	2.94	41.72	13.6	1141585	1163772	TTCTCTCGACAT	GTGGACTACHVGGGTWTCTAAT	FWD:GTGCCAGCMGCCGCGGTAA; REV:GGACTACHVGGGTWTCTAAT
TO10.12.7.1182061	Ircinia oros	I. oro	26042	2083	Spain	12/30/2010	GAZ:Spain	2.94	41.72	14.3	1141585	1163772	ACTCCTTGTGTT	GTGGACTACHVGGGTWTCTAAT	FWD:GTGCCAGCMGCCGCGGTAA; REV:GGACTACHVGGGTWTCTAAT
TO10.6.19.1182323	Ircinia oros	I. oro	16579	1032	Spain	6/22/2010	GAZ:Spain	2.94	41.72	12.7	1141585	1163772	CGCTGTGGATTA	GTGGACTACHVGGGTWTCTAAT	FWD:GTGCCAGCMGCCGCGGTAA; REV:GGACTACHVGGGTWTCTAAT
TO10.6.22.1182060	Ircinia oros	I. oro	20116	1696	Spain	6/22/2010	GAZ:Spain	2.94	41.72	13.6	1141585	1163772	GCCTAGCCCAAT	GTGGACTACHVGGGTWTCTAAT	FWD:GTGCCAGCMGCCGCGGTAA; REV:GGACTACHVGGGTWTCTAAT
TO10.6.7.1181390	Ircinia oros	I. oro	17577	1493	Spain	6/22/2010	GAZ:Spain	2.94	41.72	14.3	1141585	1163772	CGCAGATTAGTA	GTGGACTACHVGGGTWTCTAAT	FWD:GTGCCAGCMGCCGCGGTAA; REV:GGACTACHVGGGTWTCTAAT
TO10.7.22.1181634	Ircinia oros	I. oro	19014	1818	Spain	7/28/2010	GAZ:Spain	2.94	41.72	13.6	1141585	1163772	AGCAACATTGCA	GTGGACTACHVGGGTWTCTAAT	FWD:GTGCCAGCMGCCGCGGTAA; REV:GGACTACHVGGGTWTCTAAT
TO10.7.7.1182167	Ircinia oros	I. oro	17875	1376	Spain	7/28/2010	GAZ:Spain	2.94	41.72	14.3	1141585	1163772	AGCTGTCAAGCT	GTGGACTACHVGGGTWTCTAAT	FWD:GTGCCAGCMGCCGCGGTAA; REV:GGACTACHVGGGTWTCTAAT
TO10.8.19.1181194	Ircinia oros	I. oro	22007	1621	Spain	8/24/2010	GAZ:Spain	2.94	41.72	12.7	1141585	1163772	GTAAATTCAGGC	GTGGACTACHVGGGTWTCTAAT	FWD:GTGCCAGCMGCCGCGGTAA; REV:GGACTACHVGGGTWTCTAAT
TO10.8.22.1181724	Ircinia oros	I. oro	24567	1839	Spain	8/24/2010	GAZ:Spain	2.94	41.72	13.6	1141585	1163772	TGGGTCCCACAT	GTGGACTACHVGGGTWTCTAAT	FWD:GTGCCAGCMGCCGCGGTAA; REV:GGACTACHVGGGTWTCTAAT
TO10.8.7.1181344	Ircinia oros	I. oro	22893	2187	Spain	8/24/2010	GAZ:Spain	2.94	41.72	14.3	1141585	1163772	ACAACACTCCGA	GTGGACTACHVGGGTWTCTAAT	FWD:GTGCCAGCMGCCGCGGTAA; REV:GGACTACHVGGGTWTCTAAT
TO10.9.19.1182352	Ircinia oros	I. oro	20923	1689	Spain	9/28/2010	GAZ:Spain	2.94	41.72	12.7	1141585	1163772	GATGTATGTGGT	GTGGACTACHVGGGTWTCTAAT	FWD:GTGCCAGCMGCCGCGGTAA; REV:GGACTACHVGGGTWTCTAAT
TO10.9.22.1181891	Ircinia oros	I. oro	18002	1585	Spain	9/28/2010	GAZ:Spain	2.94	41.72	13.6	1141585	1163772	GAGAGCAACAGA	GTGGACTACHVGGGTWTCTAAT	FWD:GTGCCAGCMGCCGCGGTAA; REV:GGACTACHVGGGTWTCTAAT
TO10.9.7.1182379	Ircinia oros	I. oro	23760	1907	Spain	9/28/2010	GAZ:Spain	2.94	41.72	14.3	1141585	1163772	CTGTCAGTGACC	GTGGACTACHVGGGTWTCTAAT	FWD:GTGCCAGCMGCCGCGGTAA; REV:GGACTACHVGGGTWTCTAAT
TO11.1.19.1181331	Ircinia oros	I. oro	23788	1827	Spain	1/25/2011	GAZ:Spain	2.94	41.72	12.7	1141585	1163772	ACGACTGCATAA	GTGGACTACHVGGGTWTCTAAT	FWD:GTGCCAGCMGCCGCGGTAA; REV:GGACTACHVGGGTWTCTAAT
TO11.1.22.1181309	Ircinia oros	I. oro	17483	1501	Spain	1/25/2011	GAZ:Spain	2.94	41.72	13.6	1141585	1163772	ACACGCGGTTTA	GTGGACTACHVGGGTWTCTAAT	FWD:GTGCCAGCMGCCGCGGTAA; REV:GGACTACHVGGGTWTCTAAT
TO11.1.7.1182129	Ircinia oros	I. oro	14613	1416	Spain	1/25/2011	GAZ:Spain	2.94	41.72	14.3	1141585	1163772	CAGAAATGTGTC	GTGGACTACHVGGGTWTCTAAT	FWD:GTGCCAGCMGCCGCGGTAA; REV:GGACTACHVGGGTWTCTAAT
TO11.2.19.1181348	Ircinia oros	I. oro	20505	1845	Spain	2/24/2011	GAZ:Spain	2.94	41.72	12.7	1141585	1163772	GGTTCGGTCCAT	GTGGACTACHVGGGTWTCTAAT	FWD:GTGCCAGCMGCCGCGGTAA; REV:GGACTACHVGGGTWTCTAAT
TO11.2.22.1181591	Ircinia oros	I. oro	19788	1687	Spain	2/24/2011	GAZ:Spain	2.94	41.72	13.6	1141585	1163772	GTCACGGACATT	GTGGACTACHVGGGTWTCTAAT	FWD:GTGCCAGCMGCCGCGGTAA; REV:GGACTACHVGGGTWTCTAAT
TO11.2.7.1181067	Ircinia oros	I. oro	26818	2136	Spain	2/24/2011	GAZ:Spain	2.94	41.72	14.3	1141585	1163772	AACGTAGGCTCT	GTGGACTACHVGGGTWTCTAAT	FWD:GTGCCAGCMGCCGCGGTAA; REV:GGACTACHVGGGTWTCTAAT
TO11.3.19.1182054	Ircinia oros	I. oro	14717	1582	Spain	3/29/2011	GAZ:Spain	2.94	41.72	12.7	1141585	1163772	GCTCTCCGTAGA	GTGGACTACHVGGGTWTCTAAT	FWD:GTGCCAGCMGCCGCGGTAA; REV:GGACTACHVGGGTWTCTAAT
TO11.3.22.1182173	Ircinia oros	I. oro	13354	1351	Spain	3/29/2011	GAZ:Spain	2.94	41.72	13.6	1141585	1163772	GTAGAGGTAGAG	GTGGACTACHVGGGTWTCTAAT	FWD:GTGCCAGCMGCCGCGGTAA; REV:GGACTACHVGGGTWTCTAAT
TO11.3.7.1182220	Ircinia oros	I. oro	20462	2116	Spain	3/29/2011	GAZ:Spain	2.94	41.72	14.3	1141585	1163772	CGTGCTTAGGCT	GTGGACTACHVGGGTWTCTAAT	FWD:GTGCCAGCMGCCGCGGTAA; REV:GGACTACHVGGGTWTCTAAT
TO11.4.19.1182010	Ircinia oros	I. oro	19035	1644	Spain	2011-11-04	GAZ:Spain	2.94	41.72	12.7	1141585	1163772	TGGCAAATCTAG	GTGGACTACHVGGGTWTCTAAT	FWD:GTGCCAGCMGCCGCGGTAA; REV:GGACTACHVGGGTWTCTAAT
TO11.4.7.1181284	Ircinia oros	I. oro	23726	2089	Spain	2011-11-04	GAZ:Spain	2.94	41.72	14.3	1141585	1163772	ACGCGAACTAAT	GTGGACTACHVGGGTWTCTAAT	FWD:GTGCCAGCMGCCGCGGTAA; REV:GGACTACHVGGGTWTCTAAT
TO11.5.19.1181908	Ircinia oros	I. oro	42282	2777	Spain	2011-06-05	GAZ:Spain	2.94	41.72	12.7	1141585	1163772	GCGAGCGAAGTA	GTGGACTACHVGGGTWTCTAAT	FWD:GTGCCAGCMGCCGCGGTAA; REV:GGACTACHVGGGTWTCTAAT
TO11.5.22.1182003	Ircinia oros	I. oro	44656	2946	Spain	2011-06-05	GAZ:Spain	2.94	41.72	13.6	1141585	1163772	TACCGAAGGTAT	GTGGACTACHVGGGTWTCTAAT	FWD:GTGCCAGCMGCCGCGGTAA; REV:GGACTACHVGGGTWTCTAAT
TO11.5.7.1181053	Ircinia oros	I. oro	23110	2132	Spain	2011-06-05	GAZ:Spain	2.94	41.72	14.3	1141585	1163772	CTGATCCATCTT	GTGGACTACHVGGGTWTCTAAT	FWD:GTGCCAGCMGCCGCGGTAA; REV:GGACTACHVGGGTWTCTAAT
TO11.6.19.1181600	Ircinia oros	I. oro	43427	2782	Spain	2011-06-06	GAZ:Spain	2.94	41.72	12.7	1141585	1163772	CGTGATCCGCTA	GTGGACTACHVGGGTWTCTAAT	FWD:GTGCCAGCMGCCGCGGTAA; REV:GGACTACHVGGGTWTCTAAT
TO11.7.19.1182254	Ircinia oros	I. oro	41492	2731	Spain	7/14/2011	GAZ:Spain	2.94	41.72	12.7	1141585	1163772	TCGTCAAACCCG	GTGGACTACHVGGGTWTCTAAT	FWD:GTGCCAGCMGCCGCGGTAA; REV:GGACTACHVGGGTWTCTAAT
TO11.8.19.1182366	Ircinia oros	I. oro	20229	1722	Spain	2011-03-08	GAZ:Spain	2.94	41.72	12.7	1141585	1163772	CACTCATCATTC	GTGGACTACHVGGGTWTCTAAT	FWD:GTGCCAGCMGCCGCGGTAA; REV:GGACTACHVGGGTWTCTAAT
TO11.8.22.1181841	Ircinia oros	I. oro	15337	1462	Spain	2011-03-08	GAZ:Spain	2.94	41.72	13.6	1141585	1163772	ATGCCATGCCGT	GTGGACTACHVGGGTWTCTAAT	FWD:GTGCCAGCMGCCGCGGTAA; REV:GGACTACHVGGGTWTCTAAT
TO11.8.7.1181052	Ircinia oros	I. oro	18223	1847	Spain	2011-03-08	GAZ:Spain	2.94	41.72	14.3	1141585	1163772	ATCTACCGAAGC	GTGGACTACHVGGGTWTCTAAT	FWD:GTGCCAGCMGCCGCGGTAA; REV:GGACTACHVGGGTWTCTAAT
10.102	Ircinia strobilina	I. str	7233	1814	Banco Chinchorros	7/19/2012	GAZ:Mexico	-87.4088	18.402	12.1	467775	1163772	ACATCTAGCAGA	GTGGACTACHVGGGTWTCTAAT	FWD:GTGCCAGCMGCCGCGGTAA; REV:GGACTACHVGGGTWTCTAAT
11.102	Ircinia strobilina	I. str	6191	1688	Banco Chinchorros	7/19/2012	GAZ:Mexico	-87.4088	18.402	12.1	467775	1163772	CCGACATTGTAG	GTGGACTACHVGGGTWTCTAAT	FWD:GTGCCAGCMGCCGCGGTAA; REV:GGACTACHVGGGTWTCTAAT
12.1021	Ircinia strobilina	I. str	3854	1644	Banco Chinchorros	7/19/2012	GAZ:Mexico	-87.4088	18.402	12.1	467775	1163772	CATGTAAGGCTC	GTGGACTACHVGGGTWTCTAAT	FWD:GTGCCAGCMGCCGCGGTAA; REV:GGACTACHVGGGTWTCTAAT
13.102	Ircinia strobilina	I. str	21670	1959	Banco Chinchorros	7/19/2012	GAZ:Mexico	-87.4088	18.402	12.1	467775	1163772	TGCAAGCTAAGT	GTGGACTACHVGGGTWTCTAAT	FWD:GTGCCAGCMGCCGCGGTAA; REV:GGACTACHVGGGTWTCTAAT
14.102	Ircinia strobilina	I. str	29085	2226	Banco Chinchorros	7/19/2012	GAZ:Mexico	-87.4088	18.402	12.1	467775	1163772	GTGTGTGCCATA	GTGGACTACHVGGGTWTCTAAT	FWD:GTGCCAGCMGCCGCGGTAA; REV:GGACTACHVGGGTWTCTAAT
15.102	Ircinia strobilina	I. str	30821	2597	Banco Chinchorros	7/19/2012	GAZ:Mexico	-87.4088	18.402	12.1	467775	1163772	TGACAACCGAAT	GTGGACTACHVGGGTWTCTAAT	FWD:GTGCCAGCMGCCGCGGTAA; REV:GGACTACHVGGGTWTCTAAT
16.102	Ircinia strobilina	I. str	43330	3131	Banco Chinchorros	7/19/2012	GAZ:Mexico	-87.4088	18.402	12.1	467775	1163772	TAGGCTCGTGCT	GTGGACTACHVGGGTWTCTAAT	FWD:GTGCCAGCMGCCGCGGTAA; REV:GGACTACHVGGGTWTCTAAT
17.102	Ircinia strobilina	I. str	36565	2490	Banco Chinchorros	7/19/2012	GAZ:Mexico	-87.4088	18.402	12.1	467775	1163772	CTCCTTAAGGCG	GTGGACTACHVGGGTWTCTAAT	FWD:GTGCCAGCMGCCGCGGTAA; REV:GGACTACHVGGGTWTCTAAT
18.1021	Ircinia strobilina	I. str	24240	1949	Banco Chinchorros	7/19/2012	GAZ:Mexico	-87.4088	18.402	12.1	467775	1163772	TTGCCTGGGTCA	GTGGACTACHVGGGTWTCTAAT	FWD:GTGCCAGCMGCCGCGGTAA; REV:GGACTACHVGGGTWTCTAAT
19.102	Ircinia strobilina	I. str	28816	2024	Banco Chinchorros	7/19/2012	GAZ:Mexico	-87.4088	18.402	12.1	467775	1163772	CAATTCTGCTTC	GTGGACTACHVGGGTWTCTAAT	FWD:GTGCCAGCMGCCGCGGTAA; REV:GGACTACHVGGGTWTCTAAT
20.102	Ircinia strobilina	I. str	17607	1469	Banco Chinchorros	7/19/2012	GAZ:Mexico	-87.4088	18.402	12.1	467775	1163772	ACTGGCAAACCT	GTGGACTACHVGGGTWTCTAAT	FWD:GTGCCAGCMGCCGCGGTAA; REV:GGACTACHVGGGTWTCTAAT
21.102	Ircinia strobilina	I. str	61533	3501	Banco Chinchorros	7/19/2012	GAZ:Mexico	-87.4088	18.402	12.1	467775	1163772	AATCAGAGCTTG	GTGGACTACHVGGGTWTCTAAT	FWD:GTGCCAGCMGCCGCGGTAA; REV:GGACTACHVGGGTWTCTAAT
22.102	Ircinia strobilina	I. str	18941	1626	Banco Chinchorros	7/19/2012	GAZ:Mexico	-87.4088	18.402	12.1	467775	1163772	CAATGTAGACAC	GTGGACTACHVGGGTWTCTAAT	FWD:GTGCCAGCMGCCGCGGTAA; REV:GGACTACHVGGGTWTCTAAT
23.102	Ircinia strobilina	I. str	23326	2137	Banco Chinchorros	7/19/2012	GAZ:Mexico	-87.4088	18.402	12.1	467775	1163772	TGGCGATACGTT	GTGGACTACHVGGGTWTCTAAT	FWD:GTGCCAGCMGCCGCGGTAA; REV:GGACTACHVGGGTWTCTAAT
24.1021	Ircinia strobilina	I. str	24968	2159	Banco Chinchorros	7/19/2012	GAZ:Mexico	-87.4088	18.402	12.1	467775	1163772	GCCTTACGATAG	GTGGACTACHVGGGTWTCTAAT	FWD:GTGCCAGCMGCCGCGGTAA; REV:GGACTACHVGGGTWTCTAAT
25.102	Ircinia strobilina	I. str	16922	1491	Banco Chinchorros	7/19/2012	GAZ:Mexico	-87.4088	18.402	12.1	467775	1163772	TACCTGTGTCTT	GTGGACTACHVGGGTWTCTAAT	FWD:GTGCCAGCMGCCGCGGTAA; REV:GGACTACHVGGGTWTCTAAT
26.102	Ircinia strobilina	I. str	18884	1562	Banco Chinchorros	7/19/2012	GAZ:Mexico	-87.4088	18.402	12.1	467775	1163772	AACGAGGCAACG	GTGGACTACHVGGGTWTCTAAT	FWD:GTGCCAGCMGCCGCGGTAA; REV:GGACTACHVGGGTWTCTAAT
27.102	Ircinia strobilina	I. str	49228	2554	Banco Chinchorros	7/19/2012	GAZ:Mexico	-87.4088	18.402	12.1	467775	1163772	GAAGACAGCGAC	GTGGACTACHVGGGTWTCTAAT	FWD:GTGCCAGCMGCCGCGGTAA; REV:GGACTACHVGGGTWTCTAAT
28.102	Ircinia strobilina	I. str	23617	1752	Banco Chinchorros	7/19/2012	GAZ:Mexico	-87.4088	18.402	12.1	467775	1163772	ACACCTGCGATC	GTGGACTACHVGGGTWTCTAAT	FWD:GTGCCAGCMGCCGCGGTAA; REV:GGACTACHVGGGTWTCTAAT
30.102	Ircinia strobilina	I. str	26095	1846	Banco Chinchorros	7/19/2012	GAZ:Mexico	-87.4088	18.402	12.1	467775	1163772	ACTAGCGTTCAG	GTGGACTACHVGGGTWTCTAAT	FWD:GTGCCAGCMGCCGCGGTAA; REV:GGACTACHVGGGTWTCTAAT
31.1021	Ircinia strobilina	I. str	25928	1890	Banco Chinchorros	7/19/2012	GAZ:Mexico	-87.4088	18.402	12.1	467775	1163772	TTGCGACAAAGT	GTGGACTACHVGGGTWTCTAAT	FWD:GTGCCAGCMGCCGCGGTAA; REV:GGACTACHVGGGTWTCTAAT
32.102	Ircinia strobilina	I. str	8452	851	Banco Chinchorros	7/19/2012	GAZ:Mexico	-87.4088	18.402	12.1	467775	1163772	TGCGAGTATATG	GTGGACTACHVGGGTWTCTAAT	FWD:GTGCCAGCMGCCGCGGTAA; REV:GGACTACHVGGGTWTCTAAT
33.1019	Ircinia strobilina	I. str	1484	227	Banco Chinchorros	7/19/2012	GAZ:Mexico	-87.4088	18.402	12.1	467775	1163772	TACCACAACGAA	GTGGACTACHVGGGTWTCTAAT	FWD:GTGCCAGCMGCCGCGGTAA; REV:GGACTACHVGGGTWTCTAAT
4.10199	Ircinia strobilina	I. str	18180	1735	Sweetiss Cay	7/16/2012	GAZ:The Bahamas	-77.8815	26.563	12.1	467775	1163772	ACGGATGTTATG	GTGGACTACHVGGGTWTCTAAT	FWD:GTGCCAGCMGCCGCGGTAA; REV:GGACTACHVGGGTWTCTAAT
5.10198	Ircinia strobilina	I. str	15283	1537	Sweetiss Cay	7/16/2012	GAZ:The Bahamas	-77.8815	26.563	12.1	467775	1163772	TTGAGGCTACAA	GTGGACTACHVGGGTWTCTAAT	FWD:GTGCCAGCMGCCGCGGTAA; REV:GGACTACHVGGGTWTCTAAT
6.10195	Ircinia strobilina	I. str	55273	3820	Sweetiss Cay	7/16/2012	GAZ:The Bahamas	-77.8815	26.563	12.1	467775	1163772	GTAGGAACCGGA	GTGGACTACHVGGGTWTCTAAT	FWD:GTGCCAGCMGCCGCGGTAA; REV:GGACTACHVGGGTWTCTAAT
SS.27.1.1019738	Ircinia variabilis	I. var	6849	1306	Jarre Island	2009-01-04	GAZ:France	5.36335	43.1979	15	468559	1163772	GTGAGTCATACC	GTGGACTACHVGGGTWTCTAAT	FWD:GTGCCAGCMGCCGCGGTAA; REV:GGACTACHVGGGTWTCTAAT
SS.27.2.1020151	Ircinia variabilis	I. var	10095	1894	Jarre Island	2009-01-04	GAZ:France	5.36335	43.1979	15	468559	1163772	AGAGAGACAGGT	GTGGACTACHVGGGTWTCTAAT	FWD:GTGCCAGCMGCCGCGGTAA; REV:GGACTACHVGGGTWTCTAAT
SS.27.3.1019917	Ircinia variabilis	I. var	13103	1556	Jarre Island	2009-01-04	GAZ:France	5.36335	43.1979	15	468559	1163772	GACAACGAATCT	GTGGACTACHVGGGTWTCTAAT	FWD:GTGCCAGCMGCCGCGGTAA; REV:GGACTACHVGGGTWTCTAAT
TV10.10.12.1181903	Ircinia variabilis	I. var	32022	2023	Spain	10/28/2010	GAZ:Spain	2.94	41.72	11.9	468559	1163772	TATCGACACAAG	GTGGACTACHVGGGTWTCTAAT	FWD:GTGCCAGCMGCCGCGGTAA; REV:GGACTACHVGGGTWTCTAAT
TV10.10.2.1181694	Ircinia variabilis	I. var	18419	1895	Spain	10/28/2010	GAZ:Spain	2.94	41.72	11.8	468559	1163772	TCGGAATTAGAC	GTGGACTACHVGGGTWTCTAAT	FWD:GTGCCAGCMGCCGCGGTAA; REV:GGACTACHVGGGTWTCTAAT
TV10.10.7.1181679	Ircinia variabilis	I. var	22982	2077	Spain	10/28/2010	GAZ:Spain	2.94	41.72	13	468559	1163772	TATACCGCTGCG	GTGGACTACHVGGGTWTCTAAT	FWD:GTGCCAGCMGCCGCGGTAA; REV:GGACTACHVGGGTWTCTAAT
TV10.11.12.1181165	Ircinia variabilis	I. var	30905	2100	Spain	11/16/2010	GAZ:Spain	2.94	41.72	11.9	468559	1163772	ACCGGTATGTAC	GTGGACTACHVGGGTWTCTAAT	FWD:GTGCCAGCMGCCGCGGTAA; REV:GGACTACHVGGGTWTCTAAT
TV10.11.2.1182269	Ircinia variabilis	I. var	26630	1919	Spain	11/16/2010	GAZ:Spain	2.94	41.72	11.8	468559	1163772	TGCGCTGAATGT	GTGGACTACHVGGGTWTCTAAT	FWD:GTGCCAGCMGCCGCGGTAA; REV:GGACTACHVGGGTWTCTAAT
TV10.11.7.1182081	Ircinia variabilis	I. var	33500	2228	Spain	11/16/2010	GAZ:Spain	2.94	41.72	13	468559	1163772	TGGAGTAGGTGG	GTGGACTACHVGGGTWTCTAAT	FWD:GTGCCAGCMGCCGCGGTAA; REV:GGACTACHVGGGTWTCTAAT
TV10.12.12.1181404	Ircinia variabilis	I. var	35318	2497	Spain	12/29/2010	GAZ:Spain	2.94	41.72	11.9	468559	1163772	TGTGAATTCGGA	GTGGACTACHVGGGTWTCTAAT	FWD:GTGCCAGCMGCCGCGGTAA; REV:GGACTACHVGGGTWTCTAAT
TV10.12.2.1181818	Ircinia variabilis	I. var	32529	2554	Spain	12/29/2010	GAZ:Spain	2.94	41.72	11.8	468559	1163772	CAAACAACAGCT	GTGGACTACHVGGGTWTCTAAT	FWD:GTGCCAGCMGCCGCGGTAA; REV:GGACTACHVGGGTWTCTAAT
TV10.12.7.1181211	Ircinia variabilis	I. var	31798	2305	Spain	12/29/2010	GAZ:Spain	2.94	41.72	13	468559	1163772	TTGCGTTAGCAG	GTGGACTACHVGGGTWTCTAAT	FWD:GTGCCAGCMGCCGCGGTAA; REV:GGACTACHVGGGTWTCTAAT
TV10.3.12.1182038	Ircinia variabilis	I. var	27182	2081	Spain	3/24/2010	GAZ:Spain	2.94	41.72	11.9	468559	1163772	AGCGGAGGTTAG	GTGGACTACHVGGGTWTCTAAT	FWD:GTGCCAGCMGCCGCGGTAA; REV:GGACTACHVGGGTWTCTAAT
TV10.3.2.1181796	Ircinia variabilis	I. var	15458	1599	Spain	3/24/2010	GAZ:Spain	2.94	41.72	11.8	468559	1163772	GTACGATATGAC	GTGGACTACHVGGGTWTCTAAT	FWD:GTGCCAGCMGCCGCGGTAA; REV:GGACTACHVGGGTWTCTAAT
TV10.3.7.1181541	Ircinia variabilis	I. var	16285	1669	Spain	3/24/2010	GAZ:Spain	2.94	41.72	13	468559	1163772	ATGTCACCGCTG	GTGGACTACHVGGGTWTCTAAT	FWD:GTGCCAGCMGCCGCGGTAA; REV:GGACTACHVGGGTWTCTAAT
TV10.4.12.1181850	Ircinia variabilis	I. var	30701	1974	Spain	4/24/2010	GAZ:Spain	2.94	41.72	11.9	468559	1163772	AAGGCGCTCCTT	GTGGACTACHVGGGTWTCTAAT	FWD:GTGCCAGCMGCCGCGGTAA; REV:GGACTACHVGGGTWTCTAAT
TV10.4.2.1181247	Ircinia variabilis	I. var	29271	1808	Spain	4/24/2010	GAZ:Spain	2.94	41.72	11.8	468559	1163772	CCAATACGCCTG	GTGGACTACHVGGGTWTCTAAT	FWD:GTGCCAGCMGCCGCGGTAA; REV:GGACTACHVGGGTWTCTAAT
TV10.4.7.1181534	Ircinia variabilis	I. var	33731	2063	Spain	4/24/2010	GAZ:Spain	2.94	41.72	13	468559	1163772	AGTTACGAGCTA	GTGGACTACHVGGGTWTCTAAT	FWD:GTGCCAGCMGCCGCGGTAA; REV:GGACTACHVGGGTWTCTAAT
TV10.5.12.1181986	Ircinia variabilis	I. var	46532	2498	Spain	5/19/2010	GAZ:Spain	2.94	41.72	11.9	468559	1163772	GTGGTGGTTTCC	GTGGACTACHVGGGTWTCTAAT	FWD:GTGCCAGCMGCCGCGGTAA; REV:GGACTACHVGGGTWTCTAAT
TV10.5.2.1181137	Ircinia variabilis	I. var	34501	1779	Spain	5/19/2010	GAZ:Spain	2.94	41.72	11.8	468559	1163772	TGTCGCAAATAG	GTGGACTACHVGGGTWTCTAAT	FWD:GTGCCAGCMGCCGCGGTAA; REV:GGACTACHVGGGTWTCTAAT
TV10.5.7.1182192	Ircinia variabilis	I. var	42192	2198	Spain	5/19/2010	GAZ:Spain	2.94	41.72	13	468559	1163772	GTGTTGTCGTGC	GTGGACTACHVGGGTWTCTAAT	FWD:GTGCCAGCMGCCGCGGTAA; REV:GGACTACHVGGGTWTCTAAT
TV10.6.12.1181765	Ircinia variabilis	I. var	19991	1648	Spain	6/21/2010	GAZ:Spain	2.94	41.72	11.9	468559	1163772	GATCTGCGATCC	GTGGACTACHVGGGTWTCTAAT	FWD:GTGCCAGCMGCCGCGGTAA; REV:GGACTACHVGGGTWTCTAAT
TV10.6.2.1182331	Ircinia variabilis	I. var	22435	1386	Spain	6/21/2010	GAZ:Spain	2.94	41.72	11.8	468559	1163772	TGTAACGCCGAT	GTGGACTACHVGGGTWTCTAAT	FWD:GTGCCAGCMGCCGCGGTAA; REV:GGACTACHVGGGTWTCTAAT
TV10.6.7.1182389	Ircinia variabilis	I. var	23842	1714	Spain	6/21/2010	GAZ:Spain	2.94	41.72	13	468559	1163772	ATCCTTTGGTTC	GTGGACTACHVGGGTWTCTAAT	FWD:GTGCCAGCMGCCGCGGTAA; REV:GGACTACHVGGGTWTCTAAT
TV10.7.12.1181055	Ircinia variabilis	I. var	31194	1571	Spain	7/28/2010	GAZ:Spain	2.94	41.72	11.9	468559	1163772	CATCCCTCTACT	GTGGACTACHVGGGTWTCTAAT	FWD:GTGCCAGCMGCCGCGGTAA; REV:GGACTACHVGGGTWTCTAAT
TV10.7.2.1181625	Ircinia variabilis	I. var	33116	1965	Spain	7/28/2010	GAZ:Spain	2.94	41.72	11.8	468559	1163772	GCATATGCACTG	GTGGACTACHVGGGTWTCTAAT	FWD:GTGCCAGCMGCCGCGGTAA; REV:GGACTACHVGGGTWTCTAAT
TV10.7.7.1182251	Ircinia variabilis	I. var	33327	1755	Spain	7/28/2010	GAZ:Spain	2.94	41.72	13	468559	1163772	TAATACGGATCG	GTGGACTACHVGGGTWTCTAAT	FWD:GTGCCAGCMGCCGCGGTAA; REV:GGACTACHVGGGTWTCTAAT
TV10.8.12.1181313	Ircinia variabilis	I. var	37608	1753	Spain	8/24/2010	GAZ:Spain	2.94	41.72	11.9	468559	1163772	AGCAGAACATCT	GTGGACTACHVGGGTWTCTAAT	FWD:GTGCCAGCMGCCGCGGTAA; REV:GGACTACHVGGGTWTCTAAT
TV10.8.2.1181576	Ircinia variabilis	I. var	31932	2358	Spain	8/24/2010	GAZ:Spain	2.94	41.72	11.8	468559	1163772	CCACAGATCGAT	GTGGACTACHVGGGTWTCTAAT	FWD:GTGCCAGCMGCCGCGGTAA; REV:GGACTACHVGGGTWTCTAAT
TV10.8.7.1181883	Ircinia variabilis	I. var	29665	1736	Spain	8/24/2010	GAZ:Spain	2.94	41.72	13	468559	1163772	TAGTATGCGCAA	GTGGACTACHVGGGTWTCTAAT	FWD:GTGCCAGCMGCCGCGGTAA; REV:GGACTACHVGGGTWTCTAAT
TV10.9.12.1181059	Ircinia variabilis	I. var	26422	1927	Spain	9/28/2010	GAZ:Spain	2.94	41.72	11.9	468559	1163772	CAACTCCCGTGA	GTGGACTACHVGGGTWTCTAAT	FWD:GTGCCAGCMGCCGCGGTAA; REV:GGACTACHVGGGTWTCTAAT
TV10.9.2.1182146	Ircinia variabilis	I. var	3775	555	Spain	9/28/2010	GAZ:Spain	2.94	41.72	11.8	468559	1163772	TACAGCGCATAC	GTGGACTACHVGGGTWTCTAAT	FWD:GTGCCAGCMGCCGCGGTAA; REV:GGACTACHVGGGTWTCTAAT
TV10.9.7.1181743	Ircinia variabilis	I. var	25135	2268	Spain	9/28/2010	GAZ:Spain	2.94	41.72	13	468559	1163772	CAGCTCATCAGC	GTGGACTACHVGGGTWTCTAAT	FWD:GTGCCAGCMGCCGCGGTAA; REV:GGACTACHVGGGTWTCTAAT
TV11.1.12.1182117	Ircinia variabilis	I. var	35963	2101	Spain	1/21/2011	GAZ:Spain	2.94	41.72	11.9	468559	1163772	ATGGCTGTCAGT	GTGGACTACHVGGGTWTCTAAT	FWD:GTGCCAGCMGCCGCGGTAA; REV:GGACTACHVGGGTWTCTAAT
TV11.1.2.1182346	Ircinia variabilis	I. var	31485	1537	Spain	1/21/2011	GAZ:Spain	2.94	41.72	11.8	468559	1163772	AGTTGAGGCATT	GTGGACTACHVGGGTWTCTAAT	FWD:GTGCCAGCMGCCGCGGTAA; REV:GGACTACHVGGGTWTCTAAT
TV11.1.7.1181486	Ircinia variabilis	I. var	30571	2377	Spain	1/21/2011	GAZ:Spain	2.94	41.72	13	468559	1163772	GATTCCGGCTCA	GTGGACTACHVGGGTWTCTAAT	FWD:GTGCCAGCMGCCGCGGTAA; REV:GGACTACHVGGGTWTCTAAT
TV11.2.12.1181251	Ircinia variabilis	I. var	34977	2107	Spain	2/23/2011	GAZ:Spain	2.94	41.72	11.9	468559	1163772	GCAACACCATCC	GTGGACTACHVGGGTWTCTAAT	FWD:GTGCCAGCMGCCGCGGTAA; REV:GGACTACHVGGGTWTCTAAT
TV11.2.2.1181754	Ircinia variabilis	I. var	29787	2083	Spain	2/23/2011	GAZ:Spain	2.94	41.72	11.8	468559	1163772	TTGGCTCTATTC	GTGGACTACHVGGGTWTCTAAT	FWD:GTGCCAGCMGCCGCGGTAA; REV:GGACTACHVGGGTWTCTAAT
TV11.2.7.1182044	Ircinia variabilis	I. var	23818	1838	Spain	2/23/2011	GAZ:Spain	2.94	41.72	13	468559	1163772	AATTGTGTCGGA	GTGGACTACHVGGGTWTCTAAT	FWD:GTGCCAGCMGCCGCGGTAA; REV:GGACTACHVGGGTWTCTAAT
TV11.3.12.1182386	Ircinia variabilis	I. var	37369	2321	Spain	3/18/2011	GAZ:Spain	2.94	41.72	11.9	468559	1163772	ACAATAGACACC	GTGGACTACHVGGGTWTCTAAT	FWD:GTGCCAGCMGCCGCGGTAA; REV:GGACTACHVGGGTWTCTAAT
TV11.3.2.1181705	Ircinia variabilis	I. var	25590	1718	Spain	3/18/2011	GAZ:Spain	2.94	41.72	11.8	468559	1163772	TACGAGCCCTAA	GTGGACTACHVGGGTWTCTAAT	FWD:GTGCCAGCMGCCGCGGTAA; REV:GGACTACHVGGGTWTCTAAT
TV11.3.7.1182361	Ircinia variabilis	I. var	32450	2688	Spain	3/18/2011	GAZ:Spain	2.94	41.72	13	468559	1163772	CATTCGTGGCGT	GTGGACTACHVGGGTWTCTAAT	FWD:GTGCCAGCMGCCGCGGTAA; REV:GGACTACHVGGGTWTCTAAT
TV11.4.12.1181118	Ircinia variabilis	I. var	13685	1060	Spain	2011-11-04	GAZ:Spain	2.94	41.72	11.9	468559	1163772	TACCGCTTCTTC	GTGGACTACHVGGGTWTCTAAT	FWD:GTGCCAGCMGCCGCGGTAA; REV:GGACTACHVGGGTWTCTAAT
TV11.4.2.1182292	Ircinia variabilis	I. var	20269	1774	Spain	2011-11-04	GAZ:Spain	2.94	41.72	11.8	468559	1163772	CGTAATTGCCGC	GTGGACTACHVGGGTWTCTAAT	FWD:GTGCCAGCMGCCGCGGTAA; REV:GGACTACHVGGGTWTCTAAT
TV11.4.7.1182039	Ircinia variabilis	I. var	36239	2414	Spain	2011-11-04	GAZ:Spain	2.94	41.72	13	468559	1163772	GTTCTCTTCTCG	GTGGACTACHVGGGTWTCTAAT	FWD:GTGCCAGCMGCCGCGGTAA; REV:GGACTACHVGGGTWTCTAAT
TV11.5.12.1181838	Ircinia variabilis	I. var	27536	1703	Spain	2011-06-05	GAZ:Spain	2.94	41.72	11.9	468559	1163772	TCCTCGAGCGAT	GTGGACTACHVGGGTWTCTAAT	FWD:GTGCCAGCMGCCGCGGTAA; REV:GGACTACHVGGGTWTCTAAT
TV11.5.2.1182208	Ircinia variabilis	I. var	25764	1226	Spain	2011-06-05	GAZ:Spain	2.94	41.72	11.8	468559	1163772	GCACACCTGATA	GTGGACTACHVGGGTWTCTAAT	FWD:GTGCCAGCMGCCGCGGTAA; REV:GGACTACHVGGGTWTCTAAT
TV11.5.7.1182314	Ircinia variabilis	I. var	33883	2241	Spain	2011-06-05	GAZ:Spain	2.94	41.72	13	468559	1163772	AGTAGCGGAAGA	GTGGACTACHVGGGTWTCTAAT	FWD:GTGCCAGCMGCCGCGGTAA; REV:GGACTACHVGGGTWTCTAAT
TV11.6.12.1181391	Ircinia variabilis	I. var	30853	1925	Spain	2011-06-06	GAZ:Spain	2.94	41.72	11.9	468559	1163772	TTAAGACAGTCG	GTGGACTACHVGGGTWTCTAAT	FWD:GTGCCAGCMGCCGCGGTAA; REV:GGACTACHVGGGTWTCTAAT
TV11.6.2.1181814	Ircinia variabilis	I. var	29128	1901	Spain	2011-06-06	GAZ:Spain	2.94	41.72	11.8	468559	1163772	TTAGAGCCATGC	GTGGACTACHVGGGTWTCTAAT	FWD:GTGCCAGCMGCCGCGGTAA; REV:GGACTACHVGGGTWTCTAAT
TV11.6.7.1182221	Ircinia variabilis	I. var	32822	2300	Spain	2011-06-06	GAZ:Spain	2.94	41.72	13	468559	1163772	TCGTGCGTGTTG	GTGGACTACHVGGGTWTCTAAT	FWD:GTGCCAGCMGCCGCGGTAA; REV:GGACTACHVGGGTWTCTAAT
TV11.7.12.1181394	Ircinia variabilis	I. var	27333	1991	Spain	7/14/2011	GAZ:Spain	2.94	41.72	11.9	468559	1163772	GCGACAATTACA	GTGGACTACHVGGGTWTCTAAT	FWD:GTGCCAGCMGCCGCGGTAA; REV:GGACTACHVGGGTWTCTAAT
TV11.7.2.1181239	Ircinia variabilis	I. var	41814	2109	Spain	7/14/2011	GAZ:Spain	2.94	41.72	11.8	468559	1163772	GTGCAACCAATC	GTGGACTACHVGGGTWTCTAAT	FWD:GTGCCAGCMGCCGCGGTAA; REV:GGACTACHVGGGTWTCTAAT
TV11.7.7.1181561	Ircinia variabilis	I. var	33668	1860	Spain	7/14/2011	GAZ:Spain	2.94	41.72	13	468559	1163772	TGTGCGATAACA	GTGGACTACHVGGGTWTCTAAT	FWD:GTGCCAGCMGCCGCGGTAA; REV:GGACTACHVGGGTWTCTAAT
TV11.8.12.1181970	Ircinia variabilis	I. var	23206	1897	Spain	2011-03-08	GAZ:Spain	2.94	41.72	11.9	468559	1163772	TGAACCCTATGG	GTGGACTACHVGGGTWTCTAAT	FWD:GTGCCAGCMGCCGCGGTAA; REV:GGACTACHVGGGTWTCTAAT
TV11.8.2.1181957	Ircinia variabilis	I. var	23806	1861	Spain	2011-03-08	GAZ:Spain	2.94	41.72	11.8	468559	1163772	GCAATTAGGTAC	GTGGACTACHVGGGTWTCTAAT	FWD:GTGCCAGCMGCCGCGGTAA; REV:GGACTACHVGGGTWTCTAAT
TV11.8.7.1181932	Ircinia variabilis	I. var	30604	2006	Spain	2011-03-08	GAZ:Spain	2.94	41.72	13	468559	1163772	ACCCAAGCGTTA	GTGGACTACHVGGGTWTCTAAT	FWD:GTGCCAGCMGCCGCGGTAA; REV:GGACTACHVGGGTWTCTAAT
Webster.2.A1.95.1020507	Lissodendoryx	Lisso	2701	93	Orpheus Island	2010-01-07	GAZ:Australia	146.485	-18.5603	8	283422	1163772	TACCGCTTCTTC	GTGGACTACHVGGGTWTCTAAT	FWD:GTGCCAGCMGCCGCGGTAA; REV:GGACTACHVGGGTWTCTAAT
Webster.2.A2.96.1019712	Lissodendoryx	Lisso	4392	382	Orpheus Island	2010-02-07	GAZ:Australia	146.485	-18.5603	8	283422	1163772	TGTGCGATAACA	GTGGACTACHVGGGTWTCTAAT	FWD:GTGCCAGCMGCCGCGGTAA; REV:GGACTACHVGGGTWTCTAAT
Webster.2.A4.98.1019622	Lissodendoryx	Lisso	19602	637	Orpheus Island	2010-04-07	GAZ:Australia	146.485	-18.5603	8	283422	1163772	GCCTAGCCCAAT	GTGGACTACHVGGGTWTCTAAT	FWD:GTGCCAGCMGCCGCGGTAA; REV:GGACTACHVGGGTWTCTAAT
P06.1019883	Lissodendoryx colombiensis	L. col	19216	317	Panama	7/15/2009	GAZ:Panama	-82.2595	9.35167	0	1131260	1163772	TGAGACCCTACA	GTGGACTACHVGGGTWTCTAAT	FWD:GTGCCAGCMGCCGCGGTAA; REV:GGACTACHVGGGTWTCTAAT
P12x59.1019532	Lissodendoryx colombiensis	L. col	46262	237	Panama	7/26/2012	GAZ:Panama	-82.174	9.30667	3	1131260	1163772	CCTGGAATTAAG	GTGGACTACHVGGGTWTCTAAT	FWD:GTGCCAGCMGCCGCGGTAA; REV:GGACTACHVGGGTWTCTAAT
SI06.133.1019903	Lissodendoryx colombiensis	L. col	22197	634	Panama	7/20/2006	GAZ:Panama	-82.278	9.36068	10	1131260	1163772	ACACATAAGTCG	GTGGACTACHVGGGTWTCTAAT	FWD:GTGCCAGCMGCCGCGGTAA; REV:GGACTACHVGGGTWTCTAAT
SI06.53.1020326	Lissodendoryx colombiensis	L. col	29383	798	Panama	7/18/2006	GAZ:Panama	-82.2595	9.35167	3	1131260	1163772	AAGTATCCTGCG	GTGGACTACHVGGGTWTCTAAT	FWD:GTGCCAGCMGCCGCGGTAA; REV:GGACTACHVGGGTWTCTAAT
SI06.54.1019494	Lissodendoryx colombiensis	L. col	57212	276	Panama	7/18/2006	GAZ:Panama	-82.2595	9.35167	3	1131260	1163772	CAAATGGTCGTC	GTGGACTACHVGGGTWTCTAAT	FWD:GTGCCAGCMGCCGCGGTAA; REV:GGACTACHVGGGTWTCTAAT
Webster.5.E4.428.1019670	marine metagenome	Water	20105	1814	Davies Reef	9/26/2012	GAZ:Australia	147.638	-18.8226	12	NA	408172	TCTGTAGAGCCA	GTGGACTACHVGGGTWTCTAAT	FWD:GTGCCAGCMGCCGCGGTAA; REV:GGACTACHVGGGTWTCTAAT
Webster.5.E5.429.1019889	marine metagenome	Water	36094	2483	Davies Reef	9/27/2012	GAZ:Australia	147.638	-18.8226	12	NA	408172	CCGACTCTAGGT	GTGGACTACHVGGGTWTCTAAT	FWD:GTGCCAGCMGCCGCGGTAA; REV:GGACTACHVGGGTWTCTAAT
Webster.5.E6.430.1020522	marine metagenome	Water	22939	1937	Davies Reef	9/28/2012	GAZ:Australia	147.638	-18.8226	12	NA	408172	ATCCTACGAGCA	GTGGACTACHVGGGTWTCTAAT	FWD:GTGCCAGCMGCCGCGGTAA; REV:GGACTACHVGGGTWTCTAAT
ML2.water.gDNA.1019528	marine metagenome	Water	16807	1107	Enrique Cay, Puerto Rico	2012-12-06	GAZ:Commonwealth of Puerto Rico	-67.0532	17.9552	28.3	NA	408172	GTCCAGCTATGA	GTGGACTACHVGGGTWTCTAAT	FWD:GTGCCAGCMGCCGCGGTAA; REV:GGACTACHVGGGTWTCTAAT
ML3.water.gDNA.1019985	marine metagenome	Water	18363	1126	Enrique Cay, Puerto Rico	2012-12-06	GAZ:Commonwealth of Puerto Rico	-67.0532	17.9552	28.3	NA	408172	CACGTACACGTA	GTGGACTACHVGGGTWTCTAAT	FWD:GTGCCAGCMGCCGCGGTAA; REV:GGACTACHVGGGTWTCTAAT
SWPRBV1.1020450	marine metagenome	Water	29171	2307	La Parguera, Puerto Rico	8/13/2012	GAZ:Commonwealth of Puerto Rico	-66.9981	17.8883	32.1	NA	408172	TTCTCGGTTCTC	GTGGACTACHVGGGTWTCTAAT	FWD:GTGCCAGCMGCCGCGGTAA; REV:GGACTACHVGGGTWTCTAAT
SWPRBV2.1020241	marine metagenome	Water	18341	1886	La Parguera, Puerto Rico	8/13/2012	GAZ:Commonwealth of Puerto Rico	-66.9981	17.8883	32.1	NA	408172	GCCGAGATAATT	GTGGACTACHVGGGTWTCTAAT	FWD:GTGCCAGCMGCCGCGGTAA; REV:GGACTACHVGGGTWTCTAAT
SWPRBV3.1019766	marine metagenome	Water	26540	2211	La Parguera, Puerto Rico	8/13/2012	GAZ:Commonwealth of Puerto Rico	-66.9981	17.8883	32.1	NA	408172	ATTCCTCTCCAC	GTGGACTACHVGGGTWTCTAAT	FWD:GTGCCAGCMGCCGCGGTAA; REV:GGACTACHVGGGTWTCTAAT
SWPRD1.1019576	marine metagenome	Water	29263	2214	Desecheo, Puerto Rico	2012-09-08	GAZ:Commonwealth of Puerto Rico	-67.476	18.3918	24.2	NA	408172	TTATCCAGTCCT	GTGGACTACHVGGGTWTCTAAT	FWD:GTGCCAGCMGCCGCGGTAA; REV:GGACTACHVGGGTWTCTAAT
SWPRD2.1019841	marine metagenome	Water	29010	2283	Desecheo, Puerto Rico	2012-09-08	GAZ:Commonwealth of Puerto Rico	-67.476	18.3918	24.2	NA	408172	TGCTGTGACCAC	GTGGACTACHVGGGTWTCTAAT	FWD:GTGCCAGCMGCCGCGGTAA; REV:GGACTACHVGGGTWTCTAAT
SWPRD3.1020378	marine metagenome	Water	27249	3597	Desecheo, Puerto Rico	2012-09-08	GAZ:Commonwealth of Puerto Rico	-67.476	18.3918	24.2	NA	408172	GAAGATCTATCG	GTGGACTACHVGGGTWTCTAAT	FWD:GTGCCAGCMGCCGCGGTAA; REV:GGACTACHVGGGTWTCTAAT
SWMX1.1.1020238	marine metagenome	Water	17491	1611	Mira Por Voz, Bahamas	2012-04-07	GAZ:Mexico	-87.0291	20.3823	28.8	NA	408172	TAGTAGCACCTG	GTGGACTACHVGGGTWTCTAAT	FWD:GTGCCAGCMGCCGCGGTAA; REV:GGACTACHVGGGTWTCTAAT
SWMX1.2.1020168	marine metagenome	Water	15984	1374	Mira Por Voz, Bahamas	2012-04-07	GAZ:Mexico	-87.0291	20.3823	28.8	NA	408172	CACAAAGCGATT	GTGGACTACHVGGGTWTCTAAT	FWD:GTGCCAGCMGCCGCGGTAA; REV:GGACTACHVGGGTWTCTAAT
SWMX1.3.1019958	marine metagenome	Water	18249	992	Mira Por Voz, Bahamas	2012-04-07	GAZ:Mexico	-87.0291	20.3823	28.8	NA	408172	GTTACAGTTGGC	GTGGACTACHVGGGTWTCTAAT	FWD:GTGCCAGCMGCCGCGGTAA; REV:GGACTACHVGGGTWTCTAAT
AW10.10.II.1181451	marine metagenome	Water	14622	1898	Spain	10/29/2010	GAZ:Spain	2.81	41.68	5	NA	408172	TTGCCAAGAGTC	GTGGACTACHVGGGTWTCTAAT	FWD:GTGCCAGCMGCCGCGGTAA; REV:GGACTACHVGGGTWTCTAAT
AW10.10.III.1181682	marine metagenome	Water	17871	2035	Spain	10/29/2010	GAZ:Spain	2.81	41.68	5	NA	408172	ATCAGTACTAGG	GTGGACTACHVGGGTWTCTAAT	FWD:GTGCCAGCMGCCGCGGTAA; REV:GGACTACHVGGGTWTCTAAT
AW10.11.I.1181594	marine metagenome	Water	13811	1773	Spain	11/18/2010	GAZ:Spain	2.81	41.68	5	NA	408172	GTGTTAGATGTG	GTGGACTACHVGGGTWTCTAAT	FWD:GTGCCAGCMGCCGCGGTAA; REV:GGACTACHVGGGTWTCTAAT
AW10.11.II.1181844	marine metagenome	Water	16416	1909	Spain	11/18/2010	GAZ:Spain	2.81	41.68	5	NA	408172	TCAGTTCTCGTT	GTGGACTACHVGGGTWTCTAAT	FWD:GTGCCAGCMGCCGCGGTAA; REV:GGACTACHVGGGTWTCTAAT
AW10.12.I.1182118	marine metagenome	Water	16762	1875	Spain	12/24/2010	GAZ:Spain	2.81	41.68	5	NA	408172	TTGACCGCGGTT	GTGGACTACHVGGGTWTCTAAT	FWD:GTGCCAGCMGCCGCGGTAA; REV:GGACTACHVGGGTWTCTAAT
AW10.12.II.1182012	marine metagenome	Water	4948	955	Spain	12/24/2010	GAZ:Spain	2.81	41.68	5	NA	408172	GTCGAATTTGCG	GTGGACTACHVGGGTWTCTAAT	FWD:GTGCCAGCMGCCGCGGTAA; REV:GGACTACHVGGGTWTCTAAT
AW10.12.III.1181128	marine metagenome	Water	9536	1438	Spain	12/24/2010	GAZ:Spain	2.81	41.68	5	NA	408172	AGGGTGACTTTA	GTGGACTACHVGGGTWTCTAAT	FWD:GTGCCAGCMGCCGCGGTAA; REV:GGACTACHVGGGTWTCTAAT
AW10.3.I.1181981	marine metagenome	Water	14482	1641	Spain	3/22/2010	GAZ:Spain	2.81	41.68	5	NA	408172	GGTTATTTGGCG	GTGGACTACHVGGGTWTCTAAT	FWD:GTGCCAGCMGCCGCGGTAA; REV:GGACTACHVGGGTWTCTAAT
AW10.3.II.1181943	marine metagenome	Water	17945	1844	Spain	3/22/2010	GAZ:Spain	2.81	41.68	5	NA	408172	ACGGGTCATCAT	GTGGACTACHVGGGTWTCTAAT	FWD:GTGCCAGCMGCCGCGGTAA; REV:GGACTACHVGGGTWTCTAAT
AW10.3.III.1181432	marine metagenome	Water	13911	1489	Spain	3/22/2010	GAZ:Spain	2.81	41.68	5	NA	408172	TTAACCTTCCTG	GTGGACTACHVGGGTWTCTAAT	FWD:GTGCCAGCMGCCGCGGTAA; REV:GGACTACHVGGGTWTCTAAT
AW10.4.I.1181462	marine metagenome	Water	22379	1692	Spain	4/15/2010	GAZ:Spain	2.81	41.68	5	NA	408172	TAATCGGTGCCA	GTGGACTACHVGGGTWTCTAAT	FWD:GTGCCAGCMGCCGCGGTAA; REV:GGACTACHVGGGTWTCTAAT
AW10.4.II.1181086	marine metagenome	Water	22589	1637	Spain	4/15/2010	GAZ:Spain	2.81	41.68	5	NA	408172	TGGTCGCATCGT	GTGGACTACHVGGGTWTCTAAT	FWD:GTGCCAGCMGCCGCGGTAA; REV:GGACTACHVGGGTWTCTAAT
AW10.4.III.1182286	marine metagenome	Water	23204	1598	Spain	4/15/2010	GAZ:Spain	2.81	41.68	5	NA	408172	ACTTGGTGTAAG	GTGGACTACHVGGGTWTCTAAT	FWD:GTGCCAGCMGCCGCGGTAA; REV:GGACTACHVGGGTWTCTAAT
AW10.5.I.1181997	marine metagenome	Water	18009	1512	Spain	5/14/2010	GAZ:Spain	2.81	41.68	5	NA	408172	GTATTTCGGACG	GTGGACTACHVGGGTWTCTAAT	FWD:GTGCCAGCMGCCGCGGTAA; REV:GGACTACHVGGGTWTCTAAT
AW10.5.II.1182241	marine metagenome	Water	19078	1633	Spain	5/14/2010	GAZ:Spain	2.81	41.68	5	NA	408172	GACATTGTCACG	GTGGACTACHVGGGTWTCTAAT	FWD:GTGCCAGCMGCCGCGGTAA; REV:GGACTACHVGGGTWTCTAAT
AW10.5.III.1182271	marine metagenome	Water	13234	1252	Spain	5/14/2010	GAZ:Spain	2.81	41.68	5	NA	408172	GGATCGTAATAC	GTGGACTACHVGGGTWTCTAAT	FWD:GTGCCAGCMGCCGCGGTAA; REV:GGACTACHVGGGTWTCTAAT
AW10.7.II.1181304	marine metagenome	Water	13328	1176	Spain	7/28/2010	GAZ:Spain	2.81	41.68	5	NA	408172	TCTTGGAGGTCA	GTGGACTACHVGGGTWTCTAAT	FWD:GTGCCAGCMGCCGCGGTAA; REV:GGACTACHVGGGTWTCTAAT
AW10.7.III.1182181	marine metagenome	Water	17757	1404	Spain	7/28/2010	GAZ:Spain	2.81	41.68	5	NA	408172	TATCTATCCTGC	GTGGACTACHVGGGTWTCTAAT	FWD:GTGCCAGCMGCCGCGGTAA; REV:GGACTACHVGGGTWTCTAAT
AW10.8.I.1181963	marine metagenome	Water	16032	1579	Spain	8/26/2010	GAZ:Spain	2.81	41.68	5	NA	408172	GCCAACAACCAT	GTGGACTACHVGGGTWTCTAAT	FWD:GTGCCAGCMGCCGCGGTAA; REV:GGACTACHVGGGTWTCTAAT
AW10.8.II.1181869	marine metagenome	Water	14473	1531	Spain	8/26/2010	GAZ:Spain	2.81	41.68	5	NA	408172	GCATAGCATCAA	GTGGACTACHVGGGTWTCTAAT	FWD:GTGCCAGCMGCCGCGGTAA; REV:GGACTACHVGGGTWTCTAAT
AW10.8.III.1182423	marine metagenome	Water	19328	1736	Spain	8/26/2010	GAZ:Spain	2.81	41.68	5	NA	408172	CGTACTCTCGAG	GTGGACTACHVGGGTWTCTAAT	FWD:GTGCCAGCMGCCGCGGTAA; REV:GGACTACHVGGGTWTCTAAT
AW10.9.I.1181604	marine metagenome	Water	17660	1713	Spain	9/30/2010	GAZ:Spain	2.81	41.68	5	NA	408172	CGTGACAATAGT	GTGGACTACHVGGGTWTCTAAT	FWD:GTGCCAGCMGCCGCGGTAA; REV:GGACTACHVGGGTWTCTAAT
AW10.9.II.1181973	marine metagenome	Water	16348	1282	Spain	9/30/2010	GAZ:Spain	2.81	41.68	5	NA	408172	CGGGTGTTTGCT	GTGGACTACHVGGGTWTCTAAT	FWD:GTGCCAGCMGCCGCGGTAA; REV:GGACTACHVGGGTWTCTAAT
AW10.9.III.1181831	marine metagenome	Water	21761	1585	Spain	9/30/2010	GAZ:Spain	2.81	41.68	5	NA	408172	CGGATCTAGTGT	GTGGACTACHVGGGTWTCTAAT	FWD:GTGCCAGCMGCCGCGGTAA; REV:GGACTACHVGGGTWTCTAAT
AW11.1.I.1181552	marine metagenome	Water	27081	2041	Spain	1/19/2011	GAZ:Spain	2.81	41.68	5	NA	408172	CGTAGGTAGAGG	GTGGACTACHVGGGTWTCTAAT	FWD:GTGCCAGCMGCCGCGGTAA; REV:GGACTACHVGGGTWTCTAAT
AW11.1.II.1181307	marine metagenome	Water	14641	1720	Spain	1/19/2011	GAZ:Spain	2.81	41.68	5	NA	408172	TTCTGAGAGGTA	GTGGACTACHVGGGTWTCTAAT	FWD:GTGCCAGCMGCCGCGGTAA; REV:GGACTACHVGGGTWTCTAAT
AW11.1.III.1182104	marine metagenome	Water	10272	1168	Spain	1/19/2011	GAZ:Spain	2.81	41.68	5	NA	408172	ATTGTTCCTACC	GTGGACTACHVGGGTWTCTAAT	FWD:GTGCCAGCMGCCGCGGTAA; REV:GGACTACHVGGGTWTCTAAT
AW11.2.I.1181241	marine metagenome	Water	17615	1766	Spain	2/15/2011	GAZ:Spain	2.81	41.68	5	NA	408172	CTATCATCCTCA	GTGGACTACHVGGGTWTCTAAT	FWD:GTGCCAGCMGCCGCGGTAA; REV:GGACTACHVGGGTWTCTAAT
AW11.2.II.1181195	marine metagenome	Water	21826	2168	Spain	2/15/2011	GAZ:Spain	2.81	41.68	5	NA	408172	TTCCTAGGCCAG	GTGGACTACHVGGGTWTCTAAT	FWD:GTGCCAGCMGCCGCGGTAA; REV:GGACTACHVGGGTWTCTAAT
AW11.2.III.1181851	marine metagenome	Water	11250	1480	Spain	2/15/2011	GAZ:Spain	2.81	41.68	5	NA	408172	GCCGTCTCGTAA	GTGGACTACHVGGGTWTCTAAT	FWD:GTGCCAGCMGCCGCGGTAA; REV:GGACTACHVGGGTWTCTAAT
AW11.3.I.1181767	marine metagenome	Water	21001	1630	Spain	3/25/2011	GAZ:Spain	2.81	41.68	5	NA	408172	GCATCAGAGTTA	GTGGACTACHVGGGTWTCTAAT	FWD:GTGCCAGCMGCCGCGGTAA; REV:GGACTACHVGGGTWTCTAAT
AW11.3.II.1181386	marine metagenome	Water	3853	534	Spain	3/25/2011	GAZ:Spain	2.81	41.68	5	NA	408172	GACTTCATGCGA	GTGGACTACHVGGGTWTCTAAT	FWD:GTGCCAGCMGCCGCGGTAA; REV:GGACTACHVGGGTWTCTAAT
AW11.4.II.1181401	marine metagenome	Water	13481	1724	Spain	2011-12-04	GAZ:Spain	2.81	41.68	5	NA	408172	GCCGTAAACTTG	GTGGACTACHVGGGTWTCTAAT	FWD:GTGCCAGCMGCCGCGGTAA; REV:GGACTACHVGGGTWTCTAAT
AW11.4.III.1182415	marine metagenome	Water	17185	1803	Spain	2011-12-04	GAZ:Spain	2.81	41.68	5	NA	408172	ACTCTAGCCGGT	GTGGACTACHVGGGTWTCTAAT	FWD:GTGCCAGCMGCCGCGGTAA; REV:GGACTACHVGGGTWTCTAAT
AW11.5.III.1181684	marine metagenome	Water	8631	1036	Spain	2011-09-05	GAZ:Spain	2.81	41.68	5	NA	408172	GTGGTCATCGTA	GTGGACTACHVGGGTWTCTAAT	FWD:GTGCCAGCMGCCGCGGTAA; REV:GGACTACHVGGGTWTCTAAT
AW11.6.I.1182134	marine metagenome	Water	13804	1492	Spain	2011-02-06	GAZ:Spain	2.81	41.68	5	NA	408172	GCCTGTCTGCAA	GTGGACTACHVGGGTWTCTAAT	FWD:GTGCCAGCMGCCGCGGTAA; REV:GGACTACHVGGGTWTCTAAT
AW11.6.II.1182018	marine metagenome	Water	6987	934	Spain	2011-02-06	GAZ:Spain	2.81	41.68	5	NA	408172	GGATAGCCAAGG	GTGGACTACHVGGGTWTCTAAT	FWD:GTGCCAGCMGCCGCGGTAA; REV:GGACTACHVGGGTWTCTAAT
AW11.6.III.1182287	marine metagenome	Water	15661	1503	Spain	2011-02-06	GAZ:Spain	2.81	41.68	5	NA	408172	GGTTCCATTAGG	GTGGACTACHVGGGTWTCTAAT	FWD:GTGCCAGCMGCCGCGGTAA; REV:GGACTACHVGGGTWTCTAAT
AW11.8.I.1181714	marine metagenome	Water	21949	1754	Spain	2011-03-08	GAZ:Spain	2.81	41.68	5	NA	408172	GACTACCCGTTG	GTGGACTACHVGGGTWTCTAAT	FWD:GTGCCAGCMGCCGCGGTAA; REV:GGACTACHVGGGTWTCTAAT
AW11.8.III.1182400	marine metagenome	Water	20452	1633	Spain	2011-03-08	GAZ:Spain	2.81	41.68	5	NA	408172	ACTGATGGCCTC	GTGGACTACHVGGGTWTCTAAT	FWD:GTGCCAGCMGCCGCGGTAA; REV:GGACTACHVGGGTWTCTAAT
SWBH.1.1181167	marine metagenome	Water	17950	1830	Spain	2012-05-10	GAZ:Spain	2.8	41.67	1	NA	408172	TAACGCTGTGTG	GTGGACTACHVGGGTWTCTAAT	FWD:GTGCCAGCMGCCGCGGTAA; REV:GGACTACHVGGGTWTCTAAT
SWBH.2.1182397	marine metagenome	Water	21183	2114	Spain	2012-05-10	GAZ:Spain	2.8	41.67	1	NA	408172	CTACACAGCACA	GTGGACTACHVGGGTWTCTAAT	FWD:GTGCCAGCMGCCGCGGTAA; REV:GGACTACHVGGGTWTCTAAT
SWBH.3.1181292	marine metagenome	Water	23568	2457	Spain	2012-05-10	GAZ:Spain	2.8	41.67	1	NA	408172	CGGATAACCTCC	GTGGACTACHVGGGTWTCTAAT	FWD:GTGCCAGCMGCCGCGGTAA; REV:GGACTACHVGGGTWTCTAAT
SWSA.1.1181494	marine metagenome	Water	24091	2970	Spain	2012-01-10	GAZ:Spain	2.8	41.67	1	NA	408172	TTCTCCATCACA	GTGGACTACHVGGGTWTCTAAT	FWD:GTGCCAGCMGCCGCGGTAA; REV:GGACTACHVGGGTWTCTAAT
SWSA.2.1181197	marine metagenome	Water	19765	2509	Spain	2012-01-10	GAZ:Spain	2.8	41.67	1	NA	408172	CACCCGATGGTT	GTGGACTACHVGGGTWTCTAAT	FWD:GTGCCAGCMGCCGCGGTAA; REV:GGACTACHVGGGTWTCTAAT
SWSA.3.1181074	marine metagenome	Water	20591	2570	Spain	2012-01-10	GAZ:Spain	2.8	41.67	1	NA	408172	GCCACGACTTAC	GTGGACTACHVGGGTWTCTAAT	FWD:GTGCCAGCMGCCGCGGTAA; REV:GGACTACHVGGGTWTCTAAT
TW10.10.I.1181667	marine metagenome	Water	27474	2626	Spain	10/28/2010	GAZ:Spain	2.94	41.72	14	NA	408172	ACCTTACACCTT	GTGGACTACHVGGGTWTCTAAT	FWD:GTGCCAGCMGCCGCGGTAA; REV:GGACTACHVGGGTWTCTAAT
TW10.10.II.1181942	marine metagenome	Water	13163	1716	Spain	10/28/2010	GAZ:Spain	2.94	41.72	14	NA	408172	CGAGCTGTTACC	GTGGACTACHVGGGTWTCTAAT	FWD:GTGCCAGCMGCCGCGGTAA; REV:GGACTACHVGGGTWTCTAAT
TW10.10.III.1181697	marine metagenome	Water	15233	1766	Spain	10/28/2010	GAZ:Spain	2.94	41.72	14	NA	408172	AACTTTCAGGAG	GTGGACTACHVGGGTWTCTAAT	FWD:GTGCCAGCMGCCGCGGTAA; REV:GGACTACHVGGGTWTCTAAT
TW10.11.I.1181974	marine metagenome	Water	13792	2020	Spain	11/16/2010	GAZ:Spain	2.94	41.72	14	NA	408172	TACACAAGTCGC	GTGGACTACHVGGGTWTCTAAT	FWD:GTGCCAGCMGCCGCGGTAA; REV:GGACTACHVGGGTWTCTAAT
TW10.11.II.1181427	marine metagenome	Water	19940	2541	Spain	11/16/2010	GAZ:Spain	2.94	41.72	14	NA	408172	CTCGTGAATGAC	GTGGACTACHVGGGTWTCTAAT	FWD:GTGCCAGCMGCCGCGGTAA; REV:GGACTACHVGGGTWTCTAAT
TW10.11.III.1182236	marine metagenome	Water	23411	2736	Spain	11/16/2010	GAZ:Spain	2.94	41.72	14	NA	408172	TATGCCAGAGAT	GTGGACTACHVGGGTWTCTAAT	FWD:GTGCCAGCMGCCGCGGTAA; REV:GGACTACHVGGGTWTCTAAT
TW10.12.I.1182004	marine metagenome	Water	20334	2481	Spain	12/29/2010	GAZ:Spain	2.94	41.72	14	NA	408172	GAGAGTCCACTT	GTGGACTACHVGGGTWTCTAAT	FWD:GTGCCAGCMGCCGCGGTAA; REV:GGACTACHVGGGTWTCTAAT
TW10.12.II.1181757	marine metagenome	Water	9042	1582	Spain	12/29/2010	GAZ:Spain	2.94	41.72	14	NA	408172	GATCTCTGGGTA	GTGGACTACHVGGGTWTCTAAT	FWD:GTGCCAGCMGCCGCGGTAA; REV:GGACTACHVGGGTWTCTAAT
TW10.12.III.1182205	marine metagenome	Water	7789	1497	Spain	12/29/2010	GAZ:Spain	2.94	41.72	14	NA	408172	GTAGGTGCTTAC	GTGGACTACHVGGGTWTCTAAT	FWD:GTGCCAGCMGCCGCGGTAA; REV:GGACTACHVGGGTWTCTAAT
TW10.3.I.1181457	marine metagenome	Water	21455	1986	Spain	3/24/2010	GAZ:Spain	2.94	41.72	14	NA	408172	TGGTTGGTTACG	GTGGACTACHVGGGTWTCTAAT	FWD:GTGCCAGCMGCCGCGGTAA; REV:GGACTACHVGGGTWTCTAAT
TW10.3.II.1181259	marine metagenome	Water	25440	2223	Spain	3/24/2010	GAZ:Spain	2.94	41.72	14	NA	408172	GTGTTCCCAGAA	GTGGACTACHVGGGTWTCTAAT	FWD:GTGCCAGCMGCCGCGGTAA; REV:GGACTACHVGGGTWTCTAAT
TW10.3.III.1181864	marine metagenome	Water	24781	2039	Spain	3/24/2010	GAZ:Spain	2.94	41.72	14	NA	408172	AGATGATCAGTC	GTGGACTACHVGGGTWTCTAAT	FWD:GTGCCAGCMGCCGCGGTAA; REV:GGACTACHVGGGTWTCTAAT
TW10.4.II.1182137	marine metagenome	Water	18446	1895	Spain	4/24/2010	GAZ:Spain	2.94	41.72	14	NA	408172	ACAGCTCAAACA	GTGGACTACHVGGGTWTCTAAT	FWD:GTGCCAGCMGCCGCGGTAA; REV:GGACTACHVGGGTWTCTAAT
TW10.4.III.1182315	marine metagenome	Water	20906	2029	Spain	4/24/2010	GAZ:Spain	2.94	41.72	14	NA	408172	GCGTTGCAAACT	GTGGACTACHVGGGTWTCTAAT	FWD:GTGCCAGCMGCCGCGGTAA; REV:GGACTACHVGGGTWTCTAAT
TW10.6.I.1181884	marine metagenome	Water	16380	1396	Spain	6/21/2010	GAZ:Spain	2.94	41.72	14	NA	408172	CCGAGGTATAAT	GTGGACTACHVGGGTWTCTAAT	FWD:GTGCCAGCMGCCGCGGTAA; REV:GGACTACHVGGGTWTCTAAT
TW10.6.II.1182441	marine metagenome	Water	20212	1503	Spain	6/21/2010	GAZ:Spain	2.94	41.72	14	NA	408172	GAGACGTGTTCT	GTGGACTACHVGGGTWTCTAAT	FWD:GTGCCAGCMGCCGCGGTAA; REV:GGACTACHVGGGTWTCTAAT
TW10.7.II.1182248	marine metagenome	Water	13425	1098	Spain	7/28/2010	GAZ:Spain	2.94	41.72	14	NA	408172	AACCGCATAAGT	GTGGACTACHVGGGTWTCTAAT	FWD:GTGCCAGCMGCCGCGGTAA; REV:GGACTACHVGGGTWTCTAAT
TW10.8.I.1181563	marine metagenome	Water	6546	963	Spain	8/24/2010	GAZ:Spain	2.94	41.72	14	NA	408172	TGTGGCTCGTGT	GTGGACTACHVGGGTWTCTAAT	FWD:GTGCCAGCMGCCGCGGTAA; REV:GGACTACHVGGGTWTCTAAT
TW10.8.II.1182342	marine metagenome	Water	16161	1791	Spain	8/24/2010	GAZ:Spain	2.94	41.72	14	NA	408172	CAACGTGCTCCA	GTGGACTACHVGGGTWTCTAAT	FWD:GTGCCAGCMGCCGCGGTAA; REV:GGACTACHVGGGTWTCTAAT
TW10.8.III.1182435	marine metagenome	Water	18175	1912	Spain	8/24/2010	GAZ:Spain	2.94	41.72	14	NA	408172	AGCGTAATTAGC	GTGGACTACHVGGGTWTCTAAT	FWD:GTGCCAGCMGCCGCGGTAA; REV:GGACTACHVGGGTWTCTAAT
TW10.9.I.1181157	marine metagenome	Water	17310	1561	Spain	9/28/2010	GAZ:Spain	2.94	41.72	14	NA	408172	TATCACCGGCAC	GTGGACTACHVGGGTWTCTAAT	FWD:GTGCCAGCMGCCGCGGTAA; REV:GGACTACHVGGGTWTCTAAT
TW10.9.II.1181335	marine metagenome	Water	21078	1692	Spain	9/28/2010	GAZ:Spain	2.94	41.72	14	NA	408172	CCAGATATAGCA	GTGGACTACHVGGGTWTCTAAT	FWD:GTGCCAGCMGCCGCGGTAA; REV:GGACTACHVGGGTWTCTAAT
TW10.9.III.1182302	marine metagenome	Water	26334	2236	Spain	9/28/2010	GAZ:Spain	2.94	41.72	14	NA	408172	ATGGGCGAATGG	GTGGACTACHVGGGTWTCTAAT	FWD:GTGCCAGCMGCCGCGGTAA; REV:GGACTACHVGGGTWTCTAAT
TW11.1.I.1181751	marine metagenome	Water	12703	1691	Spain	1/21/2011	GAZ:Spain	2.94	41.72	14	NA	408172	CAACACATGCTG	GTGGACTACHVGGGTWTCTAAT	FWD:GTGCCAGCMGCCGCGGTAA; REV:GGACTACHVGGGTWTCTAAT
TW11.1.II.1181113	marine metagenome	Water	10239	1496	Spain	1/21/2011	GAZ:Spain	2.94	41.72	14	NA	408172	TGCACGTGATAA	GTGGACTACHVGGGTWTCTAAT	FWD:GTGCCAGCMGCCGCGGTAA; REV:GGACTACHVGGGTWTCTAAT
TW11.1.III.1181629	marine metagenome	Water	14267	1814	Spain	1/21/2011	GAZ:Spain	2.94	41.72	14	NA	408172	GCGTCCATGAAT	GTGGACTACHVGGGTWTCTAAT	FWD:GTGCCAGCMGCCGCGGTAA; REV:GGACTACHVGGGTWTCTAAT
TW11.2.I.1181107	marine metagenome	Water	18401	2227	Spain	2/23/2011	GAZ:Spain	2.94	41.72	14	NA	408172	AGGTGAGTTCTA	GTGGACTACHVGGGTWTCTAAT	FWD:GTGCCAGCMGCCGCGGTAA; REV:GGACTACHVGGGTWTCTAAT
TW11.2.III.1181469	marine metagenome	Water	17194	2069	Spain	2/23/2011	GAZ:Spain	2.94	41.72	14	NA	408172	GAACGGGACGTA	GTGGACTACHVGGGTWTCTAAT	FWD:GTGCCAGCMGCCGCGGTAA; REV:GGACTACHVGGGTWTCTAAT
TW11.3.I.1181174	marine metagenome	Water	22300	2276	Spain	3/18/2011	GAZ:Spain	2.94	41.72	14	NA	408172	CATCATACGGGT	GTGGACTACHVGGGTWTCTAAT	FWD:GTGCCAGCMGCCGCGGTAA; REV:GGACTACHVGGGTWTCTAAT
TW11.3.II.1181991	marine metagenome	Water	16758	1933	Spain	3/18/2011	GAZ:Spain	2.94	41.72	14	NA	408172	CGCATTTGGATG	GTGGACTACHVGGGTWTCTAAT	FWD:GTGCCAGCMGCCGCGGTAA; REV:GGACTACHVGGGTWTCTAAT
TW11.3.III.1182340	marine metagenome	Water	13984	1702	Spain	3/18/2011	GAZ:Spain	2.94	41.72	14	NA	408172	ATTCTCTCACGT	GTGGACTACHVGGGTWTCTAAT	FWD:GTGCCAGCMGCCGCGGTAA; REV:GGACTACHVGGGTWTCTAAT
TW11.4.II.1181268	marine metagenome	Water	12725	1833	Spain	2011-11-04	GAZ:Spain	2.94	41.72	14	NA	408172	GTAATGCGTAAC	GTGGACTACHVGGGTWTCTAAT	FWD:GTGCCAGCMGCCGCGGTAA; REV:GGACTACHVGGGTWTCTAAT
TW11.5.III.1182247	marine metagenome	Water	17934	1350	Spain	2011-06-05	GAZ:Spain	2.94	41.72	14	NA	408172	TACGGATTATGG	GTGGACTACHVGGGTWTCTAAT	FWD:GTGCCAGCMGCCGCGGTAA; REV:GGACTACHVGGGTWTCTAAT
TW11.7.I.1181050	marine metagenome	Water	20266	1421	Spain	7/14/2011	GAZ:Spain	2.94	41.72	14	NA	408172	GTCGCCGTACAT	GTGGACTACHVGGGTWTCTAAT	FWD:GTGCCAGCMGCCGCGGTAA; REV:GGACTACHVGGGTWTCTAAT
SW.H2O.4.1020393	marine metagenome	Water	19085	1318	Kosterfjorden, Tjaern, Sweden	2013-06-09	GAZ:Sweden	11.0832	58.8291	4	NA	408172	AACAAACTGCCA	GTGGACTACHVGGGTWTCTAAT	FWD:GTGCCAGCMGCCGCGGTAA; REV:GGACTACHVGGGTWTCTAAT
SW.H2O.5.1019804	marine metagenome	Water	20173	1445	Kosterfjorden, Tjaern, Sweden	2013-06-09	GAZ:Sweden	11.0832	58.8291	4	NA	408172	GCGGACTATTCA	GTGGACTACHVGGGTWTCTAAT	FWD:GTGCCAGCMGCCGCGGTAA; REV:GGACTACHVGGGTWTCTAAT
SW.H2O.6.1019920	marine metagenome	Water	22381	1439	Kosterfjorden, Tjaern, Sweden	2013-06-09	GAZ:Sweden	11.0832	58.8291	4	NA	408172	TGAGTGGTCTGT	GTGGACTACHVGGGTWTCTAAT	FWD:GTGCCAGCMGCCGCGGTAA; REV:GGACTACHVGGGTWTCTAAT
SWBHMPV1.1020492	marine metagenome	Water	29077	1921	Cozumel, Mexico	7/22/2012	GAZ:The Bahamas	-73.5407	22.1009	24.2	NA	408172	CACCGTGACACT	GTGGACTACHVGGGTWTCTAAT	FWD:GTGCCAGCMGCCGCGGTAA; REV:GGACTACHVGGGTWTCTAAT
SWBHMPV2.1019827	marine metagenome	Water	22944	1851	Cozumel, Mexico	7/22/2012	GAZ:The Bahamas	-73.5407	22.1009	24.2	NA	408172	CGGACTCGTTAC	GTGGACTACHVGGGTWTCTAAT	FWD:GTGCCAGCMGCCGCGGTAA; REV:GGACTACHVGGGTWTCTAAT
SWBHMPV3.1019729	marine metagenome	Water	27717	1934	Cozumel, Mexico	7/22/2012	GAZ:The Bahamas	-73.5407	22.1009	24.2	NA	408172	ATACGGGTTCGT	GTGGACTACHVGGGTWTCTAAT	FWD:GTGCCAGCMGCCGCGGTAA; REV:GGACTACHVGGGTWTCTAAT
SWBHPK1.1020427	marine metagenome	Water	19438	1184	Plana Key, Bahamas	7/20/2011	GAZ:The Bahamas	-73.5465	22.6045	24.2	NA	408172	GGACTCAACTAA	GTGGACTACHVGGGTWTCTAAT	FWD:GTGCCAGCMGCCGCGGTAA; REV:GGACTACHVGGGTWTCTAAT
SWBHPK2.1020243	marine metagenome	Water	17443	1244	Plana Key, Bahamas	7/20/2011	GAZ:The Bahamas	-73.5465	22.6045	24.2	NA	408172	TGACGCCTCCAA	GTGGACTACHVGGGTWTCTAAT	FWD:GTGCCAGCMGCCGCGGTAA; REV:GGACTACHVGGGTWTCTAAT
SWBHPK3.1020109	marine metagenome	Water	15987	1130	Plana Key, Bahamas	7/20/2011	GAZ:The Bahamas	-73.5465	22.6045	24.2	NA	408172	TGCTTCCAATTC	GTGGACTACHVGGGTWTCTAAT	FWD:GTGCCAGCMGCCGCGGTAA; REV:GGACTACHVGGGTWTCTAAT
SWBHSS1.1020185	marine metagenome	Water	27943	2035	San Salvador, Bahamas	7/19/2011	GAZ:The Bahamas	-74.5314	24.0405	28.8	NA	408172	TCGCGCAACTGT	GTGGACTACHVGGGTWTCTAAT	FWD:GTGCCAGCMGCCGCGGTAA; REV:GGACTACHVGGGTWTCTAAT
SWBHSS2.1019559	marine metagenome	Water	28133	2016	San Salvador, Bahamas	7/19/2011	GAZ:The Bahamas	-74.5314	24.0405	28.8	NA	408172	CAGAGCTAATTG	GTGGACTACHVGGGTWTCTAAT	FWD:GTGCCAGCMGCCGCGGTAA; REV:GGACTACHVGGGTWTCTAAT
SWBHSS3.1020029	marine metagenome	Water	28825	2023	San Salvador, Bahamas	7/19/2011	GAZ:The Bahamas	-74.5314	24.0405	28.8	NA	408172	AGGTCATCTTGG	GTGGACTACHVGGGTWTCTAAT	FWD:GTGCCAGCMGCCGCGGTAA; REV:GGACTACHVGGGTWTCTAAT
5.11.Water.1019824	marine metagenome	Water	18570	2018	NA	2012-11-05	GAZ:United States of America	-80.0336	26.5099	18.59	NA	408172	GGCACACCCTTA	GTGGACTACHVGGGTWTCTAAT	FWD:GTGCCAGCMGCCGCGGTAA; REV:GGACTACHVGGGTWTCTAAT
BCD1H2O.1019563	marine metagenome	Water	21724	1683	Ft Lauderdale Florida	10/14/2011	GAZ:United States of America	-80.0971	26.1494	5	NA	408172	ATCAGCCAGCTC	GTGGACTACHVGGGTWTCTAAT	FWD:GTGCCAGCMGCCGCGGTAA; REV:GGACTACHVGGGTWTCTAAT
BCD2H2O.1019577	marine metagenome	Water	19786	1795	Ft Lauderdale Florida	10/14/2011	GAZ:United States of America	-80.0971	26.1494	5	NA	408172	GAATCCTCACCG	GTGGACTACHVGGGTWTCTAAT	FWD:GTGCCAGCMGCCGCGGTAA; REV:GGACTACHVGGGTWTCTAAT
BCH1H2O.1019957	marine metagenome	Water	23984	2000	Ft Lauderdale Florida	10/14/2011	GAZ:United States of America	-80.0971	26.1494	5	NA	408172	ACACTTCGGCAA	GTGGACTACHVGGGTWTCTAAT	FWD:GTGCCAGCMGCCGCGGTAA; REV:GGACTACHVGGGTWTCTAAT
BCH2H2O.1020268	marine metagenome	Water	21346	1582	Ft Lauderdale Florida	10/14/2011	GAZ:United States of America	-80.0971	26.1494	5	NA	408172	GACGGAACAGAC	GTGGACTACHVGGGTWTCTAAT	FWD:GTGCCAGCMGCCGCGGTAA; REV:GGACTACHVGGGTWTCTAAT
BCH3H2O.1019849	marine metagenome	Water	23074	1872	Ft Lauderdale Florida	10/14/2011	GAZ:United States of America	-80.0971	26.1494	5	NA	408172	TTCTGGTCTTGT	GTGGACTACHVGGGTWTCTAAT	FWD:GTGCCAGCMGCCGCGGTAA; REV:GGACTACHVGGGTWTCTAAT
BR10A.Jan.1019548	marine metagenome	Water	12511	1318	Ft Lauderdale Florida	2012-05-01	GAZ:United States of America	-80.0623	26.2516	1.6	NA	408172	CACGGTCCTATG	GTGGACTACHVGGGTWTCTAAT	FWD:GTGCCAGCMGCCGCGGTAA; REV:GGACTACHVGGGTWTCTAAT
BR10A.Nov.1019707	marine metagenome	Water	28985	2297	Ft Lauderdale Florida	11/17/2011	GAZ:United States of America	-80.0621	26.2514	3	NA	408172	CCTGACACACAC	GTGGACTACHVGGGTWTCTAAT	FWD:GTGCCAGCMGCCGCGGTAA; REV:GGACTACHVGGGTWTCTAAT
BR10B.Jan.1020118	marine metagenome	Water	12288	1537	Ft Lauderdale Florida	2012-05-01	GAZ:United States of America	-80.062	26.2516	16.5	NA	408172	GATTTAGAGGCT	GTGGACTACHVGGGTWTCTAAT	FWD:GTGCCAGCMGCCGCGGTAA; REV:GGACTACHVGGGTWTCTAAT
BR10B.Nov.1019955	marine metagenome	Water	29339	2252	Ft Lauderdale Florida	11/17/2011	GAZ:United States of America	-80.0621	26.2509	18.3	NA	408172	AGGTACGCAATT	GTGGACTACHVGGGTWTCTAAT	FWD:GTGCCAGCMGCCGCGGTAA; REV:GGACTACHVGGGTWTCTAAT
BR10C.Jan.1020239	marine metagenome	Water	10871	1422	Ft Lauderdale Florida	2012-05-01	GAZ:United States of America	-80.0619	26.2516	32.6	NA	408172	AAGGAGTGCGCA	GTGGACTACHVGGGTWTCTAAT	FWD:GTGCCAGCMGCCGCGGTAA; REV:GGACTACHVGGGTWTCTAAT
BR10C.Jul.1020245	marine metagenome	Water	6141	768	Ft Lauderdale Florida	7/13/2011	GAZ:United States of America	-80.0632	26.2519	27.2	NA	408172	GGACCGCTTTCA	GTGGACTACHVGGGTWTCTAAT	FWD:GTGCCAGCMGCCGCGGTAA; REV:GGACTACHVGGGTWTCTAAT
BR10C.Nov.1019679	marine metagenome	Water	23631	2121	Ft Lauderdale Florida	11/17/2011	GAZ:United States of America	-80.062	26.251	34.5	NA	408172	CCACGGTACTTG	GTGGACTACHVGGGTWTCTAAT	FWD:GTGCCAGCMGCCGCGGTAA; REV:GGACTACHVGGGTWTCTAAT
BR14A.Jan.1020379	marine metagenome	Water	13317	1524	Ft Lauderdale Florida	2012-05-01	GAZ:United States of America	-80.0853	26.2618	1.6	NA	408172	CAGCGTTTAGCC	GTGGACTACHVGGGTWTCTAAT	FWD:GTGCCAGCMGCCGCGGTAA; REV:GGACTACHVGGGTWTCTAAT
BR14A.Nov.1020043	marine metagenome	Water	11332	1181	Ft Lauderdale Florida	11/17/2011	GAZ:United States of America	-80.0851	26.2619	1.7	NA	408172	CTTGGTAGTGCC	GTGGACTACHVGGGTWTCTAAT	FWD:GTGCCAGCMGCCGCGGTAA; REV:GGACTACHVGGGTWTCTAAT
BR7C.Jul.1020534	marine metagenome	Water	2086	426	Ft Lauderdale Florida	7/13/2011	GAZ:United States of America	-80.0682	26.2036	26.8	NA	408172	AGCACTTTGAGA	GTGGACTACHVGGGTWTCTAAT	FWD:GTGCCAGCMGCCGCGGTAA; REV:GGACTACHVGGGTWTCTAAT
HW14A.Jul.1019607	marine metagenome	Water	12546	1148	Hollywood Florida	2012-06-07	GAZ:United States of America	-80.1159	26.0942	1.9	NA	408172	GAATGACGTTTG	GTGGACTACHVGGGTWTCTAAT	FWD:GTGCCAGCMGCCGCGGTAA; REV:GGACTACHVGGGTWTCTAAT
HW4A.Nov.1019983	marine metagenome	Water	15411	1790	Hollywood Florida	11/30/2011	GAZ:United States of America	-80.0858	26.019	1.7	NA	408172	GTCAGCCGTTAA	GTGGACTACHVGGGTWTCTAAT	FWD:GTGCCAGCMGCCGCGGTAA; REV:GGACTACHVGGGTWTCTAAT
HW4C.Jul.1019970	marine metagenome	Water	14257	1672	Hollywood Florida	2012-06-07	GAZ:United States of America	-80.086	26.0191	25.3	NA	408172	ACTAGTTGGACC	GTGGACTACHVGGGTWTCTAAT	FWD:GTGCCAGCMGCCGCGGTAA; REV:GGACTACHVGGGTWTCTAAT
HW4C.Nov.1019848	marine metagenome	Water	20420	2029	Hollywood Florida	11/30/2011	GAZ:United States of America	-80.086	26.0193	24.3	NA	408172	AGGGAAAGGATC	GTGGACTACHVGGGTWTCTAAT	FWD:GTGCCAGCMGCCGCGGTAA; REV:GGACTACHVGGGTWTCTAAT
HW9A.Jul.1020291	marine metagenome	Water	10947	1324	Hollywood Florida	2012-06-07	GAZ:United States of America	-80.0842	26.0675	1.3	NA	408172	GTGCTGCGCTTA	GTGGACTACHVGGGTWTCTAAT	FWD:GTGCCAGCMGCCGCGGTAA; REV:GGACTACHVGGGTWTCTAAT
HW9A.Nov.1019960	marine metagenome	Water	23100	2200	Hollywood Florida	11/30/2011	GAZ:United States of America	-80.0844	26.0676	1.3	NA	408172	GGTATGGCTACT	GTGGACTACHVGGGTWTCTAAT	FWD:GTGCCAGCMGCCGCGGTAA; REV:GGACTACHVGGGTWTCTAAT
HW9C.Jan.1019820	marine metagenome	Water	20729	2202	Hollywood Florida	2012-12-01	GAZ:United States of America	-80.0863	26.0668	16.3	NA	408172	AGTAGGAGGCAC	GTGGACTACHVGGGTWTCTAAT	FWD:GTGCCAGCMGCCGCGGTAA; REV:GGACTACHVGGGTWTCTAAT
HW9C.Jul.1020373	marine metagenome	Water	14323	1542	Hollywood Florida	2012-06-07	GAZ:United States of America	-80.0846	26.0675	22.7	NA	408172	AGTAGACTTACG	GTGGACTACHVGGGTWTCTAAT	FWD:GTGCCAGCMGCCGCGGTAA; REV:GGACTACHVGGGTWTCTAAT
SH1H20.1020135	marine metagenome	Water	26784	1787	Hollywood Florida	10/13/2011	GAZ:United States of America	-80.0894	26.1673	5	NA	408172	TCTCGCACTGGA	GTGGACTACHVGGGTWTCTAAT	FWD:GTGCCAGCMGCCGCGGTAA; REV:GGACTACHVGGGTWTCTAAT
SH2H2O.1020112	marine metagenome	Water	29946	2099	Hollywood Florida	10/13/2011	GAZ:United States of America	-80.0894	26.1673	5	NA	408172	TCGAGTATCGAA	GTGGACTACHVGGGTWTCTAAT	FWD:GTGCCAGCMGCCGCGGTAA; REV:GGACTACHVGGGTWTCTAAT
SH3H2O.1020545	marine metagenome	Water	22690	1826	Hollywood Florida	10/13/2011	GAZ:United States of America	-80.0894	26.1673	5	NA	408172	TGGTTCATCCTT	GTGGACTACHVGGGTWTCTAAT	FWD:GTGCCAGCMGCCGCGGTAA; REV:GGACTACHVGGGTWTCTAAT
5.11.Soil.1020271	marine sediment metagenome	Sedim	6124	1564	Boynton Beach, FL	2012-11-05	GAZ:United States of America	-80.0336	26.5099	18.59	NA	412755	ATCTTGGAGTCG	GTGGACTACHVGGGTWTCTAAT	FWD:GTGCCAGCMGCCGCGGTAA; REV:GGACTACHVGGGTWTCTAAT
5.29.Soil.1019966	marine sediment metagenome	Sedim	13609	3079	Ft Lauderdale FL	5/29/2012	GAZ:United States of America	-80.0767	26.1682	18.29	NA	412755	CTACCACGGTAC	GTGGACTACHVGGGTWTCTAAT	FWD:GTGCCAGCMGCCGCGGTAA; REV:GGACTACHVGGGTWTCTAAT
BCD11SED.1020055	marine sediment metagenome	Sedim	15691	2908	NA	11/14/2011	GAZ:United States of America	-80.0971	26.1494	5	NA	412755	TGTCCGTGGATC	GTGGACTACHVGGGTWTCTAAT	FWD:GTGCCAGCMGCCGCGGTAA; REV:GGACTACHVGGGTWTCTAAT
BCD12SED.1019631	marine sediment metagenome	Sedim	22374	3376	NA	11/14/2011	GAZ:United States of America	-80.0971	26.1494	5	NA	412755	ACTCGGCCAACT	GTGGACTACHVGGGTWTCTAAT	FWD:GTGCCAGCMGCCGCGGTAA; REV:GGACTACHVGGGTWTCTAAT
BCD13SED.1020512	marine sediment metagenome	Sedim	12416	2695	NA	11/14/2011	GAZ:United States of America	-80.0971	26.1494	5	NA	412755	GTTGGTTGGCAT	GTGGACTACHVGGGTWTCTAAT	FWD:GTGCCAGCMGCCGCGGTAA; REV:GGACTACHVGGGTWTCTAAT
BCD21SED.1019899	marine sediment metagenome	Sedim	9984	2655	NA	11/14/2011	GAZ:United States of America	-80.0971	26.1494	5	NA	412755	TTCCACACGTGG	GTGGACTACHVGGGTWTCTAAT	FWD:GTGCCAGCMGCCGCGGTAA; REV:GGACTACHVGGGTWTCTAAT
BCD22SED.1019908	marine sediment metagenome	Sedim	13050	2744	NA	11/14/2011	GAZ:United States of America	-80.0971	26.1494	5	NA	412755	AACCCAGATGAT	GTGGACTACHVGGGTWTCTAAT	FWD:GTGCCAGCMGCCGCGGTAA; REV:GGACTACHVGGGTWTCTAAT
BCD23SED.1020540	marine sediment metagenome	Sedim	19261	3185	NA	11/14/2011	GAZ:United States of America	-80.0971	26.1494	5	NA	412755	GTAGTGTCAACA	GTGGACTACHVGGGTWTCTAAT	FWD:GTGCCAGCMGCCGCGGTAA; REV:GGACTACHVGGGTWTCTAAT
BCD31SED.1019600	marine sediment metagenome	Sedim	12223	2515	NA	11/14/2011	GAZ:United States of America	-80.0971	26.1494	5	NA	412755	TGGAGAGGAGAT	GTGGACTACHVGGGTWTCTAAT	FWD:GTGCCAGCMGCCGCGGTAA; REV:GGACTACHVGGGTWTCTAAT
BCD32SED.1019628	marine sediment metagenome	Sedim	9339	2551	NA	11/14/2011	GAZ:United States of America	-80.0971	26.1494	5	NA	412755	CGTATAAATGCG	GTGGACTACHVGGGTWTCTAAT	FWD:GTGCCAGCMGCCGCGGTAA; REV:GGACTACHVGGGTWTCTAAT
BCD33SED.1020484	marine sediment metagenome	Sedim	24127	3771	NA	11/14/2011	GAZ:United States of America	-80.0971	26.1494	5	NA	412755	AATACAGACCTG	GTGGACTACHVGGGTWTCTAAT	FWD:GTGCCAGCMGCCGCGGTAA; REV:GGACTACHVGGGTWTCTAAT
BCH11SED.1020281	marine sediment metagenome	Sedim	20818	3147	NA	11/14/2011	GAZ:United States of America	-80.0971	26.1494	5	NA	412755	CGATACACTGCC	GTGGACTACHVGGGTWTCTAAT	FWD:GTGCCAGCMGCCGCGGTAA; REV:GGACTACHVGGGTWTCTAAT
BCH12SED.1020332	marine sediment metagenome	Sedim	5812	1784	NA	11/14/2011	GAZ:United States of America	-80.0971	26.1494	5	NA	412755	TTGAAATCCCGG	GTGGACTACHVGGGTWTCTAAT	FWD:GTGCCAGCMGCCGCGGTAA; REV:GGACTACHVGGGTWTCTAAT
BCH13SED.1020409	marine sediment metagenome	Sedim	30505	3868	NA	11/14/2011	GAZ:United States of America	-80.0971	26.1494	5	NA	412755	GTTAGGGAGCGA	GTGGACTACHVGGGTWTCTAAT	FWD:GTGCCAGCMGCCGCGGTAA; REV:GGACTACHVGGGTWTCTAAT
BCH21SED.1019500	marine sediment metagenome	Sedim	25107	3866	NA	11/14/2011	GAZ:United States of America	-80.0971	26.1494	5	NA	412755	TTACTGTGGCCG	GTGGACTACHVGGGTWTCTAAT	FWD:GTGCCAGCMGCCGCGGTAA; REV:GGACTACHVGGGTWTCTAAT
BCH23SED.1020532	marine sediment metagenome	Sedim	1865	212	NA	11/14/2011	GAZ:United States of America	-80.0971	26.1494	5	NA	412755	ACGTAACCACGT	GTGGACTACHVGGGTWTCTAAT	FWD:GTGCCAGCMGCCGCGGTAA; REV:GGACTACHVGGGTWTCTAAT
BCH31SED.1019515	marine sediment metagenome	Sedim	22063	3181	NA	11/14/2011	GAZ:United States of America	-80.0971	26.1494	5	NA	412755	GTCGGAAATTGT	GTGGACTACHVGGGTWTCTAAT	FWD:GTGCCAGCMGCCGCGGTAA; REV:GGACTACHVGGGTWTCTAAT
BCH32SED.1019565	marine sediment metagenome	Sedim	12353	2712	NA	11/14/2011	GAZ:United States of America	-80.0971	26.1494	5	NA	412755	TCTAACGAGTGC	GTGGACTACHVGGGTWTCTAAT	FWD:GTGCCAGCMGCCGCGGTAA; REV:GGACTACHVGGGTWTCTAAT
BCH33SED.1019842	marine sediment metagenome	Sedim	9863	2508	NA	11/14/2011	GAZ:United States of America	-80.0971	26.1494	5	NA	412755	CATCTGGGCAAT	GTGGACTACHVGGGTWTCTAAT	FWD:GTGCCAGCMGCCGCGGTAA; REV:GGACTACHVGGGTWTCTAAT
SD11SED.1020180	marine sediment metagenome	Sedim	18981	2899	NA	11/13/2011	GAZ:United States of America	-80.0894	26.1673	5	NA	412755	ACTGAGCTGCAT	GTGGACTACHVGGGTWTCTAAT	FWD:GTGCCAGCMGCCGCGGTAA; REV:GGACTACHVGGGTWTCTAAT
SD12SED.1019847	marine sediment metagenome	Sedim	19898	3218	NA	11/13/2011	GAZ:United States of America	-80.0894	26.1673	5	NA	412755	ACGAAGTCTACC	GTGGACTACHVGGGTWTCTAAT	FWD:GTGCCAGCMGCCGCGGTAA; REV:GGACTACHVGGGTWTCTAAT
SD13SED.1020318	marine sediment metagenome	Sedim	14587	3002	NA	11/13/2011	GAZ:United States of America	-80.0894	26.1673	5	NA	412755	ACCGTCTTTCTC	GTGGACTACHVGGGTWTCTAAT	FWD:GTGCCAGCMGCCGCGGTAA; REV:GGACTACHVGGGTWTCTAAT
SD21SED.1020473	marine sediment metagenome	Sedim	3258	1263	NA	11/13/2011	GAZ:United States of America	-80.0894	26.1673	5	NA	412755	AGTCTGTCTGCG	GTGGACTACHVGGGTWTCTAAT	FWD:GTGCCAGCMGCCGCGGTAA; REV:GGACTACHVGGGTWTCTAAT
SD22SED.1020493	marine sediment metagenome	Sedim	28220	4082	NA	11/13/2011	GAZ:United States of America	-80.0894	26.1673	5	NA	412755	CCGCACTCAAGT	GTGGACTACHVGGGTWTCTAAT	FWD:GTGCCAGCMGCCGCGGTAA; REV:GGACTACHVGGGTWTCTAAT
SD23SED.1020164	marine sediment metagenome	Sedim	26864	4049	NA	11/13/2011	GAZ:United States of America	-80.0894	26.1673	5	NA	412755	TGTGGAAACTCC	GTGGACTACHVGGGTWTCTAAT	FWD:GTGCCAGCMGCCGCGGTAA; REV:GGACTACHVGGGTWTCTAAT
SD31SED.1020543	marine sediment metagenome	Sedim	20905	3156	NA	11/13/2011	GAZ:United States of America	-80.0894	26.1673	5	NA	412755	TTAGGCAGGTTC	GTGGACTACHVGGGTWTCTAAT	FWD:GTGCCAGCMGCCGCGGTAA; REV:GGACTACHVGGGTWTCTAAT
SD33SED.1019711	marine sediment metagenome	Sedim	30596	4011	NA	11/13/2011	GAZ:United States of America	-80.0894	26.1673	5	NA	412755	CGCGAAGTTTCA	GTGGACTACHVGGGTWTCTAAT	FWD:GTGCCAGCMGCCGCGGTAA; REV:GGACTACHVGGGTWTCTAAT
SH11SED.1019845	marine sediment metagenome	Sedim	25421	4194	NA	11/13/2011	GAZ:United States of America	-80.0894	26.1673	5	NA	412755	GACCCTAGACCT	GTGGACTACHVGGGTWTCTAAT	FWD:GTGCCAGCMGCCGCGGTAA; REV:GGACTACHVGGGTWTCTAAT
SH12SED.1019810	marine sediment metagenome	Sedim	24017	3842	NA	11/13/2011	GAZ:United States of America	-80.0894	26.1673	5	NA	412755	TATTCAGCGGAC	GTGGACTACHVGGGTWTCTAAT	FWD:GTGCCAGCMGCCGCGGTAA; REV:GGACTACHVGGGTWTCTAAT
SH13SED.1019692	marine sediment metagenome	Sedim	27032	4053	NA	11/13/2011	GAZ:United States of America	-80.0894	26.1673	5	NA	412755	GTTCCGGATTAG	GTGGACTACHVGGGTWTCTAAT	FWD:GTGCCAGCMGCCGCGGTAA; REV:GGACTACHVGGGTWTCTAAT
SH21SED.1020160	marine sediment metagenome	Sedim	4675	1403	NA	11/13/2011	GAZ:United States of America	-80.0894	26.1673	5	NA	412755	GCGTGTAATTAG	GTGGACTACHVGGGTWTCTAAT	FWD:GTGCCAGCMGCCGCGGTAA; REV:GGACTACHVGGGTWTCTAAT
SH22SED.1019800	marine sediment metagenome	Sedim	16627	3180	NA	11/13/2011	GAZ:United States of America	-80.0894	26.1673	5	NA	412755	CTGTAGCTTGGC	GTGGACTACHVGGGTWTCTAAT	FWD:GTGCCAGCMGCCGCGGTAA; REV:GGACTACHVGGGTWTCTAAT
SH23SED.1020048	marine sediment metagenome	Sedim	16939	3248	NA	11/13/2011	GAZ:United States of America	-80.0894	26.1673	5	NA	412755	ATGCCTCGTAAG	GTGGACTACHVGGGTWTCTAAT	FWD:GTGCCAGCMGCCGCGGTAA; REV:GGACTACHVGGGTWTCTAAT
SH31SED.1019561	marine sediment metagenome	Sedim	15235	3101	NA	11/13/2011	GAZ:United States of America	-80.0894	26.1673	5	NA	412755	ACCTATGGTGAA	GTGGACTACHVGGGTWTCTAAT	FWD:GTGCCAGCMGCCGCGGTAA; REV:GGACTACHVGGGTWTCTAAT
SH32SED.1020463	marine sediment metagenome	Sedim	4147	712	NA	11/13/2011	GAZ:United States of America	-80.0894	26.1673	5	NA	412755	CTGTTACAGCGA	GTGGACTACHVGGGTWTCTAAT	FWD:GTGCCAGCMGCCGCGGTAA; REV:GGACTACHVGGGTWTCTAAT
SH33SED.1020220	marine sediment metagenome	Sedim	14939	3202	NA	11/13/2011	GAZ:United States of America	-80.0894	26.1673	5	NA	412755	CAGTCAGGCCTT	GTGGACTACHVGGGTWTCTAAT	FWD:GTGCCAGCMGCCGCGGTAA; REV:GGACTACHVGGGTWTCTAAT
P12x124.1020221	Mycale laevis	M. lae	10393	597	Panama	2012-05-08	GAZ:Panama	-82.261	9.35317	5	698782	1163772	TCTGGGCATTGA	GTGGACTACHVGGGTWTCTAAT	FWD:GTGCCAGCMGCCGCGGTAA; REV:GGACTACHVGGGTWTCTAAT
P12x125.1020301	Mycale laevis	M. lae	20536	664	Panama	2012-05-08	GAZ:Panama	-82.261	9.35317	5	698782	1163772	CCAATGATAAGC	GTGGACTACHVGGGTWTCTAAT	FWD:GTGCCAGCMGCCGCGGTAA; REV:GGACTACHVGGGTWTCTAAT
P12x126.1020142	Mycale laevis	M. lae	5566	592	Panama	2012-05-08	GAZ:Panama	-82.261	9.35317	5	698782	1163772	TTAAACCGCGCC	GTGGACTACHVGGGTWTCTAAT	FWD:GTGCCAGCMGCCGCGGTAA; REV:GGACTACHVGGGTWTCTAAT
P12x130.1020344	Mycale laevis	M. lae	13678	720	Panama	2012-05-08	GAZ:Panama	-82.261	9.35317	5	698782	1163772	CTTGCATACCGG	GTGGACTACHVGGGTWTCTAAT	FWD:GTGCCAGCMGCCGCGGTAA; REV:GGACTACHVGGGTWTCTAAT
P12x133.1020070	Mycale laevis	M. lae	10461	516	Panama	2012-05-08	GAZ:Panama	-82.261	9.35317	5	698782	1163772	GTGCACGATAAT	GTGGACTACHVGGGTWTCTAAT	FWD:GTGCCAGCMGCCGCGGTAA; REV:GGACTACHVGGGTWTCTAAT
37.102	Mycale laxissima	M. lax	26856	1862	Enrique Cay, Puerto Rico	2012-12-06	GAZ:Commonwealth of Puerto Rico	-67.0532	17.9552	10	458504	1163772	TCTGGAACGGTT	GTGGACTACHVGGGTWTCTAAT	FWD:GTGCCAGCMGCCGCGGTAA; REV:GGACTACHVGGGTWTCTAAT
38.102	Mycale laxissima	M. lax	25724	1958	Enrique Cay, Puerto Rico	2012-12-06	GAZ:Commonwealth of Puerto Rico	-67.0532	17.9552	10	458504	1163772	GTACTACCTCGG	GTGGACTACHVGGGTWTCTAAT	FWD:GTGCCAGCMGCCGCGGTAA; REV:GGACTACHVGGGTWTCTAAT
39.102	Mycale laxissima	M. lax	15648	1542	Enrique Cay, Puerto Rico	2012-12-06	GAZ:Commonwealth of Puerto Rico	-67.0532	17.9552	10	458504	1163772	TTCCTGTTAACC	GTGGACTACHVGGGTWTCTAAT	FWD:GTGCCAGCMGCCGCGGTAA; REV:GGACTACHVGGGTWTCTAAT
40.102	Mycale laxissima	M. lax	4137	1210	Enrique Cay, Puerto Rico	2012-12-06	GAZ:Commonwealth of Puerto Rico	-67.0532	17.9552	10	458504	1163772	CTATCCAAGTGG	GTGGACTACHVGGGTWTCTAAT	FWD:GTGCCAGCMGCCGCGGTAA; REV:GGACTACHVGGGTWTCTAAT
41.102	Mycale laxissima	M. lax	7206	1587	Enrique Cay, Puerto Rico	2012-12-06	GAZ:Commonwealth of Puerto Rico	-67.0532	17.9552	10	458504	1163772	CAGTCTAGTACG	GTGGACTACHVGGGTWTCTAAT	FWD:GTGCCAGCMGCCGCGGTAA; REV:GGACTACHVGGGTWTCTAAT
43.1021	Mycale laxissima	M. lax	29853	981	Enrique Cay, Puerto Rico	2012-12-06	GAZ:Commonwealth of Puerto Rico	-67.0532	17.9552	10	458504	1163772	TGTGGTGATGTA	GTGGACTACHVGGGTWTCTAAT	FWD:GTGCCAGCMGCCGCGGTAA; REV:GGACTACHVGGGTWTCTAAT
44.102	Mycale laxissima	M. lax	29124	1305	Enrique Cay, Puerto Rico	2012-12-06	GAZ:Commonwealth of Puerto Rico	-67.0532	17.9552	10	458504	1163772	CTTTCGTTCAAC	GTGGACTACHVGGGTWTCTAAT	FWD:GTGCCAGCMGCCGCGGTAA; REV:GGACTACHVGGGTWTCTAAT
45.102	Mycale laxissima	M. lax	6846	425	Enrique Cay, Puerto Rico	2012-12-06	GAZ:Commonwealth of Puerto Rico	-67.0532	17.9552	10	458504	1163772	CCGAAGATTCTG	GTGGACTACHVGGGTWTCTAAT	FWD:GTGCCAGCMGCCGCGGTAA; REV:GGACTACHVGGGTWTCTAAT
46.102	Mycale laxissima	M. lax	25445	1080	Enrique Cay, Puerto Rico	2012-12-06	GAZ:Commonwealth of Puerto Rico	-67.0532	17.9552	10	458504	1163772	GTTGGCGTTACA	GTGGACTACHVGGGTWTCTAAT	FWD:GTGCCAGCMGCCGCGGTAA; REV:GGACTACHVGGGTWTCTAAT
47.102	Mycale laxissima	M. lax	13904	806	Enrique Cay, Puerto Rico	2012-12-06	GAZ:Commonwealth of Puerto Rico	-67.0532	17.9552	10	458504	1163772	GAAGTAGCGAGC	GTGGACTACHVGGGTWTCTAAT	FWD:GTGCCAGCMGCCGCGGTAA; REV:GGACTACHVGGGTWTCTAAT
48.102	Mycale laxissima	M. lax	27172	1543	Enrique Cay, Puerto Rico	2012-12-06	GAZ:Commonwealth of Puerto Rico	-67.0532	17.9552	10	458504	1163772	TTGCGGACCCTA	GTGGACTACHVGGGTWTCTAAT	FWD:GTGCCAGCMGCCGCGGTAA; REV:GGACTACHVGGGTWTCTAAT
49.102	Mycale laxissima	M. lax	17579	1057	Enrique Cay, Puerto Rico	2012-12-06	GAZ:Commonwealth of Puerto Rico	-67.0532	17.9552	10	458504	1163772	GCGGAAACATGG	GTGGACTACHVGGGTWTCTAAT	FWD:GTGCCAGCMGCCGCGGTAA; REV:GGACTACHVGGGTWTCTAAT
50.102	Mycale laxissima	M. lax	36505	1502	Enrique Cay, Puerto Rico	2012-12-06	GAZ:Commonwealth of Puerto Rico	-67.0532	17.9552	10	458504	1163772	AACGTTAGTGTG	GTGGACTACHVGGGTWTCTAAT	FWD:GTGCCAGCMGCCGCGGTAA; REV:GGACTACHVGGGTWTCTAAT
51.102	Mycale laxissima	M. lax	9769	958	Enrique Cay, Puerto Rico	2012-12-06	GAZ:Commonwealth of Puerto Rico	-67.0532	17.9552	10	458504	1163772	TGCATGACAGTC	GTGGACTACHVGGGTWTCTAAT	FWD:GTGCCAGCMGCCGCGGTAA; REV:GGACTACHVGGGTWTCTAAT
52.102	Mycale laxissima	M. lax	1066	195	Enrique Cay, Puerto Rico	2012-12-06	GAZ:Commonwealth of Puerto Rico	-67.0532	17.9552	10	458504	1163772	TCAATCGCTTTC	GTGGACTACHVGGGTWTCTAAT	FWD:GTGCCAGCMGCCGCGGTAA; REV:GGACTACHVGGGTWTCTAAT
53.102	Mycale laxissima	M. lax	32088	1017	Enrique Cay, Puerto Rico	2012-12-06	GAZ:Commonwealth of Puerto Rico	-67.0532	17.9552	10	458504	1163772	CTACCGATTGCG	GTGGACTACHVGGGTWTCTAAT	FWD:GTGCCAGCMGCCGCGGTAA; REV:GGACTACHVGGGTWTCTAAT
54.102	Mycale laxissima	M. lax	1571	264	Enrique Cay, Puerto Rico	2012-12-06	GAZ:Commonwealth of Puerto Rico	-67.0532	17.9552	10	458504	1163772	TCACCCAAGGTA	GTGGACTACHVGGGTWTCTAAT	FWD:GTGCCAGCMGCCGCGGTAA; REV:GGACTACHVGGGTWTCTAAT
56.102	Mycale laxissima	M. lax	21234	1029	Enrique Cay, Puerto Rico	2012-12-06	GAZ:Commonwealth of Puerto Rico	-67.0532	17.9552	10	458504	1163772	TAACGGCGCTCT	GTGGACTACHVGGGTWTCTAAT	FWD:GTGCCAGCMGCCGCGGTAA; REV:GGACTACHVGGGTWTCTAAT
57.102	Mycale laxissima	M. lax	17530	759	Enrique Cay, Puerto Rico	2012-12-06	GAZ:Commonwealth of Puerto Rico	-67.0532	17.9552	10	458504	1163772	GTTTGCTCGAGA	GTGGACTACHVGGGTWTCTAAT	FWD:GTGCCAGCMGCCGCGGTAA; REV:GGACTACHVGGGTWTCTAAT
58.102	Mycale laxissima	M. lax	2217	408	Enrique Cay, Puerto Rico	2012-12-06	GAZ:Commonwealth of Puerto Rico	-67.0532	17.9552	10	458504	1163772	CAAACGCACTAA	GTGGACTACHVGGGTWTCTAAT	FWD:GTGCCAGCMGCCGCGGTAA; REV:GGACTACHVGGGTWTCTAAT
59.102	Mycale laxissima	M. lax	17231	1160	Enrique Cay, Puerto Rico	2012-12-06	GAZ:Commonwealth of Puerto Rico	-67.0532	17.9552	10	458504	1163772	GAACAAAGAGCG	GTGGACTACHVGGGTWTCTAAT	FWD:GTGCCAGCMGCCGCGGTAA; REV:GGACTACHVGGGTWTCTAAT
60.102	Mycale laxissima	M. lax	23012	1003	Enrique Cay, Puerto Rico	2012-12-06	GAZ:Commonwealth of Puerto Rico	-67.0532	17.9552	10	458504	1163772	GCTAAGTGATGT	GTGGACTACHVGGGTWTCTAAT	FWD:GTGCCAGCMGCCGCGGTAA; REV:GGACTACHVGGGTWTCTAAT
P12x121.1019986	Mycale laxissima	M. lax	10591	692	Panama	2012-05-08	GAZ:Panama	-82.261	9.35317	5	458504	1163772	GGTCTAGGTCTA	GTGGACTACHVGGGTWTCTAAT	FWD:GTGCCAGCMGCCGCGGTAA; REV:GGACTACHVGGGTWTCTAAT
P12x122.1020481	Mycale laxissima	M. lax	6792	715	Panama	2012-05-08	GAZ:Panama	-82.261	9.35317	5	458504	1163772	TCAGGACGTATC	GTGGACTACHVGGGTWTCTAAT	FWD:GTGCCAGCMGCCGCGGTAA; REV:GGACTACHVGGGTWTCTAAT
P12x134.1020162	Mycale laxissima	M. lax	8844	787	Panama	2012-05-08	GAZ:Panama	-82.261	9.35317	5	458504	1163772	GAAAGGTGAGAA	GTGGACTACHVGGGTWTCTAAT	FWD:GTGCCAGCMGCCGCGGTAA; REV:GGACTACHVGGGTWTCTAAT
P12x143.1020448	Mycale laxissima	M. lax	12336	954	Panama	2012-05-08	GAZ:Panama	-82.261	9.35317	5	458504	1163772	GAATATACCTGG	GTGGACTACHVGGGTWTCTAAT	FWD:GTGCCAGCMGCCGCGGTAA; REV:GGACTACHVGGGTWTCTAAT
P12x144.1020206	Mycale laxissima	M. lax	16389	1128	Panama	2012-05-08	GAZ:Panama	-82.261	9.35317	5	458504	1163772	GTCGCTTGCACA	GTGGACTACHVGGGTWTCTAAT	FWD:GTGCCAGCMGCCGCGGTAA; REV:GGACTACHVGGGTWTCTAAT
1.10205	Mycale laxissima	M. lax	12762	471	Sweetiss Cay	7/16/2012	GAZ:The Bahamas	-77.8815	26.563	12.1	458504	1163772	CGGTCTGTCTGA	GTGGACTACHVGGGTWTCTAAT	FWD:GTGCCAGCMGCCGCGGTAA; REV:GGACTACHVGGGTWTCTAAT
2.10197	Mycale laxissima	M. lax	12160	647	Sweetiss Cay	7/16/2012	GAZ:The Bahamas	-77.8815	26.563	12.1	458504	1163772	GTACATGTCGCC	GTGGACTACHVGGGTWTCTAAT	FWD:GTGCCAGCMGCCGCGGTAA; REV:GGACTACHVGGGTWTCTAAT
3.10202	Mycale laxissima	M. lax	18823	513	Sweetiss Cay	7/16/2012	GAZ:The Bahamas	-77.8815	26.563	12.1	458504	1163772	TTCTAGAGTGCG	GTGGACTACHVGGGTWTCTAAT	FWD:GTGCCAGCMGCCGCGGTAA; REV:GGACTACHVGGGTWTCTAAT
SW.30.1020365	Mycale lingua	M. lin	6384	798	Kosterfjorden, Tjaern, Sweden	8/31/2012	GAZ:Sweden	11.3275	58.9617	66	698783	1163772	TAGCAGTTGCGT	GTGGACTACHVGGGTWTCTAAT	FWD:GTGCCAGCMGCCGCGGTAA; REV:GGACTACHVGGGTWTCTAAT
SW.31.1020503	Mycale lingua	M. lin	8728	536	Kosterfjorden, Tjaern, Sweden	8/31/2012	GAZ:Sweden	11.3275	58.9617	66	698783	1163772	GTCATGCTCCAG	GTGGACTACHVGGGTWTCTAAT	FWD:GTGCCAGCMGCCGCGGTAA; REV:GGACTACHVGGGTWTCTAAT
SW.32.1020496	Mycale lingua	M. lin	8907	352	Kosterfjorden, Tjaern, Sweden	8/31/2012	GAZ:Sweden	11.3275	58.9617	66	698783	1163772	AGCAGGCACGAA	GTGGACTACHVGGGTWTCTAAT	FWD:GTGCCAGCMGCCGCGGTAA; REV:GGACTACHVGGGTWTCTAAT
SW.227.1020120	Myxilla	Myxil	7202	160	Kosterfjorden, Tjaern, Sweden	2012-04-09	GAZ:Sweden	11.2422	59.0431	25	118320	1163772	ACGCACATACAA	GTGGACTACHVGGGTWTCTAAT	FWD:GTGCCAGCMGCCGCGGTAA; REV:GGACTACHVGGGTWTCTAAT
SW.233.1020497	Myxilla	Myxil	5578	220	Kosterfjorden, Tjaern, Sweden	2012-04-09	GAZ:Sweden	11.2422	59.0431	25	118320	1163772	TACGCAGCACTA	GTGGACTACHVGGGTWTCTAAT	FWD:GTGCCAGCMGCCGCGGTAA; REV:GGACTACHVGGGTWTCTAAT
SW.234.1019718	Myxilla	Myxil	4454	138	Kosterfjorden, Tjaern, Sweden	2012-04-09	GAZ:Sweden	11.2422	59.0431	25	118320	1163772	GTTTCACGCGAA	GTGGACTACHVGGGTWTCTAAT	FWD:GTGCCAGCMGCCGCGGTAA; REV:GGACTACHVGGGTWTCTAAT
P12x101.1020320	Niphates erecta	N. erec	4056	456	Panama	7/22/2012	GAZ:Panama	-82.278	9.36068	5	458509	1163772	TCTACCACGAAG	GTGGACTACHVGGGTWTCTAAT	FWD:GTGCCAGCMGCCGCGGTAA; REV:GGACTACHVGGGTWTCTAAT
P12x102.1019625	Niphates erecta	N. erec	4087	394	Panama	7/22/2012	GAZ:Panama	-82.278	9.36068	5	458509	1163772	AATATCGGGATC	GTGGACTACHVGGGTWTCTAAT	FWD:GTGCCAGCMGCCGCGGTAA; REV:GGACTACHVGGGTWTCTAAT
P12x116.1019703	Niphates erecta	N. erec	5463	609	Panama	7/22/2012	GAZ:Panama	-82.278	9.36068	5	458509	1163772	TAGTGCATTCGG	GTGGACTACHVGGGTWTCTAAT	FWD:GTGCCAGCMGCCGCGGTAA; REV:GGACTACHVGGGTWTCTAAT
P12x118.1020030	Niphates erecta	N. erec	4726	439	Panama	7/22/2012	GAZ:Panama	-82.278	9.36068	5	458509	1163772	TCAATGACCGCA	GTGGACTACHVGGGTWTCTAAT	FWD:GTGCCAGCMGCCGCGGTAA; REV:GGACTACHVGGGTWTCTAAT
P12x119.1019608	Niphates erecta	N. erec	4718	474	Panama	7/22/2012	GAZ:Panama	-82.278	9.36068	5	458509	1163772	CTATCGGAAGAT	GTGGACTACHVGGGTWTCTAAT	FWD:GTGCCAGCMGCCGCGGTAA; REV:GGACTACHVGGGTWTCTAAT
Webster.5.B10.398.1020246	Paratetilla	Parat	10820	681	Stephen's Rock, Darwin Harbour	8/21/2008	GAZ:Australia	130.784	-12.4848	12	885877	1163772	ACCATCCAACGA	GTGGACTACHVGGGTWTCTAAT	FWD:GTGCCAGCMGCCGCGGTAA; REV:GGACTACHVGGGTWTCTAAT
Webster.5.B11.399.1020415	Paratetilla	Parat	12225	368	Stephen's Rock, Darwin Harbour	6/27/2008	GAZ:Australia	130.784	-12.4848	12	885877	1163772	GCAATAGGAGGA	GTGGACTACHVGGGTWTCTAAT	FWD:GTGCCAGCMGCCGCGGTAA; REV:GGACTACHVGGGTWTCTAAT
Webster.5.B2.390.1019783	Paratetilla	Parat	17400	660	Larrakeyah outfall, Darwin Harbour	2008-10-03	GAZ:Australia	130.83	-12.4672	19	885877	1163772	CACGACTTGACA	GTGGACTACHVGGGTWTCTAAT	FWD:GTGCCAGCMGCCGCGGTAA; REV:GGACTACHVGGGTWTCTAAT
Webster.5.B3.391.1020235	Paratetilla	Parat	15204	381	Larrakeyah outfall, Darwin Harbour	1/15/2008	GAZ:Australia	130.83	-12.4672	19	885877	1163772	CTTGGAGGCTTA	GTGGACTACHVGGGTWTCTAAT	FWD:GTGCCAGCMGCCGCGGTAA; REV:GGACTACHVGGGTWTCTAAT
Webster.5.B4.392.1019942	Paratetilla	Parat	13847	383	Larrakeyah outfall, Darwin Harbour	11/22/2007	GAZ:Australia	130.83	-12.4672	19	885877	1163772	ACGTGGTTCCAC	GTGGACTACHVGGGTWTCTAAT	FWD:GTGCCAGCMGCCGCGGTAA; REV:GGACTACHVGGGTWTCTAAT
Webster.5.B9.397.1019542	Paratetilla	Parat	8097	579	Stephen's Rock, Darwin Harbour	2/22/2007	GAZ:Australia	130.784	-12.4848	12	885877	1163772	ATCGCTTAAGGC	GTGGACTACHVGGGTWTCTAAT	FWD:GTGCCAGCMGCCGCGGTAA; REV:GGACTACHVGGGTWTCTAAT
SS.28.1.1020232	Petrosia ficiformis	P. fici	16400	1681	Jarre Island	2009-01-04	GAZ:France	5.36335	43.1979	15	68564	1163772	TAACCCGATAGA	GTGGACTACHVGGGTWTCTAAT	FWD:GTGCCAGCMGCCGCGGTAA; REV:GGACTACHVGGGTWTCTAAT
SS.28.2.1019757	Petrosia ficiformis	P. fici	15328	1523	Jarre Island	2009-01-04	GAZ:France	5.36335	43.1979	15	68564	1163772	GCGAGTTCCTGT	GTGGACTACHVGGGTWTCTAAT	FWD:GTGCCAGCMGCCGCGGTAA; REV:GGACTACHVGGGTWTCTAAT
SS.28.3.1019947	Petrosia ficiformis	P. fici	25492	2086	Jarre Island	2009-01-04	GAZ:France	5.36335	43.1979	15	68564	1163772	TTCCCGAAACGA	GTGGACTACHVGGGTWTCTAAT	FWD:GTGCCAGCMGCCGCGGTAA; REV:GGACTACHVGGGTWTCTAAT
SW.05.1020303	Phakellia ventilabrum	P. ven	13068	566	Kosterfjorden, Tjaern, Sweden	8/29/2012	GAZ:Sweden	11.185	59.0003	155	942649	1163772	GCTAGACACTAC	GTGGACTACHVGGGTWTCTAAT	FWD:GTGCCAGCMGCCGCGGTAA; REV:GGACTACHVGGGTWTCTAAT
SW.09.1020155	Phakellia ventilabrum	P. ven	16513	668	Kosterfjorden, Tjaern, Sweden	8/29/2012	GAZ:Sweden	11.185	59.0003	150	942649	1163772	CGTAGAGCTCTC	GTGGACTACHVGGGTWTCTAAT	FWD:GTGCCAGCMGCCGCGGTAA; REV:GGACTACHVGGGTWTCTAAT
SW.310.1019649	Phakellia ventilabrum	P. ven	19735	449	Kosterfjorden, Tjaern, Sweden	9/13/2012	GAZ:Sweden	11.2353	59.1503	117	942649	1163772	TGCTACAGACGT	GTGGACTACHVGGGTWTCTAAT	FWD:GTGCCAGCMGCCGCGGTAA; REV:GGACTACHVGGGTWTCTAAT
ALG12.104.1020008	Phorbas fictitius	P. fict	23295	590	Armacao baixa	10/17/2012	GAZ:Portugal	-8.34258	37.088	10	748450	1163772	CAAGGCACAAGG	GTGGACTACHVGGGTWTCTAAT	FWD:GTGCCAGCMGCCGCGGTAA; REV:GGACTACHVGGGTWTCTAAT
ALG12.105.1019558	Phorbas fictitius	P. fict	25877	838	Armacao baixa	10/17/2012	GAZ:Portugal	-8.34258	37.088	10	748450	1163772	GTCACATCACGA	GTGGACTACHVGGGTWTCTAAT	FWD:GTGCCAGCMGCCGCGGTAA; REV:GGACTACHVGGGTWTCTAAT
ALG12.106.1020012	Phorbas fictitius	P. fict	16044	695	Armacao baixa	10/17/2012	GAZ:Portugal	-8.34258	37.088	10	748450	1163772	CATCGCGTTGAC	GTGGACTACHVGGGTWTCTAAT	FWD:GTGCCAGCMGCCGCGGTAA; REV:GGACTACHVGGGTWTCTAAT
ALG12.90.1019650	Phorbas fictitius	P. fict	20469	763	Gale alta	2012-12-10	GAZ:Portugal	-8.33114	37.0693	21	748450	1163772	GGAATTATCGGT	GTGGACTACHVGGGTWTCTAAT	FWD:GTGCCAGCMGCCGCGGTAA; REV:GGACTACHVGGGTWTCTAAT
ALG12.91.1020146	Phorbas fictitius	P. fict	21609	692	Gale alta	2012-12-10	GAZ:Portugal	-8.33114	37.0693	21	748450	1163772	CTCTCTCACTTG	GTGGACTACHVGGGTWTCTAAT	FWD:GTGCCAGCMGCCGCGGTAA; REV:GGACTACHVGGGTWTCTAAT
ALG12.92.1020337	Phorbas fictitius	P. fict	19581	585	Gale alta	2012-12-10	GAZ:Portugal	-8.33114	37.0693	21	748450	1163772	AGCGACGAAGAC	GTGGACTACHVGGGTWTCTAAT	FWD:GTGCCAGCMGCCGCGGTAA; REV:GGACTACHVGGGTWTCTAAT
ALG12.93.1019916	Phorbas fictitius	P. fict	23451	570	Gale alta	2012-12-10	GAZ:Portugal	-8.33114	37.0693	21	748450	1163772	CTTCGACTTTCC	GTGGACTACHVGGGTWTCTAAT	FWD:GTGCCAGCMGCCGCGGTAA; REV:GGACTACHVGGGTWTCTAAT
ALG12.94.1020032	Phorbas fictitius	P. fict	24494	792	Gale alta	2012-12-10	GAZ:Portugal	-8.33114	37.0693	21	748450	1163772	AACTCCTGTGGA	GTGGACTACHVGGGTWTCTAAT	FWD:GTGCCAGCMGCCGCGGTAA; REV:GGACTACHVGGGTWTCTAAT
ALG12.95.1019784	Phorbas fictitius	P. fict	23384	858	Gale alta	2012-12-10	GAZ:Portugal	-8.33114	37.0693	21	748450	1163772	CCACCCAGTAAC	GTGGACTACHVGGGTWTCTAAT	FWD:GTGCCAGCMGCCGCGGTAA; REV:GGACTACHVGGGTWTCTAAT
ALG12.96.1019911	Phorbas fictitius	P. fict	19310	703	Gale alta	2012-12-10	GAZ:Portugal	-8.33114	37.0693	21	748450	1163772	CCTGCTTCCTTC	GTGGACTACHVGGGTWTCTAAT	FWD:GTGCCAGCMGCCGCGGTAA; REV:GGACTACHVGGGTWTCTAAT
ALG12.97.1020523	Phorbas fictitius	P. fict	23025	765	Gale alta	2012-12-10	GAZ:Portugal	-8.33114	37.0693	21	748450	1163772	TCATTCCACTCA	GTGGACTACHVGGGTWTCTAAT	FWD:GTGCCAGCMGCCGCGGTAA; REV:GGACTACHVGGGTWTCTAAT
ALG12.98.1019513	Phorbas fictitius	P. fict	11265	798	Gale alta	2012-12-10	GAZ:Portugal	-8.33114	37.0693	21	748450	1163772	CATCAAGCATAG	GTGGACTACHVGGGTWTCTAAT	FWD:GTGCCAGCMGCCGCGGTAA; REV:GGACTACHVGGGTWTCTAAT
Webster.1.H3.87.1019654	Phyllospongia	Phyll	25042	724	Orpheus Island	2010-01-07	GAZ:Australia	146.485	-18.5603	8	279624	1163772	GTTGTTCTGGGA	GTGGACTACHVGGGTWTCTAAT	FWD:GTGCCAGCMGCCGCGGTAA; REV:GGACTACHVGGGTWTCTAAT
Webster.4.B11.305.1020107	Phyllospongia	Phyll	15510	1247	Orpheus Island	12/16/2012	GAZ:Australia	146.512	-18.6854	1.5	279624	1163772	CAGTCGTTAAGA	GTGGACTACHVGGGTWTCTAAT	FWD:GTGCCAGCMGCCGCGGTAA; REV:GGACTACHVGGGTWTCTAAT
Webster.4.B12.306.1020081	Phyllospongia	Phyll	16919	1211	Orpheus Island	12/16/2012	GAZ:Australia	146.512	-18.6854	1.5	279624	1163772	CTACGAAAGCCT	GTGGACTACHVGGGTWTCTAAT	FWD:GTGCCAGCMGCCGCGGTAA; REV:GGACTACHVGGGTWTCTAAT
Webster.4.C1.307.1020490	Phyllospongia	Phyll	10050	824	Orpheus Island	12/16/2012	GAZ:Australia	146.512	-18.6854	1.5	279624	1163772	ATAATTGCCGAG	GTGGACTACHVGGGTWTCTAAT	FWD:GTGCCAGCMGCCGCGGTAA; REV:GGACTACHVGGGTWTCTAAT
Webster.4.C2.308.1020575	Phyllospongia	Phyll	16670	1208	Orpheus Island	12/16/2012	GAZ:Australia	146.512	-18.6854	1.5	279624	1163772	GGCATGTTATCG	GTGGACTACHVGGGTWTCTAAT	FWD:GTGCCAGCMGCCGCGGTAA; REV:GGACTACHVGGGTWTCTAAT
700.118	Placospongia intermedia	P. int	3380	1579	None	7/19/2006	GAZ:Panama	-82.1742	9.30683	2	1131261	1163772	ACAATGTCACAG	GTGGACTACHVGGGTWTCTAAT	FWD:GTGCCAGCMGCCGCGGTAA; REV:GGACTACHVGGGTWTCTAAT
701.118	Placospongia intermedia	P. int	23844	2136	None	7/19/2006	GAZ:Panama	-82.1742	9.30683	2	1131261	1163772	GAACGATCATGT	GTGGACTACHVGGGTWTCTAAT	FWD:GTGCCAGCMGCCGCGGTAA; REV:GGACTACHVGGGTWTCTAAT
702.118	Placospongia intermedia	P. int	5787	1146	None	7/20/2006	GAZ:Panama	-82.278	9.36068	10	1131261	1163772	ATGCGAGACTTC	GTGGACTACHVGGGTWTCTAAT	FWD:GTGCCAGCMGCCGCGGTAA; REV:GGACTACHVGGGTWTCTAAT
P20.1020203	Placospongia intermedia	P. int	5468	350	Panama	7/16/2009	GAZ:Panama	-82.1737	9.24133	10	1131261	1163772	TACTGCCAGTGA	GTGGACTACHVGGGTWTCTAAT	FWD:GTGCCAGCMGCCGCGGTAA; REV:GGACTACHVGGGTWTCTAAT
101.102	Plakortis	Plako	23477	1049	La Parguera, Puerto Rico	8/13/2012	GAZ:Commonwealth of Puerto Rico	-66.9981	17.8883	32.1	86044	1163772	TCCACCCTCTAT	GTGGACTACHVGGGTWTCTAAT	FWD:GTGCCAGCMGCCGCGGTAA; REV:GGACTACHVGGGTWTCTAAT
102.102	Plakortis	Plako	3852	662	La Parguera, Puerto Rico	8/13/2012	GAZ:Commonwealth of Puerto Rico	-66.9981	17.8883	32.1	86044	1163772	TCGTGACGCTAA	GTGGACTACHVGGGTWTCTAAT	FWD:GTGCCAGCMGCCGCGGTAA; REV:GGACTACHVGGGTWTCTAAT
103.102	Plakortis	Plako	22122	978	La Parguera, Puerto Rico	8/13/2012	GAZ:Commonwealth of Puerto Rico	-66.9981	17.8883	32.1	86044	1163772	ACGGCTAGTTCC	GTGGACTACHVGGGTWTCTAAT	FWD:GTGCCAGCMGCCGCGGTAA; REV:GGACTACHVGGGTWTCTAAT
104.102	Plakortis	Plako	26355	1260	La Parguera, Puerto Rico	8/13/2012	GAZ:Commonwealth of Puerto Rico	-66.9981	17.8883	32.1	86044	1163772	GCACTGGCATAT	GTGGACTACHVGGGTWTCTAAT	FWD:GTGCCAGCMGCCGCGGTAA; REV:GGACTACHVGGGTWTCTAAT
107.102	Plakortis	Plako	31511	1009	La Parguera, Puerto Rico	8/13/2012	GAZ:Commonwealth of Puerto Rico	-66.9981	17.8883	32.1	86044	1163772	TGAAAGCGGCGA	GTGGACTACHVGGGTWTCTAAT	FWD:GTGCCAGCMGCCGCGGTAA; REV:GGACTACHVGGGTWTCTAAT
108.102	Plakortis	Plako	8949	998	La Parguera, Puerto Rico	8/13/2012	GAZ:Commonwealth of Puerto Rico	-66.9981	17.8883	32.1	86044	1163772	GGTTACGGTTAC	GTGGACTACHVGGGTWTCTAAT	FWD:GTGCCAGCMGCCGCGGTAA; REV:GGACTACHVGGGTWTCTAAT
111.102	Plakortis	Plako	22475	1075	Desecheo, Puerto Rico	8/13/2012	GAZ:Commonwealth of Puerto Rico	-67.476	18.3918	16.7	86044	1163772	CAGACACTTCCG	GTGGACTACHVGGGTWTCTAAT	FWD:GTGCCAGCMGCCGCGGTAA; REV:GGACTACHVGGGTWTCTAAT
112.102	Plakortis	Plako	19982	1276	Desecheo, Puerto Rico	8/13/2012	GAZ:Commonwealth of Puerto Rico	-67.476	18.3918	16.7	86044	1163772	TCACCATCCGAG	GTGGACTACHVGGGTWTCTAAT	FWD:GTGCCAGCMGCCGCGGTAA; REV:GGACTACHVGGGTWTCTAAT
114.102	Plakortis	Plako	21493	1019	La Parguera, Puerto Rico	8/13/2012	GAZ:Commonwealth of Puerto Rico	-66.9981	17.8883	32.1	86044	1163772	CAGAAGGTGTGG	GTGGACTACHVGGGTWTCTAAT	FWD:GTGCCAGCMGCCGCGGTAA; REV:GGACTACHVGGGTWTCTAAT
115.102	Plakortis	Plako	26870	1628	La Parguera, Puerto Rico	8/13/2012	GAZ:Commonwealth of Puerto Rico	-66.9981	17.8883	32.1	86044	1163772	GAAGCTTGAATC	GTGGACTACHVGGGTWTCTAAT	FWD:GTGCCAGCMGCCGCGGTAA; REV:GGACTACHVGGGTWTCTAAT
118.102	Plakortis	Plako	20240	1121	Desecheo, Puerto Rico	2012-09-08	GAZ:Commonwealth of Puerto Rico	-67.476	18.3918	24.2	86044	1163772	TCCCATTCCCAT	GTGGACTACHVGGGTWTCTAAT	FWD:GTGCCAGCMGCCGCGGTAA; REV:GGACTACHVGGGTWTCTAAT
119.102	Plakortis	Plako	7948	945	Desecheo, Puerto Rico	2012-09-08	GAZ:Commonwealth of Puerto Rico	-67.476	18.3918	24.2	86044	1163772	TGGCGTCATTCG	GTGGACTACHVGGGTWTCTAAT	FWD:GTGCCAGCMGCCGCGGTAA; REV:GGACTACHVGGGTWTCTAAT
65.102	Plakortis	Plako	19123	975	La Parguera, Puerto Rico	8/13/2012	GAZ:Commonwealth of Puerto Rico	-66.9981	17.8883	32.1	86044	1163772	AGTGTCGATTCG	GTGGACTACHVGGGTWTCTAAT	FWD:GTGCCAGCMGCCGCGGTAA; REV:GGACTACHVGGGTWTCTAAT
66.102	Plakortis	Plako	13542	849	La Parguera, Puerto Rico	8/13/2012	GAZ:Commonwealth of Puerto Rico	-66.9981	17.8883	32.1	86044	1163772	CTATTAAGCGGC	GTGGACTACHVGGGTWTCTAAT	FWD:GTGCCAGCMGCCGCGGTAA; REV:GGACTACHVGGGTWTCTAAT
75.102	Plakortis	Plako	22915	1157	La Parguera, Puerto Rico	8/13/2012	GAZ:Commonwealth of Puerto Rico	-66.9981	17.8883	32.1	86044	1163772	GCATTGAGTTCG	GTGGACTACHVGGGTWTCTAAT	FWD:GTGCCAGCMGCCGCGGTAA; REV:GGACTACHVGGGTWTCTAAT
76.102	Plakortis	Plako	15162	1057	La Parguera, Puerto Rico	8/13/2012	GAZ:Commonwealth of Puerto Rico	-66.9981	17.8883	32.1	86044	1163772	GTTGCTGAGTCC	GTGGACTACHVGGGTWTCTAAT	FWD:GTGCCAGCMGCCGCGGTAA; REV:GGACTACHVGGGTWTCTAAT
79.102	Plakortis	Plako	8634	682	La Parguera, Puerto Rico	8/13/2012	GAZ:Commonwealth of Puerto Rico	-66.9981	17.8883	32.1	86044	1163772	GTATTGGTCAGA	GTGGACTACHVGGGTWTCTAAT	FWD:GTGCCAGCMGCCGCGGTAA; REV:GGACTACHVGGGTWTCTAAT
80.102	Plakortis	Plako	27533	1393	La Parguera, Puerto Rico	8/13/2012	GAZ:Commonwealth of Puerto Rico	-66.9981	17.8883	32.1	86044	1163772	AGAACCGTCATA	GTGGACTACHVGGGTWTCTAAT	FWD:GTGCCAGCMGCCGCGGTAA; REV:GGACTACHVGGGTWTCTAAT
83.102	Plakortis	Plako	17063	1206	La Parguera, Puerto Rico	8/13/2012	GAZ:Commonwealth of Puerto Rico	-66.9981	17.8883	32.1	86044	1163772	ACGCTTAACGAC	GTGGACTACHVGGGTWTCTAAT	FWD:GTGCCAGCMGCCGCGGTAA; REV:GGACTACHVGGGTWTCTAAT
84.102	Plakortis	Plako	794	210	La Parguera, Puerto Rico	8/13/2012	GAZ:Commonwealth of Puerto Rico	-66.9981	17.8883	32.1	86044	1163772	AGCTTACCGACC	GTGGACTACHVGGGTWTCTAAT	FWD:GTGCCAGCMGCCGCGGTAA; REV:GGACTACHVGGGTWTCTAAT
95.102	Plakortis	Plako	29554	1158	La Parguera, Puerto Rico	8/13/2012	GAZ:Commonwealth of Puerto Rico	-66.9981	17.8883	32.1	86044	1163772	GGACAGTGTATT	GTGGACTACHVGGGTWTCTAAT	FWD:GTGCCAGCMGCCGCGGTAA; REV:GGACTACHVGGGTWTCTAAT
96.102	Plakortis	Plako	6687	827	La Parguera, Puerto Rico	8/13/2012	GAZ:Commonwealth of Puerto Rico	-66.9981	17.8883	32.1	86044	1163772	ACACGACTATAG	GTGGACTACHVGGGTWTCTAAT	FWD:GTGCCAGCMGCCGCGGTAA; REV:GGACTACHVGGGTWTCTAAT
99.102	Plakortis	Plako	21404	1251	La Parguera, Puerto Rico	8/13/2012	GAZ:Commonwealth of Puerto Rico	-66.9981	17.8883	32.1	86044	1163772	TCCGAGTCACCA	GTGGACTACHVGGGTWTCTAAT	FWD:GTGCCAGCMGCCGCGGTAA; REV:GGACTACHVGGGTWTCTAAT
121.102	Plakortis	Plako	34209	1160	San Salvador, Bahamas	7/19/2011	GAZ:The Bahamas	-74.5314	24.0405	28.8	86044	1163772	CTGGACGCATTA	GTGGACTACHVGGGTWTCTAAT	FWD:GTGCCAGCMGCCGCGGTAA; REV:GGACTACHVGGGTWTCTAAT
122.102	Plakortis	Plako	26803	1251	San Salvador, Bahamas	7/19/2011	GAZ:The Bahamas	-74.5314	24.0405	28.8	86044	1163772	ACCGATTAGGTA	GTGGACTACHVGGGTWTCTAAT	FWD:GTGCCAGCMGCCGCGGTAA; REV:GGACTACHVGGGTWTCTAAT
123.102	Plakortis	Plako	14630	872	San Salvador, Bahamas	7/19/2011	GAZ:The Bahamas	-74.5314	24.0405	28.8	86044	1163772	ATGTGCTGCTCG	GTGGACTACHVGGGTWTCTAAT	FWD:GTGCCAGCMGCCGCGGTAA; REV:GGACTACHVGGGTWTCTAAT
124.102	Plakortis	Plako	15442	1182	Mira Por Voz, Bahamas	7/22/2012	GAZ:The Bahamas	-73.5407	22.1009	24.2	86044	1163772	TACGTACGAAAC	GTGGACTACHVGGGTWTCTAAT	FWD:GTGCCAGCMGCCGCGGTAA; REV:GGACTACHVGGGTWTCTAAT
85.102	Plakortis halichondrioides	P. hal	16687	1700	La Parguera, Puerto Rico	8/13/2012	GAZ:Commonwealth of Puerto Rico	-66.9981	17.8883	32.1	908214	1163772	AGGGCTATAGTT	GTGGACTACHVGGGTWTCTAAT	FWD:GTGCCAGCMGCCGCGGTAA; REV:GGACTACHVGGGTWTCTAAT
86.102	Plakortis halichondrioides	P. hal	18525	1807	La Parguera, Puerto Rico	8/13/2012	GAZ:Commonwealth of Puerto Rico	-66.9981	17.8883	32.1	908214	1163772	TGTCTCGCAAGC	GTGGACTACHVGGGTWTCTAAT	FWD:GTGCCAGCMGCCGCGGTAA; REV:GGACTACHVGGGTWTCTAAT
87.102	Plakortis halichondrioides	P. hal	18532	1487	La Parguera, Puerto Rico	8/13/2012	GAZ:Commonwealth of Puerto Rico	-66.9981	17.8883	32.1	908214	1163772	CAGCCGCATATC	GTGGACTACHVGGGTWTCTAAT	FWD:GTGCCAGCMGCCGCGGTAA; REV:GGACTACHVGGGTWTCTAAT
88.102	Plakortis halichondrioides	P. hal	22048	1942	La Parguera, Puerto Rico	8/13/2012	GAZ:Commonwealth of Puerto Rico	-66.9981	17.8883	32.1	908214	1163772	GATACGTTCGCA	GTGGACTACHVGGGTWTCTAAT	FWD:GTGCCAGCMGCCGCGGTAA; REV:GGACTACHVGGGTWTCTAAT
89.102	Plakortis halichondrioides	P. hal	18285	1660	La Parguera, Puerto Rico	8/13/2012	GAZ:Commonwealth of Puerto Rico	-66.9981	17.8883	32.1	908214	1163772	CCAAGATTCGCC	GTGGACTACHVGGGTWTCTAAT	FWD:GTGCCAGCMGCCGCGGTAA; REV:GGACTACHVGGGTWTCTAAT
90.102	Plakortis halichondrioides	P. hal	17794	1372	La Parguera, Puerto Rico	8/13/2012	GAZ:Commonwealth of Puerto Rico	-66.9981	17.8883	32.1	908214	1163772	GAGGCTGATTTA	GTGGACTACHVGGGTWTCTAAT	FWD:GTGCCAGCMGCCGCGGTAA; REV:GGACTACHVGGGTWTCTAAT
91.102	Plakortis halichondrioides	P. hal	19225	1752	La Parguera, Puerto Rico	8/13/2012	GAZ:Commonwealth of Puerto Rico	-66.9981	17.8883	32.1	908214	1163772	GAGTTAGCATCA	GTGGACTACHVGGGTWTCTAAT	FWD:GTGCCAGCMGCCGCGGTAA; REV:GGACTACHVGGGTWTCTAAT
92.102	Plakortis halichondrioides	P. hal	24686	2183	La Parguera, Puerto Rico	8/13/2012	GAZ:Commonwealth of Puerto Rico	-66.9981	17.8883	32.1	908214	1163772	TGTAGTATAGGC	GTGGACTACHVGGGTWTCTAAT	FWD:GTGCCAGCMGCCGCGGTAA; REV:GGACTACHVGGGTWTCTAAT
SS.29.1.1020191	Pseudocorticium jarrei	P. jar	15524	1134	Jarre Island	2009-01-04	GAZ:France	5.36335	43.1979	15	61082	1163772	TTGGCGGGTTAT	GTGGACTACHVGGGTWTCTAAT	FWD:GTGCCAGCMGCCGCGGTAA; REV:GGACTACHVGGGTWTCTAAT
SS.29.2.1020372	Pseudocorticium jarrei	P. jar	17088	1125	Jarre Island	2009-01-04	GAZ:France	5.36335	43.1979	15	61082	1163772	CAAACCTATGGC	GTGGACTACHVGGGTWTCTAAT	FWD:GTGCCAGCMGCCGCGGTAA; REV:GGACTACHVGGGTWTCTAAT
SS.29.3.1020091	Pseudocorticium jarrei	P. jar	19862	1298	Jarre Island	2009-01-04	GAZ:France	5.36335	43.1979	15	61082	1163772	TGGCCGTTACTG	GTGGACTACHVGGGTWTCTAAT	FWD:GTGCCAGCMGCCGCGGTAA; REV:GGACTACHVGGGTWTCTAAT
Webster.1.D1.37.1020571	Rhopaloeides odorabile	R. odo	15008	1591	Davies Reef	9/25/2012	GAZ:Australia	147.638	-18.8226	12	476028	1163772	CACTACGCTAGA	GTGGACTACHVGGGTWTCTAAT	FWD:GTGCCAGCMGCCGCGGTAA; REV:GGACTACHVGGGTWTCTAAT
Webster.1.F4.64.1020216	Rhopaloeides odorabile	R. odo	11527	1327	Orpheus Island	2010-01-07	GAZ:Australia	146.485	-18.5603	8	476028	1163772	AGGCTTACGTGT	GTGGACTACHVGGGTWTCTAAT	FWD:GTGCCAGCMGCCGCGGTAA; REV:GGACTACHVGGGTWTCTAAT
Webster.4.F10.352.1019826	Rhopaloeides odorabile	R. odo	7337	921	Davies Reef	1/15/2013	GAZ:Australia	147.633	-18.8172	12	476028	1163772	GGCTGCATACTC	GTGGACTACHVGGGTWTCTAAT	FWD:GTGCCAGCMGCCGCGGTAA; REV:GGACTACHVGGGTWTCTAAT
Webster.4.F5.347.1019701	Rhopaloeides odorabile	R. odo	11962	1126	Davies Reef	1/15/2013	GAZ:Australia	147.633	-18.8172	12	476028	1163772	CTCTATTCCACC	GTGGACTACHVGGGTWTCTAAT	FWD:GTGCCAGCMGCCGCGGTAA; REV:GGACTACHVGGGTWTCTAAT
Webster.4.F6.348.1020572	Rhopaloeides odorabile	R. odo	11862	1187	Davies Reef	1/15/2013	GAZ:Australia	147.633	-18.8172	12	476028	1163772	ATTGAGTGAGTC	GTGGACTACHVGGGTWTCTAAT	FWD:GTGCCAGCMGCCGCGGTAA; REV:GGACTACHVGGGTWTCTAAT
Webster.4.F7.349.1019897	Rhopaloeides odorabile	R. odo	16894	1530	Davies Reef	1/15/2013	GAZ:Australia	147.633	-18.8172	12	476028	1163772	TTATGGTACGGA	GTGGACTACHVGGGTWTCTAAT	FWD:GTGCCAGCMGCCGCGGTAA; REV:GGACTACHVGGGTWTCTAAT
Webster.4.F8.350.1019495	Rhopaloeides odorabile	R. odo	12786	1371	Davies Reef	1/15/2013	GAZ:Australia	147.633	-18.8172	12	476028	1163772	GCTAGTTATGGA	GTGGACTACHVGGGTWTCTAAT	FWD:GTGCCAGCMGCCGCGGTAA; REV:GGACTACHVGGGTWTCTAAT
Webster.4.F9.351.1019995	Rhopaloeides odorabile	R. odo	11091	1283	Davies Reef	1/15/2013	GAZ:Australia	147.633	-18.8172	12	476028	1163772	CAGATTAACCAG	GTGGACTACHVGGGTWTCTAAT	FWD:GTGCCAGCMGCCGCGGTAA; REV:GGACTACHVGGGTWTCTAAT
AF10.10.15.1181373	Sarcotragus fasciculatus	S. fas	32038	1945	Spain	10/29/2010	GAZ:Spain	2.81	41.68	3	1234657	1163772	GTTGTTCTGGGA	GTGGACTACHVGGGTWTCTAAT	FWD:GTGCCAGCMGCCGCGGTAA; REV:GGACTACHVGGGTWTCTAAT
AF10.10.7.1182371	Sarcotragus fasciculatus	S. fas	24197	1589	Spain	10/29/2010	GAZ:Spain	2.81	41.68	3.3	1234657	1163772	GCTCGAAGATTC	GTGGACTACHVGGGTWTCTAAT	FWD:GTGCCAGCMGCCGCGGTAA; REV:GGACTACHVGGGTWTCTAAT
AF10.10.9.1182142	Sarcotragus fasciculatus	S. fas	16153	1145	Spain	10/29/2010	GAZ:Spain	2.81	41.68	7.2	1234657	1163772	TAGGCATGCTTG	GTGGACTACHVGGGTWTCTAAT	FWD:GTGCCAGCMGCCGCGGTAA; REV:GGACTACHVGGGTWTCTAAT
AF10.11.15.1181105	Sarcotragus fasciculatus	S. fas	24551	1907	Spain	11/18/2010	GAZ:Spain	2.81	41.68	3	1234657	1163772	GTATCTGCGCGT	GTGGACTACHVGGGTWTCTAAT	FWD:GTGCCAGCMGCCGCGGTAA; REV:GGACTACHVGGGTWTCTAAT
AF10.11.7.1181827	Sarcotragus fasciculatus	S. fas	19440	1519	Spain	11/18/2010	GAZ:Spain	2.81	41.68	3.3	1234657	1163772	ATCACCAGGTGT	GTGGACTACHVGGGTWTCTAAT	FWD:GTGCCAGCMGCCGCGGTAA; REV:GGACTACHVGGGTWTCTAAT
AF10.11.9.1182204	Sarcotragus fasciculatus	S. fas	27058	1696	Spain	11/18/2010	GAZ:Spain	2.81	41.68	7.2	1234657	1163772	GAATACCAAGTC	GTGGACTACHVGGGTWTCTAAT	FWD:GTGCCAGCMGCCGCGGTAA; REV:GGACTACHVGGGTWTCTAAT
AF10.12.15.1181663	Sarcotragus fasciculatus	S. fas	24964	2179	Spain	12/24/2010	GAZ:Spain	2.81	41.68	3	1234657	1163772	AGGCTTACGTGT	GTGGACTACHVGGGTWTCTAAT	FWD:GTGCCAGCMGCCGCGGTAA; REV:GGACTACHVGGGTWTCTAAT
AF10.12.9.1181056	Sarcotragus fasciculatus	S. fas	30422	1991	Spain	12/24/2010	GAZ:Spain	2.81	41.68	7.2	1234657	1163772	CTATCTCCTGTC	GTGGACTACHVGGGTWTCTAAT	FWD:GTGCCAGCMGCCGCGGTAA; REV:GGACTACHVGGGTWTCTAAT
AF10.3.15.1181291	Sarcotragus fasciculatus	S. fas	31157	1743	Spain	3/22/2010	GAZ:Spain	2.81	41.68	3	1234657	1163772	GCGATATATCGC	GTGGACTACHVGGGTWTCTAAT	FWD:GTGCCAGCMGCCGCGGTAA; REV:GGACTACHVGGGTWTCTAAT
AF10.3.7.1181140	Sarcotragus fasciculatus	S. fas	21122	1540	Spain	3/22/2010	GAZ:Spain	2.81	41.68	3.3	1234657	1163772	TCCCTTGTCTCC	GTGGACTACHVGGGTWTCTAAT	FWD:GTGCCAGCMGCCGCGGTAA; REV:GGACTACHVGGGTWTCTAAT
AF10.3.9.1181532	Sarcotragus fasciculatus	S. fas	21113	1755	Spain	3/22/2010	GAZ:Spain	2.81	41.68	7.2	1234657	1163772	TGCATACACTGG	GTGGACTACHVGGGTWTCTAAT	FWD:GTGCCAGCMGCCGCGGTAA; REV:GGACTACHVGGGTWTCTAAT
AF10.4.15.1182131	Sarcotragus fasciculatus	S. fas	28138	1577	Spain	4/15/2010	GAZ:Spain	2.81	41.68	3	1234657	1163772	CGGTCAATTGAC	GTGGACTACHVGGGTWTCTAAT	FWD:GTGCCAGCMGCCGCGGTAA; REV:GGACTACHVGGGTWTCTAAT
AF10.4.7.1181091	Sarcotragus fasciculatus	S. fas	36072	2651	Spain	4/15/2010	GAZ:Spain	2.81	41.68	3.3	1234657	1163772	CACTACGCTAGA	GTGGACTACHVGGGTWTCTAAT	FWD:GTGCCAGCMGCCGCGGTAA; REV:GGACTACHVGGGTWTCTAAT
AF10.4.9.1182190	Sarcotragus fasciculatus	S. fas	31046	1804	Spain	4/15/2010	GAZ:Spain	2.81	41.68	7.2	1234657	1163772	TACTACGTGGCC	GTGGACTACHVGGGTWTCTAAT	FWD:GTGCCAGCMGCCGCGGTAA; REV:GGACTACHVGGGTWTCTAAT
AF10.5.15.1181407	Sarcotragus fasciculatus	S. fas	28259	1706	Spain	5/14/2010	GAZ:Spain	2.81	41.68	3	1234657	1163772	ACGAGACTGATT	GTGGACTACHVGGGTWTCTAAT	FWD:GTGCCAGCMGCCGCGGTAA; REV:GGACTACHVGGGTWTCTAAT
AF10.5.7.1181716	Sarcotragus fasciculatus	S. fas	29147	1851	Spain	5/14/2010	GAZ:Spain	2.81	41.68	3.3	1234657	1163772	GGTGACTAGTTC	GTGGACTACHVGGGTWTCTAAT	FWD:GTGCCAGCMGCCGCGGTAA; REV:GGACTACHVGGGTWTCTAAT
AF10.5.9.1182372	Sarcotragus fasciculatus	S. fas	30153	1844	Spain	5/14/2010	GAZ:Spain	2.81	41.68	7.2	1234657	1163772	CGTAAGATGCCT	GTGGACTACHVGGGTWTCTAAT	FWD:GTGCCAGCMGCCGCGGTAA; REV:GGACTACHVGGGTWTCTAAT
AF10.6.15.1182288	Sarcotragus fasciculatus	S. fas	33652	2079	Spain	6/18/2010	GAZ:Spain	2.81	41.68	3	1234657	1163772	TGCAGTCCTCGA	GTGGACTACHVGGGTWTCTAAT	FWD:GTGCCAGCMGCCGCGGTAA; REV:GGACTACHVGGGTWTCTAAT
AF10.6.7.1182185	Sarcotragus fasciculatus	S. fas	23853	1651	Spain	6/18/2010	GAZ:Spain	2.81	41.68	3.3	1234657	1163772	AGTCGAACGAGG	GTGGACTACHVGGGTWTCTAAT	FWD:GTGCCAGCMGCCGCGGTAA; REV:GGACTACHVGGGTWTCTAAT
AF10.6.9.1181906	Sarcotragus fasciculatus	S. fas	24464	1803	Spain	6/18/2010	GAZ:Spain	2.81	41.68	7.2	1234657	1163772	CGAGCAATCCTA	GTGGACTACHVGGGTWTCTAAT	FWD:GTGCCAGCMGCCGCGGTAA; REV:GGACTACHVGGGTWTCTAAT
AF10.7.15.1182210	Sarcotragus fasciculatus	S. fas	37615	1700	Spain	7/28/2010	GAZ:Spain	2.81	41.68	3	1234657	1163772	ATGGGTTCCGTC	GTGGACTACHVGGGTWTCTAAT	FWD:GTGCCAGCMGCCGCGGTAA; REV:GGACTACHVGGGTWTCTAAT
AF10.7.7.1181843	Sarcotragus fasciculatus	S. fas	29495	1727	Spain	7/28/2010	GAZ:Spain	2.81	41.68	3.3	1234657	1163772	GGCCAGTTCCTA	GTGGACTACHVGGGTWTCTAAT	FWD:GTGCCAGCMGCCGCGGTAA; REV:GGACTACHVGGGTWTCTAAT
AF10.7.9.1181539	Sarcotragus fasciculatus	S. fas	32729	1346	Spain	7/28/2010	GAZ:Spain	2.81	41.68	7.2	1234657	1163772	GTGGAGTCTCAT	GTGGACTACHVGGGTWTCTAAT	FWD:GTGCCAGCMGCCGCGGTAA; REV:GGACTACHVGGGTWTCTAAT
AF10.8.15.1182052	Sarcotragus fasciculatus	S. fas	28510	1188	Spain	8/26/2010	GAZ:Spain	2.81	41.68	3	1234657	1163772	ACCAGTGACTCA	GTGGACTACHVGGGTWTCTAAT	FWD:GTGCCAGCMGCCGCGGTAA; REV:GGACTACHVGGGTWTCTAAT
AF10.8.7.1181566	Sarcotragus fasciculatus	S. fas	30922	1924	Spain	8/26/2010	GAZ:Spain	2.81	41.68	3.3	1234657	1163772	GCGTTCTAGCTG	GTGGACTACHVGGGTWTCTAAT	FWD:GTGCCAGCMGCCGCGGTAA; REV:GGACTACHVGGGTWTCTAAT
AF10.8.9.1181531	Sarcotragus fasciculatus	S. fas	27304	1652	Spain	8/26/2010	GAZ:Spain	2.81	41.68	7.2	1234657	1163772	GCTGTACGGATT	GTGGACTACHVGGGTWTCTAAT	FWD:GTGCCAGCMGCCGCGGTAA; REV:GGACTACHVGGGTWTCTAAT
AF10.9.15.1181763	Sarcotragus fasciculatus	S. fas	27358	1702	Spain	9/30/2010	GAZ:Spain	2.81	41.68	3	1234657	1163772	GATGTTCGCTAG	GTGGACTACHVGGGTWTCTAAT	FWD:GTGCCAGCMGCCGCGGTAA; REV:GGACTACHVGGGTWTCTAAT
AF10.9.7.1182028	Sarcotragus fasciculatus	S. fas	37262	1933	Spain	9/30/2010	GAZ:Spain	2.81	41.68	3.3	1234657	1163772	AGTCGTGCACAT	GTGGACTACHVGGGTWTCTAAT	FWD:GTGCCAGCMGCCGCGGTAA; REV:GGACTACHVGGGTWTCTAAT
AF10.9.9.1181035	Sarcotragus fasciculatus	S. fas	23240	1631	Spain	9/30/2010	GAZ:Spain	2.81	41.68	7.2	1234657	1163772	ACCATAGCTCCG	GTGGACTACHVGGGTWTCTAAT	FWD:GTGCCAGCMGCCGCGGTAA; REV:GGACTACHVGGGTWTCTAAT
AF11.1.7.1181766	Sarcotragus fasciculatus	S. fas	36996	2337	Spain	1/19/2011	GAZ:Spain	2.81	41.68	3.3	1234657	1163772	AACTAGTTCAGG	GTGGACTACHVGGGTWTCTAAT	FWD:GTGCCAGCMGCCGCGGTAA; REV:GGACTACHVGGGTWTCTAAT
AF11.1.9.1181853	Sarcotragus fasciculatus	S. fas	31517	2164	Spain	1/19/2011	GAZ:Spain	2.81	41.68	7.2	1234657	1163772	GGACTTCCAGCT	GTGGACTACHVGGGTWTCTAAT	FWD:GTGCCAGCMGCCGCGGTAA; REV:GGACTACHVGGGTWTCTAAT
AF11.2.15.1182284	Sarcotragus fasciculatus	S. fas	28390	1728	Spain	2/15/2011	GAZ:Spain	2.81	41.68	3	1234657	1163772	GAACACTTTGGA	GTGGACTACHVGGGTWTCTAAT	FWD:GTGCCAGCMGCCGCGGTAA; REV:GGACTACHVGGGTWTCTAAT
AF11.2.7.1181945	Sarcotragus fasciculatus	S. fas	30000	1993	Spain	2/15/2011	GAZ:Spain	2.81	41.68	3.3	1234657	1163772	GTAGATCGTGTA	GTGGACTACHVGGGTWTCTAAT	FWD:GTGCCAGCMGCCGCGGTAA; REV:GGACTACHVGGGTWTCTAAT
AF11.2.9.1181398	Sarcotragus fasciculatus	S. fas	28612	2173	Spain	2/15/2011	GAZ:Spain	2.81	41.68	7.2	1234657	1163772	CGAGGGAAAGTC	GTGGACTACHVGGGTWTCTAAT	FWD:GTGCCAGCMGCCGCGGTAA; REV:GGACTACHVGGGTWTCTAAT
AF11.3.15.1182171	Sarcotragus fasciculatus	S. fas	27871	1944	Spain	3/25/2011	GAZ:Spain	2.81	41.68	3	1234657	1163772	ATTCTGCCGAAG	GTGGACTACHVGGGTWTCTAAT	FWD:GTGCCAGCMGCCGCGGTAA; REV:GGACTACHVGGGTWTCTAAT
AF11.3.7.1181265	Sarcotragus fasciculatus	S. fas	22497	1956	Spain	3/25/2011	GAZ:Spain	2.81	41.68	3.3	1234657	1163772	ACTCACAGGAAT	GTGGACTACHVGGGTWTCTAAT	FWD:GTGCCAGCMGCCGCGGTAA; REV:GGACTACHVGGGTWTCTAAT
AF11.3.9.1182276	Sarcotragus fasciculatus	S. fas	16753	1513	Spain	3/25/2011	GAZ:Spain	2.81	41.68	7.2	1234657	1163772	TCTCTACCACTC	GTGGACTACHVGGGTWTCTAAT	FWD:GTGCCAGCMGCCGCGGTAA; REV:GGACTACHVGGGTWTCTAAT
AF11.4.15.1182112	Sarcotragus fasciculatus	S. fas	27818	1844	Spain	2011-12-04	GAZ:Spain	2.81	41.68	3	1234657	1163772	TAACGTGTGTGC	GTGGACTACHVGGGTWTCTAAT	FWD:GTGCCAGCMGCCGCGGTAA; REV:GGACTACHVGGGTWTCTAAT
AF11.4.7.1181627	Sarcotragus fasciculatus	S. fas	30625	2111	Spain	2011-12-04	GAZ:Spain	2.81	41.68	3.3	1234657	1163772	CTCACAACCGTG	GTGGACTACHVGGGTWTCTAAT	FWD:GTGCCAGCMGCCGCGGTAA; REV:GGACTACHVGGGTWTCTAAT
AF11.4.9.1181355	Sarcotragus fasciculatus	S. fas	25719	2067	Spain	2011-12-04	GAZ:Spain	2.81	41.68	7.2	1234657	1163772	ATCGCACAGTAA	GTGGACTACHVGGGTWTCTAAT	FWD:GTGCCAGCMGCCGCGGTAA; REV:GGACTACHVGGGTWTCTAAT
AF11.5.15.1181664	Sarcotragus fasciculatus	S. fas	29785	1998	Spain	2011-09-05	GAZ:Spain	2.81	41.68	3	1234657	1163772	ATGATGAGCCTC	GTGGACTACHVGGGTWTCTAAT	FWD:GTGCCAGCMGCCGCGGTAA; REV:GGACTACHVGGGTWTCTAAT
AF11.5.7.1182304	Sarcotragus fasciculatus	S. fas	22492	1712	Spain	2011-09-05	GAZ:Spain	2.81	41.68	3.3	1234657	1163772	CAAATTCGGGAT	GTGGACTACHVGGGTWTCTAAT	FWD:GTGCCAGCMGCCGCGGTAA; REV:GGACTACHVGGGTWTCTAAT
AF11.5.9.1181273	Sarcotragus fasciculatus	S. fas	30155	2145	Spain	2011-09-05	GAZ:Spain	2.81	41.68	7.2	1234657	1163772	GAGCCATCTGTA	GTGGACTACHVGGGTWTCTAAT	FWD:GTGCCAGCMGCCGCGGTAA; REV:GGACTACHVGGGTWTCTAAT
AF11.6.15.1181556	Sarcotragus fasciculatus	S. fas	24980	1840	Spain	2011-02-06	GAZ:Spain	2.81	41.68	3	1234657	1163772	CTGCTATTCCTC	GTGGACTACHVGGGTWTCTAAT	FWD:GTGCCAGCMGCCGCGGTAA; REV:GGACTACHVGGGTWTCTAAT
AF11.6.7.1181781	Sarcotragus fasciculatus	S. fas	26960	2246	Spain	2011-02-06	GAZ:Spain	2.81	41.68	3.3	1234657	1163772	ACTTCCAACTTC	GTGGACTACHVGGGTWTCTAAT	FWD:GTGCCAGCMGCCGCGGTAA; REV:GGACTACHVGGGTWTCTAAT
AF11.6.9.1181918	Sarcotragus fasciculatus	S. fas	26715	1853	Spain	2011-02-06	GAZ:Spain	2.81	41.68	7.2	1234657	1163772	AGCATGTCCCGT	GTGGACTACHVGGGTWTCTAAT	FWD:GTGCCAGCMGCCGCGGTAA; REV:GGACTACHVGGGTWTCTAAT
AF11.7.15.1181077	Sarcotragus fasciculatus	S. fas	26134	1853	Spain	7/14/2011	GAZ:Spain	2.81	41.68	3	1234657	1163772	AGATTGACCAAC	GTGGACTACHVGGGTWTCTAAT	FWD:GTGCCAGCMGCCGCGGTAA; REV:GGACTACHVGGGTWTCTAAT
AF11.7.7.1182062	Sarcotragus fasciculatus	S. fas	9843	893	Spain	7/14/2011	GAZ:Spain	2.81	41.68	3.3	1234657	1163772	GTCGTGTAGCCT	GTGGACTACHVGGGTWTCTAAT	FWD:GTGCCAGCMGCCGCGGTAA; REV:GGACTACHVGGGTWTCTAAT
AF11.7.9.1181192	Sarcotragus fasciculatus	S. fas	23671	1871	Spain	7/14/2011	GAZ:Spain	2.81	41.68	7.2	1234657	1163772	CATTATGGCGTG	GTGGACTACHVGGGTWTCTAAT	FWD:GTGCCAGCMGCCGCGGTAA; REV:GGACTACHVGGGTWTCTAAT
AF11.8.15.1181400	Sarcotragus fasciculatus	S. fas	24210	2037	Spain	2011-03-08	GAZ:Spain	2.81	41.68	3	1234657	1163772	CTCACCTAGGAA	GTGGACTACHVGGGTWTCTAAT	FWD:GTGCCAGCMGCCGCGGTAA; REV:GGACTACHVGGGTWTCTAAT
AF11.8.7.1181965	Sarcotragus fasciculatus	S. fas	10247	1053	Spain	2011-03-08	GAZ:Spain	2.81	41.68	3.3	1234657	1163772	TTGGGTACACGT	GTGGACTACHVGGGTWTCTAAT	FWD:GTGCCAGCMGCCGCGGTAA; REV:GGACTACHVGGGTWTCTAAT
AF11.8.9.1181747	Sarcotragus fasciculatus	S. fas	27771	1669	Spain	2011-03-08	GAZ:Spain	2.81	41.68	7.2	1234657	1163772	GTCGACAGAGGA	GTGGACTACHVGGGTWTCTAAT	FWD:GTGCCAGCMGCCGCGGTAA; REV:GGACTACHVGGGTWTCTAAT
Webster.5.A5.381.1020416	Spheciospongia vagabunda	S. vag	4711	411	East Point, Darwin Harbour	5/21/2009	GAZ:Australia	130.815	-12.4184	10	237083	1163772	TGTACCAACCGA	GTGGACTACHVGGGTWTCTAAT	FWD:GTGCCAGCMGCCGCGGTAA; REV:GGACTACHVGGGTWTCTAAT
Webster.5.A6.382.1019604	Spheciospongia vagabunda	S. vag	12451	1101	East Point, Darwin Harbour	5/21/2009	GAZ:Australia	130.815	-12.4184	10	237083	1163772	AGGGTACAGGGT	GTGGACTACHVGGGTWTCTAAT	FWD:GTGCCAGCMGCCGCGGTAA; REV:GGACTACHVGGGTWTCTAAT
Webster.5.B6.394.1019750	Spheciospongia vagabunda	S. vag	9968	784	Larrakeyah outfall, Darwin Harbour	2007-05-08	GAZ:Australia	130.83	-12.4672	19	237083	1163772	ACAGGGTTTGTA	GTGGACTACHVGGGTWTCTAAT	FWD:GTGCCAGCMGCCGCGGTAA; REV:GGACTACHVGGGTWTCTAAT
Webster.5.B7.395.1019832	Spheciospongia vagabunda	S. vag	7650	532	Larrakeyah outfall, Darwin Harbour	2007-11-06	GAZ:Australia	130.83	-12.4672	19	237083	1163772	GCCTATGAGATC	GTGGACTACHVGGGTWTCTAAT	FWD:GTGCCAGCMGCCGCGGTAA; REV:GGACTACHVGGGTWTCTAAT
SS.5.1.1020498	Stelletta aremaria	S. are	10979	790	Breaker Bay, Wellington	2009-01-08	GAZ:New Zealand	174.75	-41.333	11	253167	1163772	TTACCTTACACC	GTGGACTACHVGGGTWTCTAAT	FWD:GTGCCAGCMGCCGCGGTAA; REV:GGACTACHVGGGTWTCTAAT
SS.5.2.1019874	Stelletta aremaria	S. are	10936	929	Breaker Bay, Wellington	2009-01-08	GAZ:New Zealand	174.75	-41.333	11	253167	1163772	TGACCGGCTGTT	GTGGACTACHVGGGTWTCTAAT	FWD:GTGCCAGCMGCCGCGGTAA; REV:GGACTACHVGGGTWTCTAAT
SS.5.3.1020201	Stelletta aremaria	S. are	14202	897	Breaker Bay, Wellington	2009-01-08	GAZ:New Zealand	174.75	-41.333	11	253167	1163772	TAGTGTCGGATC	GTGGACTACHVGGGTWTCTAAT	FWD:GTGCCAGCMGCCGCGGTAA; REV:GGACTACHVGGGTWTCTAAT
SS.3.1.1019571	Stelletta maori	S. mao	11269	729	Jones Bay, Auckland	2008-01-12	GAZ:New Zealand	174.824	-36.3793	4	253167	1163772	CTCATCATGTTC	GTGGACTACHVGGGTWTCTAAT	FWD:GTGCCAGCMGCCGCGGTAA; REV:GGACTACHVGGGTWTCTAAT
SS.3.2.1019835	Stelletta maori	S. mao	11566	745	Jones Bay, Auckland	2008-01-12	GAZ:New Zealand	174.824	-36.3793	4	253167	1163772	CGAAGCATCTAC	GTGGACTACHVGGGTWTCTAAT	FWD:GTGCCAGCMGCCGCGGTAA; REV:GGACTACHVGGGTWTCTAAT
SS.3.3.1019673	Stelletta maori	S. mao	13156	1231	Jones Bay, Auckland	2008-01-12	GAZ:New Zealand	174.824	-36.3793	4	253167	1163772	CCAATCGTGCAA	GTGGACTACHVGGGTWTCTAAT	FWD:GTGCCAGCMGCCGCGGTAA; REV:GGACTACHVGGGTWTCTAAT
Webster.1.D7.43.1019506	Stylissa	Styli	56330	2000	Davies Reef	9/25/2012	GAZ:Australia	147.638	-18.8226	12	237127	1163772	TTGGGTACACGT	GTGGACTACHVGGGTWTCTAAT	FWD:GTGCCAGCMGCCGCGGTAA; REV:GGACTACHVGGGTWTCTAAT
Webster.1.D8.44.1020056	Stylissa	Styli	17300	761	Davies Reef	9/25/2012	GAZ:Australia	147.638	-18.8226	5	237127	1163772	AAGGCGCTCCTT	GTGGACTACHVGGGTWTCTAAT	FWD:GTGCCAGCMGCCGCGGTAA; REV:GGACTACHVGGGTWTCTAAT
Webster.1.D9.45.1019949	Stylissa	Styli	17796	713	Davies Reef	9/25/2012	GAZ:Australia	147.638	-18.8226	12	237127	1163772	TAATACGGATCG	GTGGACTACHVGGGTWTCTAAT	FWD:GTGCCAGCMGCCGCGGTAA; REV:GGACTACHVGGGTWTCTAAT
Webster.1.G3.75.1020446	Stylissa	Styli	11304	827	Orpheus Island	2010-01-07	GAZ:Australia	146.485	-18.5603	8	237127	1163772	TAGGCATGCTTG	GTGGACTACHVGGGTWTCTAAT	FWD:GTGCCAGCMGCCGCGGTAA; REV:GGACTACHVGGGTWTCTAAT
GC.2.1.1020491	Stylissa carteri	S. car	23629	882	Red Sea Central, Coast of Saudi Arabia	2012-01-03	GAZ:Saudi Arabia	38.5126	20.2802	13.5	279588	1163772	GTCACCAATCCG	GTGGACTACHVGGGTWTCTAAT	FWD:GTGCCAGCMGCCGCGGTAA; REV:GGACTACHVGGGTWTCTAAT
GC.2.2.1020341	Stylissa carteri	S. car	16895	521	Red Sea Central, Coast of Saudi Arabia	2012-01-03	GAZ:Saudi Arabia	38.5126	20.2802	13.5	279588	1163772	ACCATCCAACGA	GTGGACTACHVGGGTWTCTAAT	FWD:GTGCCAGCMGCCGCGGTAA; REV:GGACTACHVGGGTWTCTAAT
GC.2.3.1020219	Stylissa carteri	S. car	16824	778	Red Sea Central, Coast of Saudi Arabia	2012-01-03	GAZ:Saudi Arabia	38.5126	20.2802	13.5	279588	1163772	ATCTAGTGGCAA	GTGGACTACHVGGGTWTCTAAT	FWD:GTGCCAGCMGCCGCGGTAA; REV:GGACTACHVGGGTWTCTAAT
GC.2.4.1020212	Stylissa carteri	S. car	24955	716	Red Sea Central, Coast of Saudi Arabia	2012-01-03	GAZ:Saudi Arabia	38.5126	20.2802	13.5	279588	1163772	CACTTTGGGTGC	GTGGACTACHVGGGTWTCTAAT	FWD:GTGCCAGCMGCCGCGGTAA; REV:GGACTACHVGGGTWTCTAAT
GC.2.5.1020467	Stylissa carteri	S. car	23863	796	Red Sea Central, Coast of Saudi Arabia	2012-01-03	GAZ:Saudi Arabia	38.5126	20.2802	13.5	279588	1163772	TCGGATCTGTGA	GTGGACTACHVGGGTWTCTAAT	FWD:GTGCCAGCMGCCGCGGTAA; REV:GGACTACHVGGGTWTCTAAT
SS.16.1.1019647	Stylissa massa	S. mas	18085	501	Apra Harbor	2009-01-02	GAZ:Guam	144.645	13.4554	10	279589	1163772	CGACACGGAGAA	GTGGACTACHVGGGTWTCTAAT	FWD:GTGCCAGCMGCCGCGGTAA; REV:GGACTACHVGGGTWTCTAAT
SS.16.2.1019945	Stylissa massa	S. mas	25139	576	Apra Harbor	2009-01-02	GAZ:Guam	144.645	13.4554	10	279589	1163772	AAGAGCAGAGCC	GTGGACTACHVGGGTWTCTAAT	FWD:GTGCCAGCMGCCGCGGTAA; REV:GGACTACHVGGGTWTCTAAT
SS.16.3.1020422	Stylissa massa	S. mas	17883	625	Apra Harbor	2009-01-02	GAZ:Guam	144.645	13.4554	10	279589	1163772	ATCAGAGCCCAT	GTGGACTACHVGGGTWTCTAAT	FWD:GTGCCAGCMGCCGCGGTAA; REV:GGACTACHVGGGTWTCTAAT
Webster.5.C10.410.1019551	Stylissa massa	S. mas	7016	1062	Papua New Guinea Upa-Upasina Control Site	2012-04-12	GAZ:Papua New Guinea	150.82	-9.82805	8	279589	1163772	ATCTAGTGGCAA	GTGGACTACHVGGGTWTCTAAT	FWD:GTGCCAGCMGCCGCGGTAA; REV:GGACTACHVGGGTWTCTAAT
Webster.5.C11.411.1020079	Stylissa massa	S. mas	10634	926	Papua New Guinea Upa-Upasina Control Site	2012-04-12	GAZ:Papua New Guinea	150.82	-9.82805	8	279589	1163772	CCTTCAATGGGA	GTGGACTACHVGGGTWTCTAAT	FWD:GTGCCAGCMGCCGCGGTAA; REV:GGACTACHVGGGTWTCTAAT
Webster.5.C1.401.1020050	Stylissa massa	S. mas	14167	1102	Papua New Guinea Upa-Upasina CO2 Seep	2012-04-12	GAZ:Papua New Guinea	150.818	-9.82425	8	279589	1163772	ACACCAACACCA	GTGGACTACHVGGGTWTCTAAT	FWD:GTGCCAGCMGCCGCGGTAA; REV:GGACTACHVGGGTWTCTAAT
Webster.5.C2.402.1020087	Stylissa massa	S. mas	11305	857	Papua New Guinea Upa-Upasina CO2 Seep	2012-04-12	GAZ:Papua New Guinea	150.818	-9.82425	8	279589	1163772	CCATCACATAGG	GTGGACTACHVGGGTWTCTAAT	FWD:GTGCCAGCMGCCGCGGTAA; REV:GGACTACHVGGGTWTCTAAT
Webster.5.C3.403.1020469	Stylissa massa	S. mas	18997	1536	Papua New Guinea Upa-Upasina CO2 Seep	2012-04-12	GAZ:Papua New Guinea	150.818	-9.82425	8	279589	1163772	CGACACGGAGAA	GTGGACTACHVGGGTWTCTAAT	FWD:GTGCCAGCMGCCGCGGTAA; REV:GGACTACHVGGGTWTCTAAT
Webster.5.C4.404.1020430	Stylissa massa	S. mas	7991	793	Papua New Guinea Upa-Upasina CO2 Seep	2012-04-12	GAZ:Papua New Guinea	150.818	-9.82425	8	279589	1163772	GAACCTATGACA	GTGGACTACHVGGGTWTCTAAT	FWD:GTGCCAGCMGCCGCGGTAA; REV:GGACTACHVGGGTWTCTAAT
Webster.5.C5.405.1020347	Stylissa massa	S. mas	7646	1239	Papua New Guinea Upa-Upasina CO2 Seep	2012-04-12	GAZ:Papua New Guinea	150.818	-9.82425	8	279589	1163772	ATGCCGGTAATA	GTGGACTACHVGGGTWTCTAAT	FWD:GTGCCAGCMGCCGCGGTAA; REV:GGACTACHVGGGTWTCTAAT
Webster.5.C6.406.1020060	Stylissa massa	S. mas	9538	970	Papua New Guinea Upa-Upasina CO2 Seep	2012-04-12	GAZ:Papua New Guinea	150.818	-9.82425	8	279589	1163772	GAACAGCTCTAC	GTGGACTACHVGGGTWTCTAAT	FWD:GTGCCAGCMGCCGCGGTAA; REV:GGACTACHVGGGTWTCTAAT
Webster.5.C7.407.1019765	Stylissa massa	S. mas	5085	856	Papua New Guinea Upa-Upasina Control Site	2012-04-12	GAZ:Papua New Guinea	150.82	-9.82805	8	279589	1163772	GTGAGTCATACC	GTGGACTACHVGGGTWTCTAAT	FWD:GTGCCAGCMGCCGCGGTAA; REV:GGACTACHVGGGTWTCTAAT
Webster.5.C8.408.1019617	Stylissa massa	S. mas	15557	928	Papua New Guinea Upa-Upasina Control Site	2012-04-12	GAZ:Papua New Guinea	150.82	-9.82805	8	279589	1163772	TGGCCGTTACTG	GTGGACTACHVGGGTWTCTAAT	FWD:GTGCCAGCMGCCGCGGTAA; REV:GGACTACHVGGGTWTCTAAT
Webster.5.C9.409.1020124	Stylissa massa	S. mas	5624	1019	Papua New Guinea Upa-Upasina Control Site	2012-04-12	GAZ:Papua New Guinea	150.82	-9.82805	8	279589	1163772	TAGAGCTGCCAT	GTGGACTACHVGGGTWTCTAAT	FWD:GTGCCAGCMGCCGCGGTAA; REV:GGACTACHVGGGTWTCTAAT
Webster.5.D10.422.1019660	Suberites diversicolor	S. div	8011	254	Lake Alexander, Darwin	7/23/2012	GAZ:Australia	130.832	-12.4147	1	703610	1163772	CACTTTGGGTGC	GTGGACTACHVGGGTWTCTAAT	FWD:GTGCCAGCMGCCGCGGTAA; REV:GGACTACHVGGGTWTCTAAT
Webster.5.D12.424.1020224	Suberites diversicolor	S. div	7023	202	Lake Alexander, Darwin	7/23/2012	GAZ:Australia	130.832	-12.4152	1	703610	1163772	AATGCAATGCGT	GTGGACTACHVGGGTWTCTAAT	FWD:GTGCCAGCMGCCGCGGTAA; REV:GGACTACHVGGGTWTCTAAT
Webster.5.D4.416.1019813	Suberites diversicolor	S. div	15552	356	Lake Alexander, Darwin	7/23/2012	GAZ:Australia	130.833	-12.4155	1	703610	1163772	GGAGAGATCACG	GTGGACTACHVGGGTWTCTAAT	FWD:GTGCCAGCMGCCGCGGTAA; REV:GGACTACHVGGGTWTCTAAT
Webster.5.D7.419.1019564	Suberites diversicolor	S. div	20959	494	Lake Alexander, Darwin	7/23/2012	GAZ:Australia	130.832	-12.4148	1	703610	1163772	AGAGAGACAGGT	GTGGACTACHVGGGTWTCTAAT	FWD:GTGCCAGCMGCCGCGGTAA; REV:GGACTACHVGGGTWTCTAAT
Webster.5.D9.421.1020328	Suberites diversicolor	S. div	10096	381	Lake Alexander, Darwin	7/23/2012	GAZ:Australia	130.832	-12.4147	1	703610	1163772	GCTCAGGACTCT	GTGGACTACHVGGGTWTCTAAT	FWD:GTGCCAGCMGCCGCGGTAA; REV:GGACTACHVGGGTWTCTAAT
Webster.5.E1.425.1020137	Suberites diversicolor	S. div	11657	587	Lake Alexander, Darwin	7/23/2012	GAZ:Australia	130.832	-12.4152	1	703610	1163772	CGAATGAGTCAT	GTGGACTACHVGGGTWTCTAAT	FWD:GTGCCAGCMGCCGCGGTAA; REV:GGACTACHVGGGTWTCTAAT
Webster.5.E2.426.1020154	Suberites diversicolor	S. div	800	104	Lake Alexander, Darwin	7/23/2012	GAZ:Australia	130.832	-12.4152	1	703610	1163772	CAACGCTAGAAT	GTGGACTACHVGGGTWTCTAAT	FWD:GTGCCAGCMGCCGCGGTAA; REV:GGACTACHVGGGTWTCTAAT
BZ09x1.1019879	Tedania ignis	T. ign	34476	378	Belize	5/22/2009	GAZ:Belize	-88.1045	16.8298	1	278976	1163772	CCTTCTGTATAC	GTGGACTACHVGGGTWTCTAAT	FWD:GTGCCAGCMGCCGCGGTAA; REV:GGACTACHVGGGTWTCTAAT
P57.1020150	Tedania ignis	T. ign	20291	202	Panama	7/18/2009	GAZ:Panama	-82.2779	9.38195	1	278976	1163772	GTATGGAGCTAT	GTGGACTACHVGGGTWTCTAAT	FWD:GTGCCAGCMGCCGCGGTAA; REV:GGACTACHVGGGTWTCTAAT
SI06.27.1020539	Tedania ignis	T. ign	18705	447	Panama	7/17/2006	GAZ:Panama	-82.25	9.33333	3	278976	1163772	ACGCTGTCGGTT	GTGGACTACHVGGGTWTCTAAT	FWD:GTGCCAGCMGCCGCGGTAA; REV:GGACTACHVGGGTWTCTAAT
SI06.59.1020443	Tedania ignis	T. ign	13196	211	Panama	7/17/2006	GAZ:Panama	-82.25	9.33333	3	278976	1163772	CTCGTTTCAGTT	GTGGACTACHVGGGTWTCTAAT	FWD:GTGCCAGCMGCCGCGGTAA; REV:GGACTACHVGGGTWTCTAAT
SI06.78.1020367	Tedania ignis	T. ign	17398	386	Panama	7/19/2006	GAZ:Panama	-82.1732	9.30583	2	278976	1163772	GCGAACCTATAC	GTGGACTACHVGGGTWTCTAAT	FWD:GTGCCAGCMGCCGCGGTAA; REV:GGACTACHVGGGTWTCTAAT
Webster.2.B5.111.1020308	Tethya	Tethya	18750	373	Orpheus Island	7/17/2010	GAZ:Australia	146.485	-18.5603	8	34493	1163772	GAGAGCAACAGA	GTGGACTACHVGGGTWTCTAAT	FWD:GTGCCAGCMGCCGCGGTAA; REV:GGACTACHVGGGTWTCTAAT
Webster.2.B6.112.1020026	Tethya	Tethya	15120	329	Orpheus Island	7/18/2010	GAZ:Australia	146.485	-18.5603	8	34493	1163772	TACTCGGGAACT	GTGGACTACHVGGGTWTCTAAT	FWD:GTGCCAGCMGCCGCGGTAA; REV:GGACTACHVGGGTWTCTAAT
Webster.2.B7.113.1020561	Tethya	Tethya	27584	549	Orpheus Island	7/19/2010	GAZ:Australia	146.485	-18.5603	8	34493	1163772	CGTGCTTAGGCT	GTGGACTACHVGGGTWTCTAAT	FWD:GTGCCAGCMGCCGCGGTAA; REV:GGACTACHVGGGTWTCTAAT
Webster.2.B8.114.1019723	Tethya	Tethya	7644	336	Orpheus Island	7/20/2010	GAZ:Australia	146.485	-18.5603	8	34493	1163772	TACCGAAGGTAT	GTGGACTACHVGGGTWTCTAAT	FWD:GTGCCAGCMGCCGCGGTAA; REV:GGACTACHVGGGTWTCTAAT
100.102	Xestospongia	Xesto	30984	652	La Parguera, Puerto Rico	8/13/2012	GAZ:Commonwealth of Puerto Rico	-66.9981	17.8883	32.1	178550	1163772	TCCTCTTTGGTC	GTGGACTACHVGGGTWTCTAAT	FWD:GTGCCAGCMGCCGCGGTAA; REV:GGACTACHVGGGTWTCTAAT
105.102	Xestospongia	Xesto	28264	1667	La Parguera, Puerto Rico	8/13/2012	GAZ:Commonwealth of Puerto Rico	-66.9981	17.8883	32.1	178550	1163772	GGCATTAGTTGA	GTGGACTACHVGGGTWTCTAAT	FWD:GTGCCAGCMGCCGCGGTAA; REV:GGACTACHVGGGTWTCTAAT
106.102	Xestospongia	Xesto	25105	1157	La Parguera, Puerto Rico	8/13/2012	GAZ:Commonwealth of Puerto Rico	-66.9981	17.8883	32.1	178550	1163772	CGGTAGTTGATC	GTGGACTACHVGGGTWTCTAAT	FWD:GTGCCAGCMGCCGCGGTAA; REV:GGACTACHVGGGTWTCTAAT
109.102	Xestospongia	Xesto	13198	1277	Desecheo, Puerto Rico	8/13/2012	GAZ:Commonwealth of Puerto Rico	-67.476	18.3918	16.7	178550	1163772	ACATCAGGTCAC	GTGGACTACHVGGGTWTCTAAT	FWD:GTGCCAGCMGCCGCGGTAA; REV:GGACTACHVGGGTWTCTAAT
110.102	Xestospongia	Xesto	24834	1055	Desecheo, Puerto Rico	8/13/2012	GAZ:Commonwealth of Puerto Rico	-67.476	18.3918	16.7	178550	1163772	GTTGATACGATG	GTGGACTACHVGGGTWTCTAAT	FWD:GTGCCAGCMGCCGCGGTAA; REV:GGACTACHVGGGTWTCTAAT
113.102	Xestospongia	Xesto	30905	781	La Parguera, Puerto Rico	8/13/2012	GAZ:Commonwealth of Puerto Rico	-66.9981	17.8883	32.1	178550	1163772	ACCCACCACTAG	GTGGACTACHVGGGTWTCTAAT	FWD:GTGCCAGCMGCCGCGGTAA; REV:GGACTACHVGGGTWTCTAAT
116.102	Xestospongia	Xesto	20770	945	Desecheo, Puerto Rico	2012-09-08	GAZ:Commonwealth of Puerto Rico	-67.476	18.3918	24.2	178550	1163772	ACTAGGATCAGT	GTGGACTACHVGGGTWTCTAAT	FWD:GTGCCAGCMGCCGCGGTAA; REV:GGACTACHVGGGTWTCTAAT
117.102	Xestospongia	Xesto	26493	1267	Desecheo, Puerto Rico	2012-09-08	GAZ:Commonwealth of Puerto Rico	-67.476	18.3918	24.2	178550	1163772	GCTCCTTAGAAG	GTGGACTACHVGGGTWTCTAAT	FWD:GTGCCAGCMGCCGCGGTAA; REV:GGACTACHVGGGTWTCTAAT
128.102	Xestospongia	Xesto	21800	860	Desecheo, Puerto Rico	2011-11-10	GAZ:Commonwealth of Puerto Rico	-67.476	18.3918	16.7	178550	1163772	TCTCAGCGCGTA	GTGGACTACHVGGGTWTCTAAT	FWD:GTGCCAGCMGCCGCGGTAA; REV:GGACTACHVGGGTWTCTAAT
64.102	Xestospongia	Xesto	15915	1388	La Parguera, Puerto Rico	8/13/2012	GAZ:Commonwealth of Puerto Rico	-66.9981	17.8883	32.1	178550	1163772	AAGGGACAAGTG	GTGGACTACHVGGGTWTCTAAT	FWD:GTGCCAGCMGCCGCGGTAA; REV:GGACTACHVGGGTWTCTAAT
73.102	Xestospongia	Xesto	26833	792	La Parguera, Puerto Rico	8/13/2012	GAZ:Commonwealth of Puerto Rico	-66.9981	17.8883	32.1	178550	1163772	GGTGGTCGTTCT	GTGGACTACHVGGGTWTCTAAT	FWD:GTGCCAGCMGCCGCGGTAA; REV:GGACTACHVGGGTWTCTAAT
74.102	Xestospongia	Xesto	16745	992	La Parguera, Puerto Rico	8/13/2012	GAZ:Commonwealth of Puerto Rico	-66.9981	17.8883	32.1	178550	1163772	ACTATGGGCTAA	GTGGACTACHVGGGTWTCTAAT	FWD:GTGCCAGCMGCCGCGGTAA; REV:GGACTACHVGGGTWTCTAAT
77.102	Xestospongia	Xesto	16631	909	La Parguera, Puerto Rico	8/13/2012	GAZ:Commonwealth of Puerto Rico	-66.9981	17.8883	32.1	178550	1163772	CTATGGTGAACC	GTGGACTACHVGGGTWTCTAAT	FWD:GTGCCAGCMGCCGCGGTAA; REV:GGACTACHVGGGTWTCTAAT
78.102	Xestospongia	Xesto	16928	1105	La Parguera, Puerto Rico	8/13/2012	GAZ:Commonwealth of Puerto Rico	-66.9981	17.8883	32.1	178550	1163772	GGACCAAGGGAT	GTGGACTACHVGGGTWTCTAAT	FWD:GTGCCAGCMGCCGCGGTAA; REV:GGACTACHVGGGTWTCTAAT
81.102	Xestospongia	Xesto	30450	548	La Parguera, Puerto Rico	8/13/2012	GAZ:Commonwealth of Puerto Rico	-66.9981	17.8883	32.1	178550	1163772	AACTGGAACCCT	GTGGACTACHVGGGTWTCTAAT	FWD:GTGCCAGCMGCCGCGGTAA; REV:GGACTACHVGGGTWTCTAAT
82.102	Xestospongia	Xesto	34664	890	La Parguera, Puerto Rico	8/13/2012	GAZ:Commonwealth of Puerto Rico	-66.9981	17.8883	32.1	178550	1163772	ATACTCGGCTGC	GTGGACTACHVGGGTWTCTAAT	FWD:GTGCCAGCMGCCGCGGTAA; REV:GGACTACHVGGGTWTCTAAT
93.102	Xestospongia	Xesto	22851	1347	La Parguera, Puerto Rico	8/13/2012	GAZ:Commonwealth of Puerto Rico	-66.9981	17.8883	32.1	178550	1163772	CTCACGCAATGC	GTGGACTACHVGGGTWTCTAAT	FWD:GTGCCAGCMGCCGCGGTAA; REV:GGACTACHVGGGTWTCTAAT
94.102	Xestospongia	Xesto	18414	1314	La Parguera, Puerto Rico	8/13/2012	GAZ:Commonwealth of Puerto Rico	-66.9981	17.8883	32.1	178550	1163772	GTCCCGTGAAAT	GTGGACTACHVGGGTWTCTAAT	FWD:GTGCCAGCMGCCGCGGTAA; REV:GGACTACHVGGGTWTCTAAT
97.102	Xestospongia	Xesto	44516	756	La Parguera, Puerto Rico	8/13/2012	GAZ:Commonwealth of Puerto Rico	-66.9981	17.8883	32.1	178550	1163772	GTGTAGGTGCTT	GTGGACTACHVGGGTWTCTAAT	FWD:GTGCCAGCMGCCGCGGTAA; REV:GGACTACHVGGGTWTCTAAT
98.102	Xestospongia	Xesto	23376	1155	La Parguera, Puerto Rico	8/13/2012	GAZ:Commonwealth of Puerto Rico	-66.9981	17.8883	32.1	178550	1163772	TGAACTAGCGTC	GTGGACTACHVGGGTWTCTAAT	FWD:GTGCCAGCMGCCGCGGTAA; REV:GGACTACHVGGGTWTCTAAT
67.102	Xestospongia	Xesto	16377	1074	Cozumel, Mexico	2012-04-07	GAZ:Mexico	-87.0291	20.3823	13.6	178550	1163772	CCTACCATTGTT	GTGGACTACHVGGGTWTCTAAT	FWD:GTGCCAGCMGCCGCGGTAA; REV:GGACTACHVGGGTWTCTAAT
68.102	Xestospongia	Xesto	6892	759	Cozumel, Mexico	2012-04-07	GAZ:Mexico	-87.0291	20.3823	28.8	178550	1163772	GAGTCCGTTGCT	GTGGACTACHVGGGTWTCTAAT	FWD:GTGCCAGCMGCCGCGGTAA; REV:GGACTACHVGGGTWTCTAAT
69.102	Xestospongia	Xesto	2206	300	Cozumel, Mexico	2012-04-07	GAZ:Mexico	-87.0291	20.3823	28.8	178550	1163772	GATAACTGTACG	GTGGACTACHVGGGTWTCTAAT	FWD:GTGCCAGCMGCCGCGGTAA; REV:GGACTACHVGGGTWTCTAAT
70.102	Xestospongia	Xesto	24536	547	Cozumel, Mexico	2012-04-07	GAZ:Mexico	-87.0291	20.3823	28.8	178550	1163772	TAAACCTGGACA	GTGGACTACHVGGGTWTCTAAT	FWD:GTGCCAGCMGCCGCGGTAA; REV:GGACTACHVGGGTWTCTAAT
71.102	Xestospongia	Xesto	6286	718	Banco Chinchorro, Mexico	7/19/2012	GAZ:Mexico	-87.4088	18.402	22.7	178550	1163772	CCGAATTGACAA	GTGGACTACHVGGGTWTCTAAT	FWD:GTGCCAGCMGCCGCGGTAA; REV:GGACTACHVGGGTWTCTAAT
72.102	Xestospongia	Xesto	18830	793	Banco Chinchorro, Mexico	7/20/2012	GAZ:Mexico	-87.4088	18.402	22.7	178550	1163772	CTGGCATCTAGC	GTGGACTACHVGGGTWTCTAAT	FWD:GTGCCAGCMGCCGCGGTAA; REV:GGACTACHVGGGTWTCTAAT
120.102	Xestospongia	Xesto	20687	823	Plana Key, Bahamas	7/20/2011	GAZ:The Bahamas	-73.5465	22.6045	24.2	178550	1163772	AATCCTCGGAGT	GTGGACTACHVGGGTWTCTAAT	FWD:GTGCCAGCMGCCGCGGTAA; REV:GGACTACHVGGGTWTCTAAT
125.102	Xestospongia	Xesto	21614	846	San Salvador, Bahamas	7/19/2011	GAZ:The Bahamas	-74.5314	24.0405	28.8	178550	1163772	ATCACATTCTCC	GTGGACTACHVGGGTWTCTAAT	FWD:GTGCCAGCMGCCGCGGTAA; REV:GGACTACHVGGGTWTCTAAT
126.102	Xestospongia	Xesto	23152	1221	San Salvador, Bahamas	7/19/2011	GAZ:The Bahamas	-74.5314	24.0405	28.8	178550	1163772	AGCCTGGTACCT	GTGGACTACHVGGGTWTCTAAT	FWD:GTGCCAGCMGCCGCGGTAA; REV:GGACTACHVGGGTWTCTAAT
127.102	Xestospongia	Xesto	23774	1097	Mira Por Voz, Bahamas	7/22/2012	GAZ:The Bahamas	-73.5407	22.1009	24.2	178550	1163772	GCTAAAGTCGTA	GTGGACTACHVGGGTWTCTAAT	FWD:GTGCCAGCMGCCGCGGTAA; REV:GGACTACHVGGGTWTCTAAT
P10X53.1020516	Xestospongia bocatorensis	X. boc	20924	647	Panama	2010-04-08	GAZ:Panama	-82.2595	9.35167	4	460943	1163772	CTCTCATATGCT	GTGGACTACHVGGGTWTCTAAT	FWD:GTGCCAGCMGCCGCGGTAA; REV:GGACTACHVGGGTWTCTAAT
SI06.11.1019752	Xestospongia bocatorensis	X. boc	14908	678	Panama	7/14/2006	GAZ:Panama	-82.278	9.36068	10	460943	1163772	AGTACCTAAGTG	GTGGACTACHVGGGTWTCTAAT	FWD:GTGCCAGCMGCCGCGGTAA; REV:GGACTACHVGGGTWTCTAAT
SI06.9.1019630	Xestospongia bocatorensis	X. boc	24174	341	Panama	7/14/2006	GAZ:Panama	-82.278	9.36068	10	460943	1163772	CCAGTATCGCGT	GTGGACTACHVGGGTWTCTAAT	FWD:GTGCCAGCMGCCGCGGTAA; REV:GGACTACHVGGGTWTCTAAT
27.V.93.2.7.1020505	Xestospongia muta	X. mut	3403	504	'BAHAMAS;MIRA POR VOS CAYS;SW. OF S. CAY	5/27/1993	GAZ:The Bahamas	-74.5533	22.055	30.5	178552	1163772	CTGGTCTTACGG	GTGGACTACHVGGGTWTCTAAT	FWD:GTGCCAGCMGCCGCGGTAA; REV:GGACTACHVGGGTWTCTAAT
5.11.120I.1019774	Xestospongia muta	X. mut	30288	1834	Boynton Beach, FL	2012-11-05	GAZ:United States of America	-80.0336	26.5099	18.59	178552	1163772	AAGCTTGAAACC	GTGGACTACHVGGGTWTCTAAT	FWD:GTGCCAGCMGCCGCGGTAA; REV:GGACTACHVGGGTWTCTAAT
5.11.121H.1020253	Xestospongia muta	X. mut	16231	1463	Boynton Beach, FL	2012-11-05	GAZ:United States of America	-80.0336	26.5099	18.59	178552	1163772	ATAGCTTCGTGG	GTGGACTACHVGGGTWTCTAAT	FWD:GTGCCAGCMGCCGCGGTAA; REV:GGACTACHVGGGTWTCTAAT
5.11.136H.1019859	Xestospongia muta	X. mut	17531	1453	Boynton Beach, FL	2012-11-05	GAZ:United States of America	-80.0336	26.5099	18.59	178552	1163772	CGGGATCAAATT	GTGGACTACHVGGGTWTCTAAT	FWD:GTGCCAGCMGCCGCGGTAA; REV:GGACTACHVGGGTWTCTAAT
5.11.137H.1019552	Xestospongia muta	X. mut	17944	1537	Boynton Beach, FL	2012-11-05	GAZ:United States of America	-80.0336	26.5099	18.59	178552	1163772	AGTCATCGAATG	GTGGACTACHVGGGTWTCTAAT	FWD:GTGCCAGCMGCCGCGGTAA; REV:GGACTACHVGGGTWTCTAAT
5.11.142I.1020569	Xestospongia muta	X. mut	12947	1008	Boynton Beach, FL	2012-11-05	GAZ:United States of America	-80.0336	26.5099	18.59	178552	1163772	ACAGGAGGGTGT	GTGGACTACHVGGGTWTCTAAT	FWD:GTGCCAGCMGCCGCGGTAA; REV:GGACTACHVGGGTWTCTAAT
5.11.143I.1020345	Xestospongia muta	X. mut	15892	1321	Boynton Beach, FL	2012-11-05	GAZ:United States of America	-80.0336	26.5099	18.59	178552	1163772	TCAGCGCCGTTA	GTGGACTACHVGGGTWTCTAAT	FWD:GTGCCAGCMGCCGCGGTAA; REV:GGACTACHVGGGTWTCTAAT
5.11.4I.1019698	Xestospongia muta	X. mut	17091	1643	Boynton Beach, FL	2012-11-05	GAZ:United States of America	-80.0336	26.5099	18.59	178552	1163772	CGAGTTCATCGA	GTGGACTACHVGGGTWTCTAAT	FWD:GTGCCAGCMGCCGCGGTAA; REV:GGACTACHVGGGTWTCTAAT
5.11.5I.1019867	Xestospongia muta	X. mut	13593	969	Boynton Beach, FL	2012-11-05	GAZ:United States of America	-80.0336	26.5099	18.59	178552	1163772	CATGCGGATCCT	GTGGACTACHVGGGTWTCTAAT	FWD:GTGCCAGCMGCCGCGGTAA; REV:GGACTACHVGGGTWTCTAAT
5.11.6I.1019777	Xestospongia muta	X. mut	5840	710	Boynton Beach, FL	2012-11-05	GAZ:United States of America	-80.0336	26.5099	18.59	178552	1163772	TACGGCAGTTCA	GTGGACTACHVGGGTWTCTAAT	FWD:GTGCCAGCMGCCGCGGTAA; REV:GGACTACHVGGGTWTCTAAT
5.11.7I.1020089	Xestospongia muta	X. mut	8025	803	Boynton Beach, FL	2012-11-05	GAZ:United States of America	-80.0336	26.5099	18.59	178552	1163772	GAGGTTCTTGAC	GTGGACTACHVGGGTWTCTAAT	FWD:GTGCCAGCMGCCGCGGTAA; REV:GGACTACHVGGGTWTCTAAT
5.11.8I.1020323	Xestospongia muta	X. mut	14712	1048	Boynton Beach, FL	2012-11-05	GAZ:United States of America	-80.0336	26.5099	18.59	178552	1163772	AGATGTCCGTCA	GTGGACTACHVGGGTWTCTAAT	FWD:GTGCCAGCMGCCGCGGTAA; REV:GGACTACHVGGGTWTCTAAT
5.11.9I.1020119	Xestospongia muta	X. mut	15413	1412	Boynton Beach, FL	2012-11-05	GAZ:United States of America	-80.0336	26.5099	18.59	178552	1163772	CTCGATGTAAGC	GTGGACTACHVGGGTWTCTAAT	FWD:GTGCCAGCMGCCGCGGTAA; REV:GGACTACHVGGGTWTCTAAT
5.29.1H.1020444	Xestospongia muta	X. mut	21615	1749	Ft Lauderdale FL	5/29/2012	GAZ:United States of America	-80.0767	26.1682	18.29	178552	1163772	GGTAAGTTTGAC	GTGGACTACHVGGGTWTCTAAT	FWD:GTGCCAGCMGCCGCGGTAA; REV:GGACTACHVGGGTWTCTAAT
5.29.2H.1020009	Xestospongia muta	X. mut	17046	1495	Ft Lauderdale FL	5/29/2012	GAZ:United States of America	-80.0767	26.1682	18.29	178552	1163772	TTGTATGACAGG	GTGGACTACHVGGGTWTCTAAT	FWD:GTGCCAGCMGCCGCGGTAA; REV:GGACTACHVGGGTWTCTAAT
5.29.3H.1019531	Xestospongia muta	X. mut	15131	1390	Ft Lauderdale FL	5/29/2012	GAZ:United States of America	-80.0767	26.1682	18.29	178552	1163772	GGCCCAATATAA	GTGGACTACHVGGGTWTCTAAT	FWD:GTGCCAGCMGCCGCGGTAA; REV:GGACTACHVGGGTWTCTAAT
5.29.4I.1019789	Xestospongia muta	X. mut	18986	1307	Ft Lauderdale FL	5/29/2012	GAZ:United States of America	-80.0767	26.1682	18.29	178552	1163772	ACTACCTCTTCA	GTGGACTACHVGGGTWTCTAAT	FWD:GTGCCAGCMGCCGCGGTAA; REV:GGACTACHVGGGTWTCTAAT
5.29.5I.1019855	Xestospongia muta	X. mut	18174	1488	Ft Lauderdale FL	5/29/2012	GAZ:United States of America	-80.0767	26.1682	18.29	178552	1163772	CATAGCTCGGTC	GTGGACTACHVGGGTWTCTAAT	FWD:GTGCCAGCMGCCGCGGTAA; REV:GGACTACHVGGGTWTCTAAT
5.29.6I.1020436	Xestospongia muta	X. mut	19331	1427	Ft Lauderdale FL	5/29/2012	GAZ:United States of America	-80.0767	26.1682	18.29	178552	1163772	TGCCGAGTAATC	GTGGACTACHVGGGTWTCTAAT	FWD:GTGCCAGCMGCCGCGGTAA; REV:GGACTACHVGGGTWTCTAAT
5.29.7I.1020306	Xestospongia muta	X. mut	17394	1505	Ft Lauderdale FL	5/29/2012	GAZ:United States of America	-80.0767	26.1682	18.29	178552	1163772	TCTTCAACTACC	GTGGACTACHVGGGTWTCTAAT	FWD:GTGCCAGCMGCCGCGGTAA; REV:GGACTACHVGGGTWTCTAAT
5.29.8I.1020184	Xestospongia muta	X. mut	13233	1221	Ft Lauderdale FL	5/29/2012	GAZ:United States of America	-80.0767	26.1682	18.29	178552	1163772	GCAAATCAGCCT	GTGGACTACHVGGGTWTCTAAT	FWD:GTGCCAGCMGCCGCGGTAA; REV:GGACTACHVGGGTWTCTAAT
SS.24.1.1019990	Xestospongia muta	X. mut	23738	2087	Florida, Conch Reef	2009-01-10	GAZ:United States of America	-80.4606	24.9571	18	178552	1163772	ACAGGGTTTGTA	GTGGACTACHVGGGTWTCTAAT	FWD:GTGCCAGCMGCCGCGGTAA; REV:GGACTACHVGGGTWTCTAAT
SS.24.2.1020274	Xestospongia muta	X. mut	21213	1992	Florida, Conch Reef	2009-01-10	GAZ:United States of America	-80.4606	24.9571	18	178552	1163772	GAACAGCTCTAC	GTGGACTACHVGGGTWTCTAAT	FWD:GTGCCAGCMGCCGCGGTAA; REV:GGACTACHVGGGTWTCTAAT
SS.7.1.1019873	Xestospongia sp. UCMPWC1055	X. 1055	13077	451	Breaker Bay, Wellington	2009-01-08	GAZ:New Zealand	174.75	-41.333	11	283397	1163772	GTTTGGCCACAC	GTGGACTACHVGGGTWTCTAAT	FWD:GTGCCAGCMGCCGCGGTAA; REV:GGACTACHVGGGTWTCTAAT
SS.7.2.1020388	Xestospongia sp. UCMPWC1055	X. 1055	12993	354	Breaker Bay, Wellington	2009-01-08	GAZ:New Zealand	174.75	-41.333	11	283397	1163772	AGGCTAGCAGAG	GTGGACTACHVGGGTWTCTAAT	FWD:GTGCCAGCMGCCGCGGTAA; REV:GGACTACHVGGGTWTCTAAT
SS.7.3.1019590	Xestospongia sp. UCMPWC1055	X. 1055	25352	617	Breaker Bay, Wellington	2009-01-08	GAZ:New Zealand	174.75	-41.333	11	283397	1163772	TGACTAATGGCC	GTGGACTACHVGGGTWTCTAAT	FWD:GTGCCAGCMGCCGCGGTAA; REV:GGACTACHVGGGTWTCTAAT
SS.12.1.1020213	Xestospongia testudinaria	X. tes	33796	2931	Davies Reef	2009-01-04	GAZ:Australia	147.65	-18.8194	13	178554	1163772	ACGGGATACAGG	GTGGACTACHVGGGTWTCTAAT	FWD:GTGCCAGCMGCCGCGGTAA; REV:GGACTACHVGGGTWTCTAAT
SS.12.2.1019981	Xestospongia testudinaria	X. tes	36640	3114	Davies Reef	2009-01-04	GAZ:Australia	147.65	-18.8194	13	178554	1163772	CAGGGCCTTTGT	GTGGACTACHVGGGTWTCTAAT	FWD:GTGCCAGCMGCCGCGGTAA; REV:GGACTACHVGGGTWTCTAAT
SS.12.3.1020195	Xestospongia testudinaria	X. tes	11610	1413	Davies Reef	2009-01-04	GAZ:Australia	147.65	-18.8194	13	178554	1163772	TGACGTAGAACT	GTGGACTACHVGGGTWTCTAAT	FWD:GTGCCAGCMGCCGCGGTAA; REV:GGACTACHVGGGTWTCTAAT
Webster.1.E12.60.1020360	Xestospongia testudinaria	X. tes	14822	1294	Davies Reef	9/25/2012	GAZ:Australia	147.638	-18.8226	12	178554	1163772	ACAATAGACACC	GTGGACTACHVGGGTWTCTAAT	FWD:GTGCCAGCMGCCGCGGTAA; REV:GGACTACHVGGGTWTCTAAT
Webster.1.F10.70.1019700	Xestospongia testudinaria	X. tes	8313	973	Orpheus Island	2010-01-07	GAZ:Australia	146.485	-18.5603	8	178554	1163772	TATCGACACAAG	GTGGACTACHVGGGTWTCTAAT	FWD:GTGCCAGCMGCCGCGGTAA; REV:GGACTACHVGGGTWTCTAAT
Webster.1.F9.69.1020504	Xestospongia testudinaria	X. tes	23387	2113	Orpheus Island	2010-01-07	GAZ:Australia	146.485	-18.5603	8	178554	1163772	CCACAGATCGAT	GTGGACTACHVGGGTWTCTAAT	FWD:GTGCCAGCMGCCGCGGTAA; REV:GGACTACHVGGGTWTCTAAT
GC.1.1.1019521	Xestospongia testudinaria	X. tes	18100	1749	Red Sea Central, Coast of Saudi Arabia	2012-01-03	GAZ:Saudi Arabia	38.5126	20.2802	13.5	178554	1163772	GCTCAGGACTCT	GTGGACTACHVGGGTWTCTAAT	FWD:GTGCCAGCMGCCGCGGTAA; REV:GGACTACHVGGGTWTCTAAT
GC.1.2.1020021	Xestospongia testudinaria	X. tes	22051	2092	Red Sea Central, Coast of Saudi Arabia	2012-01-03	GAZ:Saudi Arabia	38.5126	20.2802	13.5	178554	1163772	TGAGAAGAAAGG	GTGGACTACHVGGGTWTCTAAT	FWD:GTGCCAGCMGCCGCGGTAA; REV:GGACTACHVGGGTWTCTAAT
GC.1.3.1020054	Xestospongia testudinaria	X. tes	20609	1729	Red Sea Central, Coast of Saudi Arabia	2012-01-03	GAZ:Saudi Arabia	38.5126	20.2802	13.5	178554	1163772	CTTGCGGCAATC	GTGGACTACHVGGGTWTCTAAT	FWD:GTGCCAGCMGCCGCGGTAA; REV:GGACTACHVGGGTWTCTAAT
GC.1.4.1019595	Xestospongia testudinaria	X. tes	25366	2071	Red Sea Central, Coast of Saudi Arabia	2012-01-03	GAZ:Saudi Arabia	38.5126	20.2802	13.5	178554	1163772	TACCTAGTGAGA	GTGGACTACHVGGGTWTCTAAT	FWD:GTGCCAGCMGCCGCGGTAA; REV:GGACTACHVGGGTWTCTAAT
GC.1.5.1020049	Xestospongia testudinaria	X. tes	23147	2080	Red Sea Central, Coast of Saudi Arabia	2012-01-03	GAZ:Saudi Arabia	38.5126	20.2802	13.5	178554	1163772	TCCTTAGAAGGC	GTGGACTACHVGGGTWTCTAAT	FWD:GTGCCAGCMGCCGCGGTAA; REV:GGACTACHVGGGTWTCTAAT
