# Supplementary material for: Diversity, structure and convergent evolution of the global sponge microbiome
Source: Nat Commun. 2016 Jun 16;7:11870. doi: 10.1038/ncomms11870 (PMC4912640; doi:10.1038/ncomms11870)
Supplement: Supplementary Data 3 — Representative sequences and taxonomy of OTUs. [file ncomms11870-s4.txt]

Representative sequences and taxnomoy of OTUs
OTU	repSeqName	repSeq	OTURepTaxSil	OTURepTaxGG	OTURepTaxRDP
Otu000001	ALG12.107.1019998_1667	T--AC--GA-AG-GGG---GCG-A-G--C-G--T--T--GT-T-CGG-AA----TT-A--C-T--GG-GC--GT-A--AA-GG-GA-GC--G-CA-G-G-C-G--G--T-TC-A-T-T-----TA--G-T-T-A---G-A-C-G--TG--A-AA-GC--C-C-CG-G-G---CT-C-AA-C-C-T-G-G-G-A--A-T-T	Bacteria(100);Proteobacteria(99);Alphaproteobacteria(95);Rickettsiales(81);SAR116(81);unclassified;unclassified;unclassified;unclassified;	k__Bacteria(100);p__Proteobacteria(80);unclassified;unclassified;unclassified;unclassified;unclassified;	Bacteria(99);Proteobacteria(77);unclassified;unclassified;unclassified;unclassified;
Otu000002	SS.3.2.1019835_226	T--AC--GG-AG-GGT---GCG-A-G--C-G--T--T--AA-T-CGG-AA----TT-A--C-T--GG-GC--GT-A--AA-GC-GC-AT--G-CA-G-G-C-G--G--C-CT-G-T-T-----AA--G-T-C-A---G-A-T-G--TG--A-AA-GC--C-C-GG-G-G---CT-T-AA-C-C-T-C-G-G-A--A-T-T	Bacteria(100);Proteobacteria(100);Gammaproteobacteria(99);Vibrionales(92);Vibrionaceae(92);Photobacterium(66);unclassified;unclassified;unclassified;	k__Bacteria(100);p__Proteobacteria(100);c__Gammaproteobacteria(100);o__Vibrionales(98);f__Vibrionaceae(98);g__Photobacterium(86);s__damselae(84);	Bacteria(100);Proteobacteria(99);Gammaproteobacteria(98);Vibrionales(87);Vibrionaceae(87);Photobacterium(63);
Otu000003	BCH3H2O.1019849_2477	T--AC--GG-AT-GGT---GCA-A-G--C-G--T--T--AA-T-CGG-AA----TT-A--C-T--GG-GC--GT-A--AA-GC-GC-GC--G-TA-G-G-T-G--G--C-AT-A-T-T-----AA--G-T-T-A---G-A-T-G--TG--A-AA-TC--C-C-GA-G-G---CT-T-AA-C-C-T-C-G-G-A--A-C-T	Bacteria(100);Proteobacteria(97);Gammaproteobacteria(92);Oceanospirillales(84);SAR86(82);unclassified;unclassified;unclassified;unclassified;	k__Bacteria(100);p__Proteobacteria(99);c__Gammaproteobacteria(94);o__Oceanospirillales(89);f__Halomonadaceae(88);g__Candidatus_Portiera(88);unclassified;	Bacteria(99);Proteobacteria(84);Gammaproteobacteria(62);unclassified;unclassified;unclassified;
Otu000004	ALG12.99.1020247_4485	T--AC--GA-AG-GGG---GCG-A-G--C-G--T--T--GT-T-CGG-AA----TT-A--C-T--GG-GC--GT-A--AA-GG-GC-GC--G-CA-G-G-C-G--G--C--C-A-A-C-----CCA-G-T-C-A---G-G-T-G--TG--A-AA-GC--C-C-CG-G-G---CT-T-AA-C-C-T-G-G-G-A--A-C-T	Bacteria(100);Proteobacteria(97);Alphaproteobacteria(91);Rhodospirillales(78);DA111(62);unclassified;unclassified;unclassified;unclassified;	k__Bacteria(99);p__Proteobacteria(87);c__Alphaproteobacteria(61);o__Rhodospirillales(60);unclassified;unclassified;unclassified;	Bacteria(100);Proteobacteria(79);unclassified;unclassified;unclassified;unclassified;
Otu000005	N50.11.10.11.BC.1020037_9384	T--AC--GA-AG-GGG---GCG-A-G--C-G--T--T--GT-T-CGG-AA----TT-A--T-T--GG-GC--GT-A--AA-GG-GC-GC--G-CA-G-G-C-G--G--T-TT-G-G-A-----TA--G-T-T-A---G-A-C-G--TG--A-AA-GC--C-C-TG-G-G---CT-T-AA-C-C-T-A-G-G-A--A-C-T	Bacteria(100);Proteobacteria(97);Alphaproteobacteria(90);Rickettsiales(83);SAR116(83);unclassified;unclassified;unclassified;unclassified;	k__Bacteria(98);unclassified;unclassified;unclassified;unclassified;unclassified;unclassified;	Bacteria(100);Proteobacteria(77);unclassified;unclassified;unclassified;unclassified;
Otu000006	ALG12.105.1019558_1234	T--AC--GA-AG-GGG---GCG-A-G--C-G--T--T--GT-T-CGG-AA----TT-A--C-T--GG-GC--GT-A--AA-GG-GC-GC--G-CA-G-G-C-G--G--C-T--T-A-T-----CCA-G-T-C-A---G-G-T-G--TG--A-AA-GC--C-C-CG-G-G---CT-T-AA-C-C-T-G-G-G-A--A-C-T	Bacteria(100);Proteobacteria(99);Alphaproteobacteria(84);Rhodospirillales(71);DA111(64);unclassified;unclassified;unclassified;unclassified;	k__Bacteria(100);p__Proteobacteria(76);c__Alphaproteobacteria(62);o__Rhodospirillales(61);f__Rhodospirillaceae(61);unclassified;unclassified;	Bacteria(100);Proteobacteria(73);unclassified;unclassified;unclassified;unclassified;
Otu000007	Webster.5.E1.425.1020137_37138051	T--AC--GG-GA-GGT---GCG-A-G--C-G--T--T--AA-T-CGG-AA----TT-A--C-T--GG-GC--GT-A--AA-GC-GC-GC--G-TA-G-G-C-G--G--T-TT-G-A-C-----AT--G-T-C-G---G-A-T-G--TG--A-AA-TC--C-T-CG-G-G---CT-T-AA-C-C-T-G-A-G-A--A-C-T	Bacteria(100);Proteobacteria(100);Gammaproteobacteria(94);HOC36(78);unclassified;unclassified;unclassified;unclassified;unclassified;	k__Bacteria(100);p__Proteobacteria(92);c__Gammaproteobacteria(86);unclassified;unclassified;unclassified;unclassified;	Bacteria(97);Proteobacteria(85);Gammaproteobacteria(67);unclassified;unclassified;unclassified;
Otu000008	SI06.97.1020093_5998	T--AC--GG-GA-GTG---GCA-A-G--C-G--T--T--AT-C-CGG-AA----TT-A--T-T--GG-GC--GT-A--AA-GC-GT-CC--G-CA-G-G-C-G--G--C-CT-G-A-C-----AA--G-T-C-T---G-C-T-G--TT--A-AA-GC--G-T-GG-A-G---CT-T-AA-C-T-C-C-A-T-T--T-C-A	Bacteria(100);Cyanobacteria(100);SubsectionI(100);Synechococcus(78);unclassified;unclassified;unclassified;unclassified;unclassified;	k__Bacteria(100);p__Cyanobacteria(100);c__Synechococcophycideae(100);o__Synechococcales(100);f__Synechococcaceae(100);g__Synechococcus(83);unclassified;	Bacteria(100);Cyanobacteria_Chloroplast(99);Cyanobacteria(99);Cyanobacteria_order_incertae_sedis(99);Family_II(89);GpIIa(89);
Otu000009	P31.1020110_30159	T--AC--GT-AG-GGT---GCG-A-G--C-G--T--T--GT-T-CGG-AA----TT-A--C-T--GG-GC--GT-A--AA-GG-GC-GT--G-CA-G-G-C-G--G--A-TT-G-G-C-----AA--G-C-C-G---G-A-G-G--TG--A-AA-GC--C-C-GG-G-G---CT-C-AA-C-C-C-C-G-G-A--G-G-G	Bacteria(100);Proteobacteria(100);Deltaproteobacteria(100);SAR324(100);unclassified;unclassified;unclassified;unclassified;unclassified;	k__Bacteria(100);p__Proteobacteria(82);c__Deltaproteobacteria(66);unclassified;unclassified;unclassified;unclassified;	Bacteria(100);unclassified;unclassified;unclassified;unclassified;unclassified;
Otu000010	5.11.5I.1019867_548	T--AC--GA-AG-GTC---CCA-A-G--C-G--T--T--GT-T-CGG-AA----TC-A--C-T--GG-GC--GT-A--AA-GC-GT-AT--G-TA-G-G-C-G--G--C-GT-G-G-A-----AA--G-T-C-A---G-G-T-G--TG--A-AA-GC--C-C-GG-G-G---CT-C-AA-C-C-C-C-G-G-A--A-T-T	Bacteria(100);Verrucomicrobia(75);Verrucomicrobiae(67);Verrucomicrobiales(67);unclassified;unclassified;unclassified;unclassified;unclassified;	k__Bacteria(100);p__Verrucomicrobia(91);c__Verrucomicrobiae(91);o__Verrucomicrobiales(91);f__Verrucomicrobiaceae(91);g__MSBL3(73);unclassified;	Bacteria(100);Verrucomicrobia(88);Verrucomicrobiae(88);Verrucomicrobiales(88);Verrucomicrobiaceae(88);Roseibacillus(61);
Otu000011	SS.9.3.1019851_7744	C--AC--GT-AG-GTG---GCG-A-G--C-G--T--T--GT-C-CGG-AA----TT-A--C-T--GG-GC--GT-A--AA-GG-GT-CC--G-TA-G-G-C-T--G--T-TG-G-A-T-----AA--G-T-C-T---C-C-T-G--TG--A-AA-TC--T-C-CA-C-G---CT-T-AA-C-G-T-G-G-A-A--T-G-G	Bacteria(100);unclassified;unclassified;unclassified;unclassified;unclassified;unclassified;unclassified;unclassified;	k__Bacteria(100);p__Chloroflexi(88);c__SAR202(87);unclassified;unclassified;unclassified;unclassified;	Bacteria(97);unclassified;unclassified;unclassified;unclassified;unclassified;
Otu000012	HBOI38.17.VIII.09.1.003.1020470_1171	T--AC--GT-AG-GGT---GCG-A-G--C-G--T--T--AA-T-CGG-AA----TT-A--C-T--GG-GC--GT-A--AA-GG-GT-GC--G-TA-G-G-C-G--G--C-CG-T-G-C-----AA--G-T-C-A---G-A-T-G--TG--A-AA-GC--C-C-CG-G-G---CT-T-AA-C-C-T-G-G-G-A--A-T-T	Bacteria(100);Proteobacteria(90);unclassified;unclassified;unclassified;unclassified;unclassified;unclassified;unclassified;	k__Bacteria(100);p__Proteobacteria(95);unclassified;unclassified;unclassified;unclassified;unclassified;	Bacteria(100);Proteobacteria(99);unclassified;unclassified;unclassified;unclassified;
Otu000013	125.1020059_660	T--AC--GT-AG-GTG---GCG-A-G--C-G--T--T--GT-C-CGG-AA----TT-A--C-T--GG-GC--GT-A--AA-GC-GT-CC--G-TA-G-G-C-G--G--A-TC-G-G-C-----AA--G-T-T-T---T-C-T-G--TT--A-AA-AC--T-C-CA-A-G---CT-C-AA-C-T-T-G-G-A-G--A-G-G	Bacteria(100);unclassified;unclassified;unclassified;unclassified;unclassified;unclassified;unclassified;unclassified;	k__Bacteria(97);unclassified;unclassified;unclassified;unclassified;unclassified;unclassified;	Bacteria(98);unclassified;unclassified;unclassified;unclassified;unclassified;
Otu000014	89.1019793_6669	G--AC--GG-AG-GGG---GCT-A-G--C-G--T--T--GC-T-CGG-AA----TT-A--C-T--GG-GC--GT-A--AA-GC-GC-GC--G-TA-G-G-C-G--G--T-AC-G-G-C-----AA--G-T-T-G---G-G-C-G--TG--A-AA-GC--C-C-AG-G-G---CT-C-AA-C-C-C-T-G-G-A--A-T-T	Bacteria(100);Proteobacteria(98);Alphaproteobacteria(74);unclassified;unclassified;unclassified;unclassified;unclassified;unclassified;	k__Bacteria(100);p__Proteobacteria(95);c__Alphaproteobacteria(81);unclassified;unclassified;unclassified;unclassified;	Bacteria(99);Proteobacteria(95);Alphaproteobacteria(82);unclassified;unclassified;unclassified;
Otu000015	5.11.Soil.1020271_1554	T--AC--TG-AA-GGT---GCA-A-G--C-G--T--T--AA-T-CGG-AA----TC-A--C-T--GG-GC--GT-A--AA-GC-GC-TC--G-TA-G-G-T-G--G--C-TT-T-G-T-----AA--G-T-C-A---G-G-T-G--TG--A-AA-GC--C-C-AC-G-G---CT-C-AA-C-C-G-T-G-G-A--A-T-T	Bacteria(100);Proteobacteria(99);Deltaproteobacteria(98);Desulfovibrionales(98);Desulfovibrionaceae(90);Desulfovibrio(90);unclassified;unclassified;unclassified;	k__Bacteria(100);p__Proteobacteria(79);c__Deltaproteobacteria(69);unclassified;unclassified;unclassified;unclassified;	Bacteria(100);Proteobacteria(98);Deltaproteobacteria(97);Desulfovibrionales(97);Desulfovibrionaceae(94);Desulfovibrio(94);
Otu000016	28.IX.88.3.001.1020352_14849	T--AC--GG-AG-GGG---GCT-A-G--C-G--T--T--GT-T-CGG-AA----TC-A--C-T--GG-GC--GT-A--AA-GC-GC-GC--G-TA-G-G-C-G--G--A-TT-G-A-T-----TA--G-T-T-G---G-G-G-G--TG--A-AA-TC--C-C-GG-G-G---CT-T-AA-C-C-C-C-G-G-A--A-C-T	Bacteria(100);Proteobacteria(99);Alphaproteobacteria(98);unclassified;unclassified;unclassified;unclassified;unclassified;unclassified;	k__Bacteria(100);p__Proteobacteria(94);c__Alphaproteobacteria(90);unclassified;unclassified;unclassified;unclassified;	Bacteria(100);Proteobacteria(98);Alphaproteobacteria(94);Rhodobacterales(70);Rhodobacteraceae(70);unclassified;
Otu000017	Webster.4.G8.362.1019865_37140252	G--AC--GG-GG-GGC---GCA-A-G--C-G--T--T--GT-T-CGG-AA----TT-A--C-T--GG-GC--GT-A--AA-GC-GC-GG--G-CA-G-G-C-G--G--T-CC-G-C-T-----AA--G-T-C-T---T-T-T-G--TG--A-AA-CT--C-C-GG-G-G---CT-C-AA-C-C-C-C-G-G-A--C-A-T	Bacteria(100);unclassified;unclassified;unclassified;unclassified;unclassified;unclassified;unclassified;unclassified;	k__Bacteria(100);p__Gemmatimonadetes(98);c__Gemm-2(97);unclassified;unclassified;unclassified;unclassified;	Bacteria(85);unclassified;unclassified;unclassified;unclassified;unclassified;
Otu000018	SS.17.1.1020193_5620	T--AC--GT-AG-GCT---CCA-A-G--C-G--T--T--GT-T-CGG-AA----TT-A--C-T--GG-GC--GT-A--AA-GC-GA-GT--G-TA-G-G-C-G--G--T-CC-G-C-C-----AA--G-T-C-G---A-T-C-G--TG--C-AA-TC--T-C-CC-G-G---CT-C-AA-C-C-G-G-G-A-G--C-C-T	Bacteria(100);unclassified;unclassified;unclassified;unclassified;unclassified;unclassified;unclassified;unclassified;	k__Bacteria(100);p__Acidobacteria(93);c__Solibacteres(93);o__Solibacterales(93);f__PAUC26f(92);unclassified;unclassified;	Bacteria(93);unclassified;unclassified;unclassified;unclassified;unclassified;
Otu000019	707.1020262_4113	T--AC--GA-AG-GGA---GCA-A-G--C-G--T--T--GT-T-CGG-AT----TT-A--C-T--GG-GC--GT-A--AA-GG-GC-GT--G-TA-G-G-C-G--G--A-TC-G-A-T-----AA--G-T-T-G---A-A-C-G--TG--A-AA-AC--T-G-CG-G-G---CT-C-AA-C-CTG-C-A-G-A--T-T-G	Bacteria(100);unclassified;unclassified;unclassified;unclassified;unclassified;unclassified;unclassified;unclassified;	k__Bacteria(100);p__PAUC34f(96);unclassified;unclassified;unclassified;unclassified;unclassified;	Bacteria(98);unclassified;unclassified;unclassified;unclassified;unclassified;
Otu000020	SS.7.1.1019873_2303	T--AC--GG-AG-GGC---GCA-A-G--C-G--T--T--AA-T-CGG-AA----TG-A--C-T--GG-GC--GT-A--AA-GC-GT-GC--G-CA-G-G-C-G--G--C-CG-C-G-C-----AA--G-T-C-G---G-A-T-G--TG--A-AA-GC--C-C-CG-G-G---CT-C-AA-C-C-C-G-G-G-A--A-T-G	Bacteria(100);Proteobacteria(94);Gammaproteobacteria(61);unclassified;unclassified;unclassified;unclassified;unclassified;unclassified;	k__Bacteria(100);p__Proteobacteria(96);c__Betaproteobacteria(76);o__EC94(68);unclassified;unclassified;unclassified;	Bacteria(96);Proteobacteria(93);Gammaproteobacteria(77);unclassified;unclassified;unclassified;
Otu000021	CL456.1020537_19398	G--AC--GG-AG-GGG---GCT-A-G--C-G--T--T--GT-T-CGG-AA----TT-A--C-T--GG-GC--GT-A--AA-GC-GC-GC--G-TA-G-G-C-G--G--T-TT-G-C-C-----AA--G-T-T-G---A-G-G-G--TG--A-AA-TC--C-C-GG-G-G---CT-C-AA-C-C-C-C-G-G-A--A-C-T	Bacteria(100);Proteobacteria(94);Alphaproteobacteria(93);unclassified;unclassified;unclassified;unclassified;unclassified;unclassified;	k__Bacteria(100);p__Proteobacteria(96);c__Alphaproteobacteria(90);unclassified;unclassified;unclassified;unclassified;	Bacteria(100);Proteobacteria(98);Alphaproteobacteria(97);unclassified;unclassified;unclassified;
Otu000022	SW.234.1019718_1191	T--AC--GA-AG-GGG---GCA-A-G--C-G--T--T--GT-T-CGG-AA----TA-A--C-T--GG-GC--GT-A--AA-GC-GC-GC--G-TA-G-G-C-G--G--G-CA-A-G-A-----AA--G-T-T-A---G-G-G-G--TG--A-AA-TC--C-C-GA-G-G---CT-T-AA-C-C-T-C-G-G-A--A-C-T	Bacteria(100);Proteobacteria(87);Alphaproteobacteria(83);unclassified;unclassified;unclassified;unclassified;unclassified;unclassified;	k__Bacteria(97);p__Proteobacteria(94);c__Alphaproteobacteria(91);unclassified;unclassified;unclassified;unclassified;	Bacteria(98);Proteobacteria(90);Alphaproteobacteria(87);unclassified;unclassified;unclassified;
Otu000023	HW9C.Jan.1019820_1919	T--AC--GG-AG-GGG---GTT-A-G--C-G--T--T--GT-T-CGG-AA----TT-A--C-T--GG-GC--GT-A--AA-GC-GC-AC--G-TA-G-G-C-G--G--A-CT-A-G-T-----CA--G-T-C-A---G-A-G-G--TG--A-AA-TC--C-C-GA-G-G---CT-C-AA-C-C-T-C-G-G-A--A-C-T	Bacteria(100);Proteobacteria(100);Alphaproteobacteria(100);Rhodobacterales(83);Rhodobacteraceae(83);unclassified;unclassified;unclassified;unclassified;	k__Bacteria(100);p__Proteobacteria(100);c__Alphaproteobacteria(100);o__Rhodobacterales(91);f__Rhodobacteraceae(84);unclassified;unclassified;	Bacteria(100);Proteobacteria(100);Alphaproteobacteria(100);Rhodobacterales(69);Rhodobacteraceae(69);unclassified;
Otu000024	SS.17.1.1020193_6892	A--AC--GT-AG-GAC---GCG-A-A--C-G--T--T--AT-C-CGG-AG----TT-A--C-T--GG-GC--GT-A--AA-GC-GC-GC--G-CA-G-G-C-G--G--T-GG-G-T-T-----AA--G-T-T-G---C-C-T-A--TG--A-AA-GG--T-A-CT-G-G---CT-A-AA-C-T-G-G-T-A-T--A-G-G	Bacteria(100);unclassified;unclassified;unclassified;unclassified;unclassified;unclassified;unclassified;unclassified;	k__Bacteria(100);p__Chloroflexi(94);c__Anaerolineae(93);o__SBR1031(93);f__A4b(93);unclassified;unclassified;	Bacteria(100);unclassified;unclassified;unclassified;unclassified;unclassified;
Otu000025	5.11.6D.1020166_1902	T--AC--GG-AG-GGT---GCA-A-G--C-G--T--T--GT-C-CGG-AT----TT-A--T-T--GG-GT--TT-A--AA-GG-GT-GC--G-TA-G-G-C-G--G--A-CA-T-A-T-----AA--G-T-C-A---G-T-G-G--TG--A-AA-TC--C-T-GC-G-G---CT-T-AA-C-C-G-T-A-G-A--C-T-T	Bacteria(100);Bacteroidetes(89);Sphingobacteria(76);Sphingobacteriales(76);unclassified;unclassified;unclassified;unclassified;unclassified;	k__Bacteria(100);p__Bacteroidetes(88);unclassified;unclassified;unclassified;unclassified;unclassified;	Bacteria(99);Bacteroidetes(94);Sphingobacteria(81);Sphingobacteriales(81);unclassified;unclassified;
Otu000026	SS.17.1.1020193_7729	T--AC--GT-AG-GTG---GCA-A-G--C-G--T--T--GT-C-CGG-AA----TT-A--C-T--GG-GC--GT-A--AA-GG-GT-CCG---TA-G-G-C-G--G--T-TC-GG--T-----CA--G-T-C-T---C-C-T-G--TG--A-AA-TC--T-C-CA-G-G---CT-C-AA-C-T-T-G-G-A-G--T-G-G	Bacteria(100);unclassified;unclassified;unclassified;unclassified;unclassified;unclassified;unclassified;unclassified;	k__Bacteria(99);p__Chloroflexi(91);c__SAR202(87);unclassified;unclassified;unclassified;unclassified;	Bacteria(82);unclassified;unclassified;unclassified;unclassified;unclassified;
Otu000027	SS.5.3.1020201_778	T--AC--GA-AG-GGG---GCA-A-G--C-G--T--T--GT-T-CGG-AT----TT-A--C-T--GG-GC--GT-A--AA-GG-GC-GT--G-CA-G-G-C-G--G--A-CC-G-A-T-----AA--G-T-C-G---T-C-T-G--TG--A-AA-TC--T-G-CC-G-G---CT-C-AA-C-C-A-G-C-A-A--C-T-G	Bacteria(100);Deferribacteres(89);Unclassified_Deferribacterales(89);PAUC34f(89);unclassified;unclassified;unclassified;unclassified;unclassified;	k__Bacteria(100);p__PAUC34f(100);unclassified;unclassified;unclassified;unclassified;unclassified;	Bacteria(95);unclassified;unclassified;unclassified;unclassified;unclassified;
Otu000028	122.1019669_795	G--AC--GG-AG-GGT---GCA-A-G--C-G--T--T--GC-T-CGG-AA----TC-A--C-T--GG-GC--GT-A--AA-GG-GT-GC--G-TA-G-G-C-A--G--C-CT-T-T-T-----AA--G-T-C-T---G-G-C-G--TG--A-AA-GC--C-C-AG-G-G---CT-C-AG-C-C-T-T-G-G-A--A-G-G	Bacteria(100);Proteobacteria(91);Deltaproteobacteria(86);Desulfurellales(84);Desulfurellaceae(84);uncultured(84);unclassified;unclassified;unclassified;	k__Bacteria(100);p__Proteobacteria(80);c__Deltaproteobacteria(61);unclassified;unclassified;unclassified;unclassified;	Bacteria(99);Proteobacteria(69);unclassified;unclassified;unclassified;unclassified;
Otu000029	ZA.16.1019749_25345	T--AC--GG-AG-GGC---GCA-A-G--C-G--T--T--AA-T-CGG-AA----TT-A--C-T--GG-GC--GT-A--AA-GC-GT-GC--G-TA-G-G-C-G--G--T-TT-G-G-T-----CA--G-T-C-G---G-A-T-G--TG--A-AA-GC--C-T-CG-G-G---CT-C-AA-C-C-T-G-G-G-A--A-C-T	Bacteria(100);Proteobacteria(87);Gammaproteobacteria(79);unclassified;unclassified;unclassified;unclassified;unclassified;unclassified;	k__Bacteria(100);p__Proteobacteria(94);c__Gammaproteobacteria(86);unclassified;unclassified;unclassified;unclassified;	Bacteria(100);Proteobacteria(97);Gammaproteobacteria(92);unclassified;unclassified;unclassified;
Otu000030	SH13SED.1019692_5587	T--AC--GG-AG-GGT---GCG-A-G--C-G--T--T--AA-T-CGG-AA----TT-A--C-T--GG-GC--GT-A--AA-GC-GC-GC--G-TA-G-G-T-G--G--A-TT-G-G-T-----CA--G-T-C-A---G-A-T-G--TG--A-AA-GC--C-C-AG-G-G---CT-C-AA-C-C-T-T-G-G-A--A-C-T	Bacteria(100);Proteobacteria(96);Gammaproteobacteria(80);unclassified;unclassified;unclassified;unclassified;unclassified;unclassified;	k__Bacteria(100);p__Proteobacteria(100);c__Gammaproteobacteria(89);unclassified;unclassified;unclassified;unclassified;	Bacteria(100);Proteobacteria(100);Gammaproteobacteria(100);Oceanospirillales(86);Oceanospirillaceae(85);Neptuniibacter(85);
Otu000031	SWBHPK2.1020243_8431	T--AC--GG-AG-GAT---CCA-A-G--C-G--T--T--AT-C-CGG-AA----TC-A--T-T--GG-GT--TT-A--AA-GG-GT-CC--G-TA-G-G-T-G--G--T-TA-A-T-T-----AA--G-T-C-A---G-A-G-G--TG--A-AA-GC--C-A-GC-A-G---CT-C-AA-C-T-G-T-T-G-A--A-C-T	Bacteria(100);Bacteroidetes(98);Flavobacteria(91);Flavobacteriales(91);Flavobacteriaceae(91);unclassified;unclassified;unclassified;unclassified;	k__Bacteria(100);p__Bacteroidetes(100);c__Flavobacteriia(87);o__Flavobacteriales(87);f__Flavobacteriaceae(83);unclassified;unclassified;	Bacteria(100);Bacteroidetes(96);Flavobacteria(90);Flavobacteriales(90);Flavobacteriaceae(90);unclassified;
Otu000032	ALG12.101.1020199_833	T--AC--GA-AG-GGG---GCG-A-G--C-G--T--T--GT-T-CGG-AA----TT-A--C-T--GG-GC--GT-A--AA-GG-GC-GC--G-CA-G-G-C-G--G--C-CA-A-T-C------CA-G-T-C-A---G-A-T-G--TG--A-AA-GC--C-C-CG-G-G---CT-T-AA-C-C-T-G-G-G-A--A-C-T	Bacteria(100);Proteobacteria(100);Alphaproteobacteria(98);Rhodospirillales(94);DA111(76);unclassified;unclassified;unclassified;unclassified;	k__Bacteria(100);p__Proteobacteria(94);c__Alphaproteobacteria(72);o__Rhodospirillales(72);f__Rhodospirillaceae(71);unclassified;unclassified;	Bacteria(100);Proteobacteria(85);Alphaproteobacteria(64);unclassified;unclassified;unclassified;
Otu000033	SS.6.1.1020480_5291	T--AC--GA-GG-GGA---GCA-A-G--C-G--T--T--GT-T-CGG-AA----TT-A--C-T--GG-GC--GT-A--AA-GG-GC-GC--G-TA-G-G-C-G--G--T-TT-G-G-C-----AA--G-T-C-T---T-C-T-G--TG--A-AA-GC--C-C-AC-G-G---CT-C-AA-C-C-G-T-G-G-A--A-C-T	Bacteria(100);unclassified;unclassified;unclassified;unclassified;unclassified;unclassified;unclassified;unclassified;	k__Bacteria(100);p__Acidobacteria(95);c__Acidobacteria-6(93);o__BPC015(93);unclassified;unclassified;unclassified;	Bacteria(100);unclassified;unclassified;unclassified;unclassified;unclassified;
Otu000034	SWBHSS1.1020185_213	T--AC--GG-AG-GGG---GTT-A-G--C-G--T--T--GT-T-CGG-AA----TT-A--C-T--GG-GC--GT-A--AA-GC-GC-AC--G-TA-G-G-C-G--G--A-TT-A-A-T-----AA--G-T-C-A---G-G-G-G--TG--A-AA-TC--C-C-GA-G-G---CT-C-AA-C-C-T-C-G-G-A--A-C-T	Bacteria(100);Proteobacteria(100);Alphaproteobacteria(100);Rhodobacterales(89);Rhodobacteraceae(89);uncultured(70);unclassified;unclassified;unclassified;	k__Bacteria(100);p__Proteobacteria(100);c__Alphaproteobacteria(100);o__Rhodobacterales(62);unclassified;unclassified;unclassified;	Bacteria(100);Proteobacteria(100);Alphaproteobacteria(99);unclassified;unclassified;unclassified;
Otu000035	P12x71.1020062_37147	T--AC--GA-AA-GGT---GCA-A-G--C-G--T--T--GT-T-CGG-AT----TG-A--C-T--GG-GC--GT-A--AA-GC-GC-AT--G-TA-G-G-C-G--G--G-CT-T-G-T-----CA--G-T-T-A---G-A-T-G--TG--A-AA-GC--C-C-CG-G-G---CT-C-AA-C-C-T-G-G-G-A--A-T-G	Bacteria(100);Proteobacteria(89);unclassified;unclassified;unclassified;unclassified;unclassified;unclassified;unclassified;	k__Bacteria(100);p__Proteobacteria(92);unclassified;unclassified;unclassified;unclassified;unclassified;	Bacteria(100);Proteobacteria(82);unclassified;unclassified;unclassified;unclassified;
Otu000036	SI06.54.1019494_1539	G--AC--GT-AG-GGT---CCG-A-G--C-G--T--T--AA-T-CGG-AA----TT-A--C-T--GG-GC--GT-A--AA-GC-GT-AC--G-TA-G-G-C-G--G--C-CG-C-T-T-----AA--G-T-C-A---G-A-T-G--TG--A-AA-TC--C-C-CG-G-G---CT-C-AA-C-C-C-G-G-G-A--A-C-T	Bacteria(100);Proteobacteria(87);unclassified;unclassified;unclassified;unclassified;unclassified;unclassified;unclassified;	k__Bacteria(100);p__Proteobacteria(97);unclassified;unclassified;unclassified;unclassified;unclassified;	Bacteria(100);Proteobacteria(90);Gammaproteobacteria(72);unclassified;unclassified;unclassified;
Otu000037	P12x59.1019532_120	T--AC--GG-AA-GGT---GCG-A-G--C-G--T--T--AA-T-CGG-AA----TT-A--C-T--GG-GC--GT-A--AA-GC-GT-GT--G-TA-G-G-C-G--G--T-TT-A-G-T-----AA--G-T-C-A---G-A-T-G--TG--A-AA-TC--C-C-CG-G-G---CT-T-AA-C-C-T-G-G-G-A--A-C-T	Bacteria(100);Proteobacteria(99);Gammaproteobacteria(82);unclassified;unclassified;unclassified;unclassified;unclassified;unclassified;	k__Bacteria(100);p__Proteobacteria(96);unclassified;unclassified;unclassified;unclassified;unclassified;	Bacteria(100);Proteobacteria(98);Gammaproteobacteria(66);unclassified;unclassified;unclassified;
Otu000038	110.1020489_5297	T--AC--GG-AG-GAT---GCA-A-G--C-G--T--T--AT-C-CGG-AA----TA-A--T-T--GG-GC--GT-A--AA-GG-GT-CC--G-CA-A-G-T-G--G--C-CA-T-T-C-----AA--G-T-C-T---G-C-T-G--TC--A-AA-GA--C-C-GT-G-G---CT-C-AA-C-C-A-C-G-G-A--A-A-G	Bacteria(100);Cyanobacteria(86);unclassified;unclassified;unclassified;unclassified;unclassified;unclassified;unclassified;	k__Bacteria(100);p__Cyanobacteria(99);c__Oscillatoriophycideae(95);o__Chroococcales(94);f__Prochloraceae(90);unclassified;unclassified;	Bacteria(100);unclassified;unclassified;unclassified;unclassified;unclassified;
Otu000039	ZA.44.1020227_61778	T--AC--GG-GA-GTG---GCA-A-G--C-G--T--T--AT-C-CGG-AA----TT-A--T-T--GG-GC--GT-A--AA-GC-GT-CC--G-CA-G-G-C-A--G--C-CG-T-T-T-----AA--G-T-C-T---G-T-T-G--TT--A-AA-TC--G-T-AG-A-G---CT-C-AA-C-T-C-T-A-T-C--A-C-G	Bacteria(100);Cyanobacteria(84);unclassified;unclassified;unclassified;unclassified;unclassified;unclassified;unclassified;	k__Bacteria(100);p__Cyanobacteria(75);unclassified;unclassified;unclassified;unclassified;unclassified;	Bacteria(99);Cyanobacteria_Chloroplast(65);Cyanobacteria(63);Cyanobacteria_order_incertae_sedis(63);unclassified;unclassified;
Otu000040	SI06.9.1019630_1142	T--AC--GG-AG-GGG---ACT-A-G--C-G--T--T--GT-T-CGG-AA----TT-A--C-T--GG-GC--GT-A--AA-GC-GC-AC--G-TA-G-G-C-G--G--A-TT-A-G-T-----AA--G-T-C-A---G-A-G-G--TG--A-AA-TC--C-C-AG-G-G---CT-C-AA-C-C-T-T-G-G-A--A-C-T	Bacteria(100);Proteobacteria(100);Alphaproteobacteria(100);Rhodobacterales(90);Rhodobacteraceae(90);unclassified;unclassified;unclassified;unclassified;	k__Bacteria(100);p__Proteobacteria(100);c__Alphaproteobacteria(98);o__Rhodobacterales(80);f__Rhodobacteraceae(75);unclassified;unclassified;	Bacteria(100);Proteobacteria(100);Alphaproteobacteria(99);Rhodobacterales(76);Rhodobacteraceae(76);unclassified;
Otu000041	5.11.121H.1020253_17429	T--AC--GA-AA-GGT---GCA-A-G--C-G--T--T--GT-T-CGG-AT----TG-A--C-T--GG-GC--GT-A--AA-GC-GC-AT--G-TA-G-G-C-G--G--G-CT-T-G-C-----AA--G-T-C-A---G-A-T-G--TG--A-AA-TC--C-C-CG-A-G---CT-C-AA-C-T-T-G-G-G-A--A-T-G	Bacteria(100);Proteobacteria(87);unclassified;unclassified;unclassified;unclassified;unclassified;unclassified;unclassified;	k__Bacteria(100);p__Proteobacteria(97);c__Deltaproteobacteria(73);o__Spirobacillales(72);unclassified;unclassified;unclassified;	Bacteria(99);Proteobacteria(81);unclassified;unclassified;unclassified;unclassified;
Otu000042	SI06.96.1020259_2260	T--AC--TG-AA-GGT---GCG-A-G--C-G--T--T--AA-T-CGG-AA----TT-A--C-T--GG-GC--GT-A--AA-GC-GC-GC--G-TA-G-G-C-G--G--C-GT-G-G-T-----CA--G-T-G-A---G-G-T-G--TG--A-AA-GC--C-C-CG-G-G---CT-T-AA-C-C-T-G-G-G-A--A-T-T	Bacteria(100);Proteobacteria(87);unclassified;unclassified;unclassified;unclassified;unclassified;unclassified;unclassified;	k__Bacteria(100);p__Proteobacteria(96);c__Gammaproteobacteria(88);unclassified;unclassified;unclassified;unclassified;	Bacteria(100);Proteobacteria(92);Gammaproteobacteria(75);unclassified;unclassified;unclassified;
Otu000043	SS.8.2.1019594_20689	T--AC--GT-AG-GCT---CCA-A-G--C-G--T--T--GT-T-CGG-AA----TT-A--C-T--GG-GC--GT-A--AA-GC-GA-GT--G-TA-G-G-C-G--G--T-TC-G-T-T-----AG--G-T-C-G---A-T-T-G--TG--A-AA-TC--T-C-CC-G-G---CT-C-AA-C-T-G-G-G-A-G--G-G-T	Bacteria(100);unclassified;unclassified;unclassified;unclassified;unclassified;unclassified;unclassified;unclassified;	k__Bacteria(100);p__Acidobacteria(89);c__Solibacteres(89);o__Solibacterales(89);f__PAUC26f(86);unclassified;unclassified;	Bacteria(100);Acidobacteria(76);Acidobacteria_Gp3(76);Acidobacteria_Gp3_order_incertae_sedis(65);Acidobacteria_Gp3_family_incertae_sedis(65);Gp3(65);
Otu000044	BCH3H2O.1019849_17282	T--AC--GA-GA-GGT---CCG-A-G--C-G--T--T--AC-G-CGG-AA----TT-A--C-T--GG-GC--TT-A--AA-GC-GT-AC--G-TA-G-G-C-G--G--A-TC-T-A-C-----AG--G-T-A-T---C-C-T-G--TG--A-AA-GC--C-C-AC-G-G---CT-C-AA-C-C-G-T-G-G-A--A-T-T	Bacteria(100);unclassified;unclassified;unclassified;unclassified;unclassified;unclassified;unclassified;unclassified;	k__Bacteria(100);p__Planctomycetes(95);c__Phycisphaerae(95);o__Phycisphaerales(95);unclassified;unclassified;unclassified;	Bacteria(92);unclassified;unclassified;unclassified;unclassified;unclassified;
Otu000045	Webster.1.E4.52.1019857_37144441	T--AC--GA-AG-GGG---GCT-A-G--C-G--T--T--GT-T-CGG-AT----TT-A--C-T--GG-GC--GT-A--AA-GG-GC-GC--G-TA-G-G-C-G--G--T-CG-G-C-A-----AA--G-T-G-A---A-G-G-G--TG--A-AA-TC--C-T-CG-G-G---CC-C-AA-C-C-C-G-A-G-A--A-C-C	Bacteria(100);unclassified;unclassified;unclassified;unclassified;unclassified;unclassified;unclassified;unclassified;	k__Bacteria(95);unclassified;unclassified;unclassified;unclassified;unclassified;unclassified;	Bacteria(90);unclassified;unclassified;unclassified;unclassified;unclassified;
Otu000046	10.1020090_38615	T--AC--GG-AG-GGG---GCT-A-G--C-G--T--T--GT-T-CGG-AA----TT-A--C-T--GG-GC--GT-A--AA-GC-GC-TC--G-TA-G-G-C-G--G--A-TT-G-G-T-----CA--G-T-C-A---G-A-G-G--TG--A-AA-GC--C-C-AG-G-G---CT-C-AA-C-C-T-T-G-G-A--A-T-T	Bacteria(100);Proteobacteria(100);Alphaproteobacteria(100);Caulobacterales(100);Hyphomonadaceae(100);Maricaulis(100);unclassified;unclassified;unclassified;	k__Bacteria(100);p__Proteobacteria(100);c__Alphaproteobacteria(100);o__Rhodobacterales(98);f__Hyphomonadaceae(95);g__Maricaulis(95);unclassified;	Bacteria(100);Proteobacteria(100);Alphaproteobacteria(100);Caulobacterales(100);Hyphomonadaceae(100);Maricaulis(100);
Otu000047	ALG12.107.1019998_3110	T--AC--GT-AG-GGC---GCA-A-G--C-G--T--T--AA-T-CGG-AA----TT-A--C-T--GG-GC--GT-A--AA-GC-GT-GC--G-TA-G-G-C-G--G--C-CG-C-G-C-----AA--G-T-C-G---G-A-T-G--TG--A-AA-GC--C-C-CG-G-G---CT-C-AA-C-C-T-G-G-G-A--A-C-G	Bacteria(100);Proteobacteria(91);unclassified;unclassified;unclassified;unclassified;unclassified;unclassified;unclassified;	k__Bacteria(100);p__Proteobacteria(98);c__Betaproteobacteria(72);o__EC94(68);unclassified;unclassified;unclassified;	Bacteria(97);Proteobacteria(95);Gammaproteobacteria(90);unclassified;unclassified;unclassified;
Otu000048	ZA.14.1020132_1884	T--AC--GG-AG-GGC---GCG-A-G--C-G--T--T--AA-T-CGG-AA----TG-A--C-T--GG-GC--GT-A--AA-GC-GT-GC--G-CA-G-G-C-G--G--C-CG-C-G-C-----AA--G-T-C-G---G-A-T-G--TG--A-AA-GC--C-C-CG-G-G---CT-T-AA-C-C-C-G-G-G-A--A-C-T	Bacteria(100);Proteobacteria(86);unclassified;unclassified;unclassified;unclassified;unclassified;unclassified;unclassified;	k__Bacteria(100);p__Proteobacteria(93);c__Betaproteobacteria(64);unclassified;unclassified;unclassified;unclassified;	Bacteria(97);Proteobacteria(93);unclassified;unclassified;unclassified;unclassified;
Otu000049	SS.2.2.1019796_7016	T--AC--GT-AG-GGT---GCG-A-G--C-G--T--T--AA-T-CGG-AA----TT-A--C-T--GG-GC--GT-A--AA-GC-GT-GC--G-TA-G-G-C-G--G--T-CG-T-G-C-----AA--G-T-C-A---G-A-T-G--TG--A-AA-GC--C-C-CG-A-G---CT-T-AA-C-T-T-G-G-G-A--A-C-G	Bacteria(100);Proteobacteria(90);unclassified;unclassified;unclassified;unclassified;unclassified;unclassified;unclassified;	k__Bacteria(100);p__Proteobacteria(89);unclassified;unclassified;unclassified;unclassified;unclassified;	Bacteria(100);Proteobacteria(100);unclassified;unclassified;unclassified;unclassified;
Otu000050	Webster.4.B4.298.1020339_37140697	T--AC--GA-AG-GGT---GCG-A-G--C-G--T--T--GT-T-CGG-AT----TT-A--C-T--GG-GC--GT-A--AA-GA-GC-AA--G-TA-G-G-C-T--G--T-TT-T-T-T-----AA--G-C-A-A---A-G-G-G--TG--A-AA-TC--C-C-GA-G-G---CT-C-AA-C-C-T-C-G-G-A--A-C-T	Bacteria(100);Proteobacteria(79);Alphaproteobacteria(76);unclassified;unclassified;unclassified;unclassified;unclassified;unclassified;	k__Bacteria(100);p__Proteobacteria(88);c__Deltaproteobacteria(71);o__Sva0853(71);f__JTB36(71);unclassified;unclassified;	Bacteria(98);Proteobacteria(74);Alphaproteobacteria(67);unclassified;unclassified;unclassified;
Otu000051	Webster.2.B4.110.1020114_37133714	T--AC--GG-AG-GGT---GCG-A-G--C-G--T--T--AA-T-CGG-AA----TT-A--C-T--GG-GC--GT-A--AA-GC-GC-AC--G-CA-G-G-C-G--G--T-TT-G-A-T-----AA--G-T-C-A---G-A-T-G--TG--A-AA-GC--C-C-TG-G-G---CT-C-AA-C-C-T-G-G-G-A--A-C-T	Bacteria(100);Proteobacteria(100);Gammaproteobacteria(94);unclassified;unclassified;unclassified;unclassified;unclassified;unclassified;	k__Bacteria(100);p__Proteobacteria(100);c__Gammaproteobacteria(94);unclassified;unclassified;unclassified;unclassified;	Bacteria(100);Proteobacteria(100);Gammaproteobacteria(92);unclassified;unclassified;unclassified;
Otu000052	20.X.00.1.015.1020304_3116	T--AC--GG-AG-GGT---GCA-A-G--C-G--T--T--AA-T-CGG-AA----TC-A--C-T--GG-GC--GT-A--AA-GC-GC-AC--G-CA-G-G-C-G--G--A-TG-C-T-T-----AA--G-T-C-G---G-A-T-G--TG--A-AA-GC--C-C-CG-G-G---CT-C-AA-C-C-T-G-G-G-A--A-T-T	Bacteria(100);Proteobacteria(93);Gammaproteobacteria(80);unclassified;unclassified;unclassified;unclassified;unclassified;unclassified;	k__Bacteria(99);p__Proteobacteria(95);c__Gammaproteobacteria(81);unclassified;unclassified;unclassified;unclassified;	Bacteria(99);Proteobacteria(95);Gammaproteobacteria(93);unclassified;unclassified;unclassified;
Otu000053	SI06.80.1020478_3369	T--AC--GG-GA-GTG---GCA-A-G--C-G--T--T--AT-C-CGG-AA----TT-A--T-T--GG-GC--GT-A--AA-GC-GT-CC--G-CA-G-G-C-G--G--T-CC-A-G-A-----AA--G-T-C-T---G-C-T-G--TT--A-AA-AA--G-T-GG-A-G---CT-T-AA-C-T-C-C-A-T-C--A-T-G	Bacteria(100);Cyanobacteria(100);SubsectionI(100);Synechococcus(88);unclassified;unclassified;unclassified;unclassified;unclassified;	k__Bacteria(100);p__Cyanobacteria(100);c__Synechococcophycideae(100);o__Synechococcales(100);f__Synechococcaceae(100);g__Synechococcus(77);unclassified;	Bacteria(100);Cyanobacteria_Chloroplast(99);Cyanobacteria(99);Cyanobacteria_order_incertae_sedis(99);Family_II(99);GpIIa(99);
Otu000054	ZA.44.1020227_1334717	T--AC--GG-AG-GGT---GCA-A-G--T-G--T--T--GT-C-CGG-AT----TT-A--T-T--GG-GT--TT-A--AA-GG-GT-AT--G-TA-G-G-C-G--G--A-TT-T-T-T-----AA--G-T-C-C---G-T-G-G--TG--A-AA-GC--C-T-AC-A-G---CT-T-AA-C-T-G-T-A-G-A--A-T-T	Bacteria(100);Bacteroidetes(81);unclassified;unclassified;unclassified;unclassified;unclassified;unclassified;unclassified;	k__Bacteria(100);p__Bacteroidetes(87);unclassified;unclassified;unclassified;unclassified;unclassified;	Bacteria(100);Bacteroidetes(99);Sphingobacteria(98);Sphingobacteriales(98);Cytophagaceae(95);Ekhidna(95);
Otu000055	SI06.97.1020093_5233	T--AC--GA-AG-GGT---GCA-A-G--C-G--T--T--AA-T-CGG-AA----TT-A--C-T--GG-GC--GT-A--AA-GC-GC-GC--G-TA-G-G-T-G--G--T-TC-G-T-T-----AA--G-T-T-G---G-A-T-G--TG--A-AA-GC--C-C-CG-G-G---CT-C-AA-C-C-T-G-G-G-A--A-C-T	Bacteria(100);Proteobacteria(100);Gammaproteobacteria(100);Pseudomonadales(95);Pseudomonadaceae(95);Pseudomonas(81);unclassified;unclassified;unclassified;	k__Bacteria(100);p__Proteobacteria(100);c__Gammaproteobacteria(100);o__Pseudomonadales(88);f__Pseudomonadaceae(88);g__Pseudomonas(73);unclassified;	Bacteria(100);Proteobacteria(100);Gammaproteobacteria(100);Pseudomonadales(93);Pseudomonadaceae(93);Pseudomonas(61);
Otu000056	77.1019512_324	T--AC--GT-AG-GGA---GCG-A-G--C-G--T--T--GT-T-CGG-AT----TT-A--C-T--GG-GC--GT-A--AA-GG-GC-AC--G-TA-G-G-C-G--G--G-TG-T-G-C-----AA--G-T-C-G---A-T-T-G--TG--A-AA-TC--C-T-CT-G-G---CT-C-AA-C-C-A-G-A-G-A--A-C-T	Bacteria(100);Deferribacteres(79);Unclassified_Deferribacterales(79);PAUC34f(79);unclassified;unclassified;unclassified;unclassified;unclassified;	k__Bacteria(100);p__PAUC34f(96);unclassified;unclassified;unclassified;unclassified;unclassified;	Bacteria(96);unclassified;unclassified;unclassified;unclassified;unclassified;
Otu000057	SW.241.1020020_1602	C--AC--AG-AA-GGT---GCG-A-G--C-G--T--T--AA-T-CGG-AA----TT-A--C-T--GG-GC--GT-A--AA-GC-GC-GC--G-TA-G-G-C-G--G--T-CT-A-A-T-----AT--G-T-C-G---G-A-T-G--TG--A-AA-TC--C-T-CG-G-G---CT-T-AA-C-C-T-G-A-G-A--A-C-T	Bacteria(100);Proteobacteria(97);Gammaproteobacteria(93);HOC36(82);unclassified;unclassified;unclassified;unclassified;unclassified;	k__Bacteria(99);p__Proteobacteria(92);c__Gammaproteobacteria(85);unclassified;unclassified;unclassified;unclassified;	Bacteria(95);Proteobacteria(81);Gammaproteobacteria(66);unclassified;unclassified;unclassified;
Otu000058	5.29.2H.1020009_27226	A--AC--GT-AG-GAC---GCG-A-G--C-G--T--T--AT-C-CGG-AG----TT-A--C-T--GG-GC--GT-A--AA-GC-GC-GC--G-CA-G-G-C-G--G--G-CG-C-A-T-----AA--G-T-C-A---C-C-T-A--TG--A-AA-GG--C-G-CT-G-G---CT-A-AA-C-T-G-G-C-G-G--A-T-G	Bacteria(100);unclassified;unclassified;unclassified;unclassified;unclassified;unclassified;unclassified;unclassified;	k__Bacteria(100);p__Chloroflexi(100);c__Anaerolineae(100);o__SBR1031(99);f__A4b(99);unclassified;unclassified;	Bacteria(99);unclassified;unclassified;unclassified;unclassified;unclassified;
Otu000059	SS.17.1.1020193_2450	T--AC--GA-GG-GGG---GCA-A-G--C-G--T--T--GT-T-CGG-AA----TT-A--C-T--GG-GC--GT-A--AA-GG-GC-GC--G-TA-G-G-C-G--G--C-CC-T-G-C-----AA--G-T-C-T---C-T-C-G--TG--A-AA-TC--C-C-ACGG-----CT-C-AA-C-C-G-T-G-G-A--A-C-T	Bacteria(100);unclassified;unclassified;unclassified;unclassified;unclassified;unclassified;unclassified;unclassified;	k__Bacteria(100);p__Acidobacteria(97);c__Acidobacteria-6(94);o__BPC015(94);unclassified;unclassified;unclassified;	Bacteria(100);Acidobacteria(77);Acidobacteria_Gp9(76);Acidobacteria_Gp9_order_incertae_sedis(76);Acidobacteria_Gp9_family_incertae_sedis(76);Gp9(76);
Otu000060	SWBHMPV1.1020492_3057	T--AC--GG-AT-GGT---GCA-A-G--C-G--T--T--AA-T-CGG-AA----TT-A--C-T--GG-GC--GT-A--AA-GC-GC-GC--G-TA-G-G-T-G--G--C-CT-A-T-C-----AA--G-T-T-A---G-A-T-G--TG--A-AA-TC--C-C-GG-G-G---CT-T-AA-C-C-T-C-G-G-A--A-C-T	Bacteria(100);Proteobacteria(89);unclassified;unclassified;unclassified;unclassified;unclassified;unclassified;unclassified;	k__Bacteria(100);p__Proteobacteria(97);c__Gammaproteobacteria(89);o__Oceanospirillales(81);f__Halomonadaceae(81);g__Candidatus_Portiera(80);unclassified;	Bacteria(100);Proteobacteria(94);unclassified;unclassified;unclassified;unclassified;
Otu000061	SWMX1.3.1019958_2283	T--AC--GT-AG-GGT---CCA-A-G--C-G--T--T--AA-T-CGG-AA----TT-A--C-T--GG-GC--GT-A--AA-GC-GT-GC--G-CA-G-G-C-G--G--T-TG-T-G-C-----AA--G-A-C-C---G-A-T-G--TG--A-AA-TC--C-C-CG-A-G---CT-T-AA-C-T-T-G-G-G-A--A-T-T	Bacteria(100);Proteobacteria(100);Betaproteobacteria(100);Burkholderiales(100);Burkholderiaceae(98);Ralstonia(98);unclassified;unclassified;unclassified;	k__Bacteria(100);p__Proteobacteria(100);c__Betaproteobacteria(99);o__Burkholderiales(99);f__Oxalobacteraceae(96);g__Ralstonia(96);unclassified;	Bacteria(100);Proteobacteria(100);Betaproteobacteria(99);Burkholderiales(98);Burkholderiaceae(97);Ralstonia(95);
Otu000062	11.1019601_15009	T--AC--GA-AG-GGA---CCT-A-G--C-G--T--A--GT-T-CGG-AA----TT-A--C-T--GG-GC--TT-A--AA-GA-GT-TC--G-TA-G-G-T-G--G--T-TA-A-A-A-----AA--G-T-T-G---G-T-T-G--TG--A-AA-TC--C-C-GA-A-G---CT-T-AA-C-T-T-C-G-G-A--A-C-T	Bacteria(100);Proteobacteria(86);Alphaproteobacteria(81);SAR11(80);unclassified;unclassified;unclassified;unclassified;unclassified;	k__Bacteria(100);p__Proteobacteria(100);c__Alphaproteobacteria(100);o__Rickettsiales(100);f__Pelagibacteraceae(100);unclassified;unclassified;	Bacteria(94);unclassified;unclassified;unclassified;unclassified;unclassified;
Otu000063	SI06.94.1019967_7985	T--AC--GG-AG-GGA---GCT-A-G--C-G--T--T--GT-T-CGG-AA----TT-A--C-T--GG-GC--GT-A--AA-GC-GC-GC--G-TA-G-G-C-G--G--T-TT-T-T-T-----AA--G-T-C-A---G-A-G-G--TG--A-AA-GC--C-C-AG-T-G---CT-C-AA-C-A-C-T-G-G-A--A-C-T	Bacteria(100);Proteobacteria(100);Alphaproteobacteria(100);Sphingomonadales(100);Sphingomonadaceae(100);Sphingopyxis(100);unclassified;unclassified;unclassified;	k__Bacteria(100);p__Proteobacteria(100);c__Alphaproteobacteria(100);o__Sphingomonadales(100);f__Sphingomonadaceae(100);g__Sphingopyxis(100);s__alaskensis(100);	Bacteria(100);Proteobacteria(100);Alphaproteobacteria(100);Sphingomonadales(100);Sphingomonadaceae(100);Sphingopyxis(98);
Otu000064	Webster.4.G1.355.1020330_37133256	G--AC--GT-AG-GTG---GCG-A-G--C-G--T--T--GT-C-CGG-AA----TT-A--C-T--GG-GC--GT-A--AA-GG-GT-CCG---TA-G-G-C-G--G--T-TT-GG--T-----AA--G-T-T-T---C-G-T-G--TG--A-AA-AC--T-G-CG-A-G---CT-C-AA-C-T-C-G-G-A-G--A-G-G	Bacteria(100);unclassified;unclassified;unclassified;unclassified;unclassified;unclassified;unclassified;unclassified;	k__Bacteria(99);unclassified;unclassified;unclassified;unclassified;unclassified;unclassified;	Bacteria(100);unclassified;unclassified;unclassified;unclassified;unclassified;
Otu000065	SS.9.2.1019758_581	T--AC--GG-AG-GAG---GCA-A-G--C-G--T--T--AT-C-CGG-AA----TT-A--T-T--GG-GC--GT-A--AA-GC-GT-TC--G-CA-G-G-C-G--G--C-CG-T-T-C-----AA--G-T-C-T---G-C-T-G--TC--A-AA-TA--C-T-GG-G-G---CT-T-AA-C-C-C-T-G-G-A--G-A-G	Bacteria(100);Cyanobacteria(88);SubsectionIII(82);unclassified;unclassified;unclassified;unclassified;unclassified;unclassified;	k__Bacteria(100);p__Cyanobacteria(94);c__Oscillatoriophycideae(87);o__Oscillatoriales(72);f__Phormidiaceae(72);unclassified;unclassified;	Bacteria(99);Cyanobacteria_Chloroplast(81);Cyanobacteria(78);Cyanobacteria_order_incertae_sedis(78);unclassified;unclassified;
Otu000066	HBOI12.9.VIII.09.2.001.1020073_2029	T--AC--GA-AG-GGG---GCT-A-G--C-G--T--T--GT-T-CGG-AA----TT-A--C-T--GG-GC--GT-A--AA-GC-GC-AC--G-CA-G-G-C-T--G--T-GC-G-A-T-----CA--G-T-C-A---G-A-G-G--TG--A-AA-GC--C-C-AC-G-G---CT-C-AA-C-C-G-T-G-G-A--A-C-G	Bacteria(100);Proteobacteria(75);Alphaproteobacteria(67);unclassified;unclassified;unclassified;unclassified;unclassified;unclassified;	k__Bacteria(100);p__Proteobacteria(91);c__Alphaproteobacteria(82);unclassified;unclassified;unclassified;unclassified;	Bacteria(100);Proteobacteria(78);Alphaproteobacteria(69);unclassified;unclassified;unclassified;
Otu000067	ZA.17.1020226_761	C--AC--GT-AG-GGG---GCG-A-G--C-G--T--T--GT-C-CGG-AA----TT-A--C-T--GG-GC--GT-A--AA-GG-GC-TC--G-TA-G-G-C-G--G--T-TT-G-G-T-----AA--G-T-C-A---G-A-T-G--TG--A-AA-AC--T-C-CA-G-G---CT-C-AA-C-T-T-G-G-A-G--A-C-G	Bacteria(100);unclassified;unclassified;unclassified;unclassified;unclassified;unclassified;unclassified;unclassified;	k__Bacteria(100);unclassified;unclassified;unclassified;unclassified;unclassified;unclassified;	Bacteria(100);unclassified;unclassified;unclassified;unclassified;unclassified;
Otu000068	P12x117.1019898_14625	T--AC--GG-AG-GGT---GCA-A-G--C-G--T--T--AA-T-CGG-AA----TC-A--C-T--GG-GC--GT-A--AA-GC-GC-AC--G-CA-G-G-C-G--G--T-TT-G-C-T-----AA--G-T-C-G---G-A-T-G--TG--A-AA-GC--C-C-CG-G-G---CT-C-AA-C-C-T-G-G-G-A--A-C-C	Bacteria(100);Proteobacteria(100);Gammaproteobacteria(99);unclassified;unclassified;unclassified;unclassified;unclassified;unclassified;	k__Bacteria(100);p__Proteobacteria(99);c__Gammaproteobacteria(89);unclassified;unclassified;unclassified;unclassified;	Bacteria(100);Proteobacteria(98);Gammaproteobacteria(94);unclassified;unclassified;unclassified;
Otu000069	P12x54.1019994_27501	T--AC--GT-AG-GGT---GCG-A-G--C-G--T--T--AA-T-CGG-AA----TT-A--C-T--GG-GC--GT-A--AA-GC-GT-GC--G-CA-G-G-C-G--G--T-TT-T-G-T-----AA--G-T-C-A---G-A-T-G--TG--A-AA-TC--C-C-CG-A-G---CT-T-AA-C-T-T-G-G-G-A--A-C-T	Bacteria(100);Proteobacteria(100);Betaproteobacteria(93);unclassified;unclassified;unclassified;unclassified;unclassified;unclassified;	k__Bacteria(100);p__Proteobacteria(100);c__Betaproteobacteria(90);unclassified;unclassified;unclassified;unclassified;	Bacteria(100);Proteobacteria(100);Betaproteobacteria(90);unclassified;unclassified;unclassified;
Otu000070	Webster.5.A11.387.1019740_37134538	T--AC--GA-AG-GGG---GCG-A-G--C-G--T--T--GT-T-CGG-AA----TT-A--C-T--GG-GC--GT-A--AA-GG-GC-GC--G-CA-G-G-C-G--G--T-CG-A-T-T-----TA--G-T-C-A---G-G-T-G--TG--A-AA-GC--C-C-CG-G-G---CT-C-AA-C-C-T-G-G-G-A--A-C-T	Bacteria(100);Proteobacteria(92);Alphaproteobacteria(85);unclassified;unclassified;unclassified;unclassified;unclassified;unclassified;	k__Bacteria(99);p__Proteobacteria(77);c__Alphaproteobacteria(67);o__Rhodospirillales(64);f__Rhodospirillaceae(64);unclassified;unclassified;	Bacteria(100);Proteobacteria(88);Alphaproteobacteria(74);Rhodospirillales(72);Rhodospirillaceae(61);unclassified;
Otu000071	P12x20.1020408_3163	G--AC--GG-AG-GGC---GCA-A-G--C-G--T--T--GT-T-CGG-AA----TT-A--C-T--GG-GC--GT-A--AA-GC-GC-GG--G-CA-G-G-T-G--G--T-CC-G-T-T-----AA--G-T-C-T---C-C-T-G--TG--A-AA-TT--C-C-GG-G-G---CT-C-AA-C-T-C-C-G-G-A--C-G-T	Bacteria(100);unclassified;unclassified;unclassified;unclassified;unclassified;unclassified;unclassified;unclassified;	k__Bacteria(100);p__Gemmatimonadetes(100);c__Gemm-2(99);unclassified;unclassified;unclassified;unclassified;	Bacteria(95);unclassified;unclassified;unclassified;unclassified;unclassified;
Otu000072	SS.20.1.1020305_9414	G--AC--GG-AG-GGT---GCT-A-A--C-G--T--T--AA-T-CGG-AA----TT-A--C-T--GG-GC--GT-A--AA-GC-GC-AC--G-CA-G-G-T-G--G--A-TG-A-T-C-----AA--G-T-G-G---G-A-T-G--TG--A-AA-TC--C-C-CG-G-G---CT-T-AA-C-C-T-G-G-G-A--C-T-T	Bacteria(100);Proteobacteria(93);Gammaproteobacteria(73);unclassified;unclassified;unclassified;unclassified;unclassified;unclassified;	k__Bacteria(100);p__Proteobacteria(98);c__Gammaproteobacteria(83);unclassified;unclassified;unclassified;unclassified;	Bacteria(100);Proteobacteria(87);Gammaproteobacteria(65);unclassified;unclassified;unclassified;
Otu000073	BCD1H2O.1019563_3397	T--AC--GA-AG-GGT---GCA-A-G--C-G--T--T--GT-T-CGG-AA----TC-A--C-T--GG-GC--GT-A--AA-GG-GC-GT--G-TA-G-G-C-G--G--A-TG-G-A-C-----AA--G-T-T-A---G-A-G-G--TG--A-AA-GC--C-C-CG-G-G---CT-C-AA-C-C-T-G-G-G-A--A-C-T	Bacteria(100);Proteobacteria(81);unclassified;unclassified;unclassified;unclassified;unclassified;unclassified;unclassified;	k__Bacteria(100);p__Proteobacteria(88);unclassified;unclassified;unclassified;unclassified;unclassified;	Bacteria(99);Proteobacteria(93);Alphaproteobacteria(70);unclassified;unclassified;unclassified;
Otu000074	95.1019987_15605	C--AC--GT-AG-GTG---GCA-A-G--C-G--T--T--GT-C-CGG-AA----TT-A--C-T--GG-GC--GT-A--AA-GG-GT-CCG---TA-G-G-C-G--G--C-TT-TG--C-----AA--G-T-C-T---T-C-T-G--TG--A-AA-TC--T-C-CA-G-G---CT-C-AA-C-C-T-G-G-A-A--A-T-G	Bacteria(100);unclassified;unclassified;unclassified;unclassified;unclassified;unclassified;unclassified;unclassified;	k__Bacteria(100);unclassified;unclassified;unclassified;unclassified;unclassified;unclassified;	Bacteria(96);unclassified;unclassified;unclassified;unclassified;unclassified;
Otu000075	BCH3H2O.1019849_3499	T--AC--GG-AG-GAT---CCA-A-G--C-G--T--T--AT-C-CGG-AT----TC-A--T-T--GG-GT--TT-A--AA-GG-GT-CC--G-TA-G-G-C-G--G--G-TC-T-T-T-----AA--G-T-C-A---G-T-G-G--TG--A-AA-GC--C-G-AC-A-G---CT-C-AA-C-T-G-T-C-G-A--A-C-T	Bacteria(100);Bacteroidetes(100);Flavobacteria(100);Flavobacteriales(100);Cryomorphaceae(98);Owenweeksia(98);unclassified;unclassified;unclassified;	k__Bacteria(100);p__Bacteroidetes(100);c__Flavobacteriia(98);o__Flavobacteriales(98);f__Cryomorphaceae(85);unclassified;unclassified;	Bacteria(99);Bacteroidetes(95);Flavobacteria(87);Flavobacteriales(87);Flavobacteriaceae(85);unclassified;
Otu000076	708.1020362_10853	T--AC--GT-AG-GTG---GCA-A-G--C-G--T--T--GT-C-CGG-AA----TT-A--C-T--GG-GC--GT-A--AA-GG-GT-CCG---TA-G-G-C-T--G--T-TC-GG--T-----TA--G-T-C-T---T-C-T-G--TG--A-AA-TC--T-C-CA-G-G---CT-C-AA-C-T-T-G-G-A-G--C-T-G	Bacteria(100);unclassified;unclassified;unclassified;unclassified;unclassified;unclassified;unclassified;unclassified;	k__Bacteria(100);p__Chloroflexi(83);c__SAR202(83);unclassified;unclassified;unclassified;unclassified;	Bacteria(98);unclassified;unclassified;unclassified;unclassified;unclassified;
Otu000077	ZA.44.1020227_22428	G--AC--GG-AG-GGC---GCG-A-G--C-G--T--T--GT-T-CGG-AA----TT-A--C-T--GG-GC--GT-A--AA-GC-GC-GG--G-CA-G-G-T-G--G--T-TC-G-C-T-----AA--G-T-C-T---T-T-T-G--TG--A-AA-AT--C-C-GG-A-G---CT-C-AA-C-T-C-C-G-G-A--C-A-T	Bacteria(100);unclassified;unclassified;unclassified;unclassified;unclassified;unclassified;unclassified;unclassified;	k__Bacteria(100);p__Gemmatimonadetes(98);c__Gemm-2(97);unclassified;unclassified;unclassified;unclassified;	Bacteria(100);unclassified;unclassified;unclassified;unclassified;unclassified;
Otu000078	ALG12.107.1019998_1498	T--AC--GA-AG-GGG---GCT-A-G--C-G--T--T--GT-T-CGG-AA----TC-A--C-T--GG-GC--GT-A--AA-GG-GC-GC--G-TA-G-G-C-G--G--C-TT-G-T-C-----AA--G-T-G-G---G-T-G-G--TG--A-AA-TC--C-C-CG-G-G---CT-C-AA-C-C-C-G-G-G-A--A-C-T	Bacteria(100);Proteobacteria(91);Alphaproteobacteria(83);unclassified;unclassified;unclassified;unclassified;unclassified;unclassified;	k__Bacteria(100);p__Proteobacteria(85);c__Alphaproteobacteria(70);unclassified;unclassified;unclassified;unclassified;	Bacteria(100);Proteobacteria(94);Alphaproteobacteria(83);unclassified;unclassified;unclassified;
Otu000080	SS.9.1.1020557_16397	G--AC--GG-AG-GGC---GCA-A-G--C-G--T--T--GT-T-CGG-AA----TT-A--C-T--GG-GC--GT-A--AA-GC-GC-GG--G-CA-G-G-C-G--A--T-TT-G-T-T-----AA--G-T-C-G---T-T-T-G--TG--A-AA-AT--C-C-GG-G-G---CT-C-AA-C-C-C-C-GCG-A--A-A-T	Bacteria(100);Gemmatimonadetes(79);Gemmatimonadetes(79);BD2-11(79);unclassified;unclassified;unclassified;unclassified;unclassified;	k__Bacteria(100);p__Gemmatimonadetes(96);c__Gemm-2(96);unclassified;unclassified;unclassified;unclassified;	Bacteria(97);unclassified;unclassified;unclassified;unclassified;unclassified;
Otu000081	Webster.4.D12.330.1020385_37134588	T--AC--GG-AG-GGT---GCA-A-G--C-G--T--T--AA-T-CGG-AA----TC-A--C-T--GG-GC--GT-A--AA-GC-GC-GC--G-TA-G-G-C-G--G--T-TA-G-G-A-----CA--G-T-C-A---G-A-T-G--TG--A-AA-GC--C-T-CG-G-G---CT-C-AA-C-C-T-G-A-G-A--A-T-T	Bacteria(100);Proteobacteria(85);Gammaproteobacteria(77);unclassified;unclassified;unclassified;unclassified;unclassified;unclassified;	k__Bacteria(100);p__Proteobacteria(93);unclassified;unclassified;unclassified;unclassified;unclassified;	Bacteria(100);Proteobacteria(90);Gammaproteobacteria(80);unclassified;unclassified;unclassified;
Otu000082	P12x13.1020313_14248	A--AC--CA-GC-ACC---TCA-A-G--T-G--G--T--CA-G-GAT-GA----TT-A--T-T--GG-GC--CT-A--AA-GC-AT-CC--G-TA-G-C-C-T--G--C-TG-T-T-T-----TA--G-T-T-T---T-C-G-G--TT--A-AA-TC--C-A-TG-C-G---CT-C-AA-C-G-T-A-T-G-G--G-C-T	Bacteria(100);unclassified;unclassified;unclassified;unclassified;unclassified;unclassified;unclassified;unclassified;	k__Archaea(100);p__Crenarchaeota(100);c__Thaumarchaeota(100);o__Cenarchaeales(100);f__Cenarchaeaceae(100);g__Nitrosopumilus(96);s__pIVWA5(93);	unknown;unclassified;unclassified;unclassified;unclassified;unclassified;
Otu000083	ZA.39.1020013_2970	T--AC--GT-AA-GGG---GCA-A-G--C-G--T--T--GT-T-CGG-AT----TT-A--T-T--GG-GC--GT-A--AA-GG-GT-GC--G-TA-G-G-C-G--G--T-TT-G-A-T-----AA--G-C-T-C---G-G-T-G--TG--A-AA-GC--T-T-GC-A-G---CT-C-AA-C-T-G-C-A-A-A--A-T-T	Bacteria(100);unclassified;unclassified;unclassified;unclassified;unclassified;unclassified;unclassified;unclassified;	k__Bacteria(100);unclassified;unclassified;unclassified;unclassified;unclassified;unclassified;	Bacteria(89);unclassified;unclassified;unclassified;unclassified;unclassified;
Otu000084	ZA.17.1020226_22551	T--AC--GG-AG-GGG---GCA-A-G--C-G--T--T--GC-TCGG--ATT----T-A--C-T--GG-GC--GT-A--AA-GG-GT-CC--G-CA-G-G-C-G--G--TCGG-G---C-----AA--G-T-T-A---G-A-T-G--TG--A-AA-GT--T-CA-A-G-A---CT-C-AA-T-C-T-T-G-G-A--A-T-T	Bacteria(100);unclassified;unclassified;unclassified;unclassified;unclassified;unclassified;unclassified;unclassified;	k__Bacteria(100);p__SBR1093(62);unclassified;unclassified;unclassified;unclassified;unclassified;	Bacteria(96);unclassified;unclassified;unclassified;unclassified;unclassified;
Otu000085	SW.H2O.5.1019804_10634	T--AC--AT-AG-GGG---TCA-A-G--C-G--T--T--GT-C-CGG-AT----TT-A--T-T--GG-GC--GT-A--AA-GA-GC-TC--G-TA-G-G-C-G--G--T-TC-A-A-C-----AA--G-T-C-G---G-T-C-G--TA--A-AA-GT--T-T-AG-G-G---CT-C-AA-C-C-C-T-A-A-A--A---T	Bacteria(100);Actinobacteria(100);Actinobacteria(100);Acidimicrobidae(100);Acidimicrobiales(100);Acidimicrobineae(100);marine_group(100);unclassified;unclassified;	k__Bacteria(100);p__Actinobacteria(100);c__Acidimicrobiia(100);o__Acidimicrobiales(100);f__OCS155(100);unclassified;unclassified;	Bacteria(100);unclassified;unclassified;unclassified;unclassified;unclassified;
Otu000086	SS.16.3.1020422_621	T--AC--GG-AG-GGT---GCA-A-G--C-G--T--T--AA-T-CGG-AA----TT-A--C-T--GG-GC--GT-A--AA-GC-GC-AC--G-CA-G-G-C-G--G--T-CG-G-C-T-----AA--G-T-C-G---G-A-T-G--TG--A-AA-GC--C-C-CG-G-G---CT-C-AA-C-C-T-G-G-G-A--A-C-T	Bacteria(100);Proteobacteria(100);Gammaproteobacteria(97);unclassified;unclassified;unclassified;unclassified;unclassified;unclassified;	k__Bacteria(100);p__Proteobacteria(97);c__Gammaproteobacteria(97);unclassified;unclassified;unclassified;unclassified;	Bacteria(100);Proteobacteria(100);Gammaproteobacteria(99);unclassified;unclassified;unclassified;
Otu000087	707.1020262_2975	T--AC--GG-AG-GGT---GCA-A-G--C-G--T--T--AA-T-CGG-AA----TT-A--C-T--GG-GC--GT-A--AA-GG-GC-AC--G-CA-G-G-T-G--G--C-TG-G-G-T-----CA--G-T-C-G---G-A-T-G--TG--A-AA-GC--C-C-CG-G-G---CT-T-AA-C-C-T-G-G-G-A--A-C-T	Bacteria(100);Proteobacteria(92);Gammaproteobacteria(88);unclassified;unclassified;unclassified;unclassified;unclassified;unclassified;	k__Bacteria(100);p__Proteobacteria(99);c__Gammaproteobacteria(95);unclassified;unclassified;unclassified;unclassified;	Bacteria(100);Proteobacteria(97);Gammaproteobacteria(94);unclassified;unclassified;unclassified;
Otu000088	BCD1H2O.1019563_8919	T--AC--GG-AG-GGT----CCGA-G--C-G--T--T--AA-T-CGG-AA----TT-A--C-T--GG-GC--GT-A--AA-GC-GC-GC--G-TA-G-G-T-G--G--T-TT-C-G-T-----CA--G-T-C-A---G-A-T-G--TG--A-AA-GC--C-C-AG-G-G---CT-C-AA-C-C-T-T-G-G-A--A-C-T	Bacteria(100);Proteobacteria(99);Gammaproteobacteria(91);unclassified;unclassified;unclassified;unclassified;unclassified;unclassified;	k__Bacteria(100);p__Proteobacteria(99);c__Gammaproteobacteria(98);unclassified;unclassified;unclassified;unclassified;	Bacteria(100);Proteobacteria(98);Gammaproteobacteria(95);unclassified;unclassified;unclassified;
Otu000089	SW.60.1020016_478	T--AC--GG-AG-GGG---ACT-A-G--C-G--T--T--GT-T-CGG-AA----TT-A--C-T--GG-GC--GT-A--AA-GC-GT-AC--G-TA-G-G-C-G--G--A-TT-A-G-T-----AA--G-T-T-A---G-A-G-G--TG--A-AA-TC--C-C-GG-G-G---CT-T-AA-C-C-C-C-G-G-A--A-C-T	Bacteria(100);Proteobacteria(100);Alphaproteobacteria(99);Rhodobacterales(80);Rhodobacteraceae(80);unclassified;unclassified;unclassified;unclassified;	k__Bacteria(100);p__Proteobacteria(100);c__Alphaproteobacteria(98);o__Rhodobacterales(75);f__Rhodobacteraceae(65);unclassified;unclassified;	Bacteria(100);Proteobacteria(100);Alphaproteobacteria(99);Rhodobacterales(90);Rhodobacteraceae(90);unclassified;
Otu000090	SH13SED.1019692_6685	T--AC--AG-AG-GGT---GCA-A-A--C-G--T--T--GC-T-CGG-AT----TT-A--C-T--GG-GC--GT-A--AA-GC-GC-GT--G-TA-G-G-C-G--G--A-CT-C-G-C-----AA--G-T-C-G---G-T-T-G--TG--A-AA-TC--C-C-TG-G-G---CT-C-AA-C-C-T-A-G-G-A--A-C-T	Bacteria(100);Proteobacteria(100);Deltaproteobacteria(100);Myxococcales(100);JG37-AG-15(100);unclassified;unclassified;unclassified;unclassified;	k__Bacteria(100);p__Proteobacteria(94);c__Deltaproteobacteria(82);o__Myxococcales(79);unclassified;unclassified;unclassified;	Bacteria(100);Proteobacteria(95);unclassified;unclassified;unclassified;unclassified;
Otu000091	SS.8.2.1019594_22691	T--AC--GA-AG-GGG---GCT-A-G--C-G--T--T--GT-T-CGG-AT----TT-A--C-T--GG-GC--GT-A--AA-GC-GC-AC--G-TA-G-G-C-G--G--A-TC-G-C-T-----AA--G-T-G-A---G-G-G-G--TG--A-AA-TC--C-C-GG-G-G---CT-C-AA-C-C-C-T-G-G-A--A-T-G	Bacteria(100);Proteobacteria(100);Alphaproteobacteria(100);Rhizobiales(97);unclassified;unclassified;unclassified;unclassified;unclassified;	k__Bacteria(100);p__Proteobacteria(100);c__Alphaproteobacteria(100);o__Rhizobiales(94);unclassified;unclassified;unclassified;	Bacteria(100);Proteobacteria(98);Alphaproteobacteria(97);Rhizobiales(89);unclassified;unclassified;
Otu000092	SWBHMPV2.1019827_34488	T--AC--GG-AG-GAT---CCA-A-G--C-G--T--T--AT-C-CGG-AA----TC-A--T-T--GG-GT--TT-A--AA-GG-GT-CC--G-CA-G-G-C-G--G--C-CT-G-T-T-----AA--G-T-C-A---G-A-G-G--TG--A-AA-TC--C-T-AC-A-G---CT-C-AA-C-T-G-T-A-G-A--A-C-T	Bacteria(100);Bacteroidetes(100);Flavobacteria(95);Flavobacteriales(95);Flavobacteriaceae(93);NS4(75);unclassified;unclassified;unclassified;	k__Bacteria(100);p__Bacteroidetes(94);c__Flavobacteriia(89);o__Flavobacteriales(89);f__Flavobacteriaceae(62);unclassified;unclassified;	Bacteria(100);Bacteroidetes(99);Flavobacteria(93);Flavobacteriales(93);unclassified;unclassified;
Otu000093	41.1019582_431924	T--AC--GA-AT-GGG---GCA-A-G--C-G--T--T--GT-T-CGG-AA----TC-A--C-T--GG-GC--GT-A--AA-GC-GT-AC--G-TA-G-G-C-G--G--T-TT-T-T-C-----AA--G-T-C-A---G-G-A-G--TG--A-AA-TC--C-C-AG-G-G---CT-C-AA-C-C-C-T-G-G-A--A-C-T	Bacteria(100);Proteobacteria(96);Alphaproteobacteria(95);DB1-14(90);unclassified;unclassified;unclassified;unclassified;unclassified;	k__Bacteria(100);p__Proteobacteria(99);c__Alphaproteobacteria(97);o__BD7-3(95);unclassified;unclassified;unclassified;	Bacteria(100);Proteobacteria(70);Alphaproteobacteria(65);unclassified;unclassified;unclassified;
Otu000094	SS.14.3.1020260_10661	T--AC--GT-AG-GGG---GCG-A-G--C-G--T--T--AC-C-CGG-AT----TT-A--C-T--GG-GC--GT-A--AA-GT-GC-GC--G-TA-G-G-C-G--G--T-TG-G-A-T-----AA--G-T-C-T---C-T-T-G--TG--A-AA-GC--T-C-CC-G-G---CT-C-AA-C-T-G-G-G-A-G--A-G-G	Bacteria(100);Chloroflexi(89);SAR202(84);unclassified;unclassified;unclassified;unclassified;unclassified;unclassified;	k__Bacteria(100);p__Chloroflexi(97);c__SAR202(97);unclassified;unclassified;unclassified;unclassified;	Bacteria(98);unclassified;unclassified;unclassified;unclassified;unclassified;
Otu000095	SWBHMPV1.1020492_100821	T--AC--AG-AG-GGT---GCA-A-G--C-G--T--T--AA-T-CGG-AA----TT-A--C-T--GG-GC--GT-A--AA-GC-GA-GC--G-TA-G-G-T-G--G--C-TT-G-A-T-----AA--G-T-C-A---G-A-T-G--TG--A-AA-TC--C-C-CG-G-G---CT-T-AA-C-C-T-G-G-G-A--A-C-T	Bacteria(100);Proteobacteria(100);Gammaproteobacteria(98);Pseudomonadales(97);Moraxellaceae(97);Psychrobacter(97);unclassified;unclassified;unclassified;	k__Bacteria(100);p__Proteobacteria(100);c__Gammaproteobacteria(99);o__Pseudomonadales(96);f__Moraxellaceae(96);g__Psychrobacter(96);s__pacificensis(77);	Bacteria(100);Proteobacteria(100);Gammaproteobacteria(100);Pseudomonadales(97);Moraxellaceae(97);Psychrobacter(97);
Otu000096	SS.13.3.1019771_25688	G--AC--GG-AG-GGT---GCG-A-A--C-G--T--T--AA-T-CGG-AA----TT-A--C-T--GG-GC--GT-A--AA-GC-GC-AC--G-TA-G-G-C-G--G--A-TG-G-T-C-----AA--G-T-G-G---G-A-T-G--TG--A-AA-GC--C-C-TC-G-G---CT-C-AA-C-C-G-G-G-G-A--A-T-T	Bacteria(100);Proteobacteria(81);unclassified;unclassified;unclassified;unclassified;unclassified;unclassified;unclassified;	k__Bacteria(100);p__Proteobacteria(93);c__Gammaproteobacteria(84);o__HTCC2188(83);f__HTCC2089(83);unclassified;unclassified;	Bacteria(100);Proteobacteria(88);unclassified;unclassified;unclassified;unclassified;
Otu000097	95.1019987_39908	G--AC--GG-AG-GGT---GCT-A-G--C-G--T--T--GT-T-CGG-AA----TT-A--C-T--GG-GC--GT-A--AA-GC-GC-GT--G-TA-G-G-C-G--G--T-TC-G-G-C-----AA--G-T-T-A---A-G-T-G--TG--A-AA-GC--C-C-CC-G-G---CC-C-AA-C-C-G-G-G-G-A--A-G-G	Bacteria(100);Proteobacteria(78);unclassified;unclassified;unclassified;unclassified;unclassified;unclassified;unclassified;	k__Bacteria(100);p__Proteobacteria(71);c__Deltaproteobacteria(65);unclassified;unclassified;unclassified;unclassified;	Bacteria(99);Proteobacteria(66);unclassified;unclassified;unclassified;unclassified;
Otu000098	53.1020236_19537	T--AC--AG-AG-GGC---CCG-A-G--C-G--T--T--AA-T-CGG-AA----TC-A--C-T--GG-GC--TT-A--AA-GC-GT-AC--G-TA-G-G-C-G--G--A-CT-T-G-T-----AG--G-C-A-T---C-T-T-G--TG--A-AA-TC--C-C-TC-G-G---CT-C-AA-C-C-G-G-G-G-A--A-T-T	Bacteria(100);Planctomycetes(90);Phycisphaerae(86);Phycisphaerales(78);Phycisphaeraceae(78);Urania-1B-19(64);unclassified;unclassified;unclassified;	k__Bacteria(100);p__Planctomycetes(99);c__Phycisphaerae(99);o__Phycisphaerales(98);unclassified;unclassified;unclassified;	Bacteria(91);unclassified;unclassified;unclassified;unclassified;unclassified;
Otu000099	P12x130.1020344_3889	T--AC--GG-AG-GGG---GCT-A-G--C-G--T--T--GT-T-CGG-AA----TT-A--C-T--GG-GC--GT-A--AA-GC-GC-GT--G-TA-G-G-C-G--G--T-TT-T-T-T-----AA--G-T-C-A---G-A-G-G--TG--A-AA-GC--C-C-GG-A-G---CT-C-AA-C-T-T-C-G-G-G--A-C-T	Bacteria(100);Proteobacteria(99);Alphaproteobacteria(84);unclassified;unclassified;unclassified;unclassified;unclassified;unclassified;	k__Bacteria(100);p__Proteobacteria(86);c__Alphaproteobacteria(80);unclassified;unclassified;unclassified;unclassified;	Bacteria(100);Proteobacteria(90);Alphaproteobacteria(86);unclassified;unclassified;unclassified;
Otu000100	ZA.46.1020417_272071	T--AC--GG-AG-GGT---GCG-A-A--C-G--T--T--AA-T-CGG-AA----TT-A--C-T--GG-GC--GT-A--AA-GC-GC-GC--G-TA-G-G-C-G--G--C-CT-G-G-T-----AA--G-T-C-G---G-A-T-G--TG--A-AA-GC--C-C-AG-G-G---CT-T-AA-C-C-T-T-G-G-A--A-C-T	Bacteria(100);Proteobacteria(100);Gammaproteobacteria(69);unclassified;unclassified;unclassified;unclassified;unclassified;unclassified;	k__Bacteria(100);p__Proteobacteria(99);c__Gammaproteobacteria(94);unclassified;unclassified;unclassified;unclassified;	Bacteria(100);Proteobacteria(90);Gammaproteobacteria(69);unclassified;unclassified;unclassified;
Otu000101	ZA.17.1020226_4309	T--AC--AG-AG-GGT---GCG-A-G--C-G--T--T--AA-T-CGG-AA----TT-A--C-T--GG-GC--GT-A--AA-GG-GC-GC--G-TA-G-G-C-G--G--T-CC-G-A-T-----AA--G-T-C-G---G-A-T-G--TG--A-AA-GC--C-C-CG-G-G---CT-T-AA-C-C-T-G-G-G-A--A-T-T	Bacteria(100);Proteobacteria(98);Gammaproteobacteria(83);unclassified;unclassified;unclassified;unclassified;unclassified;unclassified;	k__Bacteria(100);p__Proteobacteria(99);c__Gammaproteobacteria(83);unclassified;unclassified;unclassified;unclassified;	Bacteria(100);Proteobacteria(98);Gammaproteobacteria(83);unclassified;unclassified;unclassified;
Otu000102	SS.12.3.1020195_1332	T--AC--GG-AG-GGT---GCG-A-G--C-G--T--T--AA-T-CGG-AA----TT-A--C-T--GG-GC--GT-A--AA-GC-GC-AC--G-TA-G-G-A-G--G--C-GA-G-A-T-----CA--G-T-C-A---G-A-T-G--TG--A-AA-TC--C-C-CG-G-G---CT-C-AA-C-C-T-G-G-G-A--A-T-T	Bacteria(100);Proteobacteria(95);Gammaproteobacteria(83);unclassified;unclassified;unclassified;unclassified;unclassified;unclassified;	k__Bacteria(100);p__Proteobacteria(98);c__Gammaproteobacteria(82);unclassified;unclassified;unclassified;unclassified;	Bacteria(99);Proteobacteria(82);Gammaproteobacteria(63);unclassified;unclassified;unclassified;
Otu000103	P12x118.1020030_726	T--AC--GA-AG-GGG---GCT-A-G--C-G--T--T--GT-T-CGG-AA----TT-A--C-T--GG-GC--GT-A--AA-GC-GC-GC--G-TA-G-G-C-G--G--A-TT-C-C-T-----AA--G-C-C-A---G-A-T-G--TG--A-AA-TC--C-C-GG-G-G---CT-C-AA-C-C-T-C-G-G-A--A-C-T	Bacteria(100);Proteobacteria(95);Alphaproteobacteria(91);unclassified;unclassified;unclassified;unclassified;unclassified;unclassified;	k__Bacteria(100);p__Proteobacteria(98);c__Alphaproteobacteria(90);unclassified;unclassified;unclassified;unclassified;	Bacteria(100);Proteobacteria(100);Alphaproteobacteria(93);unclassified;unclassified;unclassified;
Otu000104	76.1020092_10367	T--AC--GG-GG-GGG---GCA-A-G--C-G--T--T--GT-T-CGG-AA----TT-A--C-T--GG-GC--GT-A--AA-GG-GC-GC--G-TA-G-G-C-G--G--T-TC-G-C-C-----AA--G-T-C-C---T-C-T-G--TG--A-AA-GC--C-C-AC-G-G---CT-C-AA-C-C-G-T-G-G-A--A-C-T	Bacteria(100);unclassified;unclassified;unclassified;unclassified;unclassified;unclassified;unclassified;unclassified;	k__Bacteria(100);p__Acidobacteria(85);c__Acidobacteria-6(83);o__BPC015(75);unclassified;unclassified;unclassified;	Bacteria(95);Acidobacteria(68);unclassified;unclassified;unclassified;unclassified;
Otu000106	SS.3.1.1019571_5805	T--AC--GG-AG-GGT---GCG-A-G--C-G--T--T--AA-T-CGG-AA----TT-A--C-T--GG-GC--GT-A--AA-GC-GC-AT--G-CA-G-G-C-G--G--T-CT-G-T-T-----AA--G-C-A-A---G-A-T-G--TG--A-AA-GC--C-C-GG-G-G---CT-C-AA-C-C-T-C-G-G-A--A-C-A	Bacteria(100);Proteobacteria(100);Gammaproteobacteria(100);Vibrionales(100);Vibrionaceae(100);Photobacterium(100);unclassified;unclassified;unclassified;	k__Bacteria(100);p__Proteobacteria(100);c__Gammaproteobacteria(100);o__Vibrionales(100);f__Vibrionaceae(100);g__Photobacterium(89);s__angustum(85);	Bacteria(100);Proteobacteria(100);Gammaproteobacteria(100);Vibrionales(100);Vibrionaceae(100);Photobacterium(93);
Otu000107	SH12SED.1019810_749	T--AC--GG-AG-GGT---GCG-A-G--C-G--T--T--AA-T-CGG-AA----TT-A--C-T--GG-GC--GT-A--AA-GC-GC-AT--G-CA-G-G-C-G--G--C-TT-G-T-T-----AA--G-C-C-A---G-A-T-G--TG--A-AA-GC--C-C-GG-G-G---CT-C-AA-C-C-T-C-G-G-A--A-T-A	Bacteria(100);Proteobacteria(100);Gammaproteobacteria(100);Vibrionales(94);Vibrionaceae(94);Photobacterium(90);unclassified;unclassified;unclassified;	k__Bacteria(100);p__Proteobacteria(100);c__Gammaproteobacteria(100);o__Vibrionales(100);f__Vibrionaceae(100);g__Photobacterium(92);s__rosenbergii(92);	Bacteria(100);Proteobacteria(100);Gammaproteobacteria(100);Vibrionales(97);Vibrionaceae(97);Photobacterium(90);
Otu000108	P12x51.1020198_16180	T--AC--GG-AG-GGT---GCA-A-G--C-G--T--T--AT-C-CGG-AT----TC-A--C-T--GG-GT--TT-A--AA-GG-GT-GC--G-TA-G-G-C-G--G--G-TA-T-G-T-----AA--G-T-C-A---G-T-G-G--TG--A-AA-TC--T-C-GG-A-G---CT-T-AA-C-T-C-C-G-A-A--A-C-T	Bacteria(100);Bacteroidetes(96);Sphingobacteria(72);Sphingobacteriales(72);Chitinophagaceae(69);unclassified;unclassified;unclassified;unclassified;	k__Bacteria(100);p__Bacteroidetes(100);c__Saprospirae(100);o__Saprospirales(100);f__Chitinophagaceae(100);g__Sediminibacterium(91);unclassified;	Bacteria(100);Bacteroidetes(98);Sphingobacteria(97);Sphingobacteriales(97);Chitinophagaceae(95);Hydrotalea(60);
Otu000109	Webster.3.E12.248.1019875_37133428	T--AC--GG-AG-GAT---CCA-A-G--T-G--T--T--AT-C-CGG-AA----TT-A--T-T--GG-GT--TT-A--AA-GG-GT-CC--G-TA-G-G-C-T--G--T-TT-G-A-T-----AA--G-T-C-A---G-G-G-G--TG--A-AA-TC--C-T-AC-A-G---CT-C-AA-C-T-G-T-A-G-A--A-C-G	Bacteria(100);Bacteroidetes(87);Flavobacteria(81);Flavobacteriales(81);Flavobacteriaceae(79);unclassified;unclassified;unclassified;unclassified;	k__Bacteria(99);p__Bacteroidetes(89);c__Flavobacteriia(78);o__Flavobacteriales(78);f__Flavobacteriaceae(66);unclassified;unclassified;	Bacteria(99);Bacteroidetes(89);Flavobacteria(82);Flavobacteriales(82);unclassified;unclassified;
Otu000110	SS.11.3.1019853_2954	T--AC--GG-AG-GGG---GCA-A-G--C-G--T--T--GC-TCGGA-AT-----T-A--C-T--GG-GC--GT-A--AA-GG-GT-CC--G-CA-G-G-C-T--G--T-CAGG---C-----AA--G-T-T-G---G-T-T-G--TG--A-AA-TC--C-CA-A-G-G---CT-T-AA-C-C-T-T-G-G-A--A-T-T	Bacteria(100);Proteobacteria(78);unclassified;unclassified;unclassified;unclassified;unclassified;unclassified;unclassified;	k__Bacteria(100);p__SBR1093(94);c__EC214(94);unclassified;unclassified;unclassified;unclassified;	Bacteria(94);unclassified;unclassified;unclassified;unclassified;unclassified;
Otu000111	Webster.2.B7.113.1020561_37159435	T--AC--AG-AG-GTC---CCG-A-G--C-G--T--T--GT-T-CGG-AT----TT-A--C-T--GG-GC--GT-A--AA-GA-GT-GC--G-TA-G-G-T-G--G--C-TA-G-G-T-----AA--G-T-T-C---G-A-T-G--TG--A-AA-GC--T-C-CG-A-G---CT-C-AA-C-T-C-G-G-A-A--A-T-G	Bacteria(100);unclassified;unclassified;unclassified;unclassified;unclassified;unclassified;unclassified;unclassified;	k__Bacteria(100);p__Verrucomicrobia(87);c__Pedosphaerae(85);o__Pedosphaerales(85);f__R4-41B(61);unclassified;unclassified;	Bacteria(99);unclassified;unclassified;unclassified;unclassified;unclassified;
Otu000112	ZA.49.1019799_880	T--AC--GT-AG-GCT---CCA-A-G--C-G--T--T--GT-T-CGG-AA----TC-A--C-T--GG-GC--GT-A--AA-GC-GA-GC--G-CA-G-G-C-G--G--C-GC-G-C-C-----GT--G-C-C-G---G-T-C-G--TG--A-AA-TC--T-C-CC-G-G---CT-C-AA-C-C-G-G-G-A-G--G-G-G	Bacteria(100);unclassified;unclassified;unclassified;unclassified;unclassified;unclassified;unclassified;unclassified;	k__Bacteria(99);unclassified;unclassified;unclassified;unclassified;unclassified;unclassified;	Bacteria(100);unclassified;unclassified;unclassified;unclassified;unclassified;
Otu000113	SS.19.3.1019514_11475	T--AC--GG-GA-GTG---GCA-A-G--C-G--T--T--AT-C-CGG-AA----TT-A--T-T--GG-GC--GT-A--AA-GC-GT-CC--G-CA-G-G-C-G--G--C-CG-T-T-T-----AA--G-T-C-T---G-T-T-G--TT--A-AA-TC--G-T-GG-A-G---CT-T-AA-C-T-C-C-A-T-C--A-C-G	Bacteria(100);Cyanobacteria(87);SubsectionI(82);unclassified;unclassified;unclassified;unclassified;unclassified;unclassified;	k__Bacteria(100);p__Cyanobacteria(99);c__Synechococcophycideae(99);o__Synechococcales(99);f__Synechococcaceae(99);g__Synechococcus(93);unclassified;	Bacteria(100);Cyanobacteria_Chloroplast(85);Cyanobacteria(85);Cyanobacteria_order_incertae_sedis(85);Family_II(80);GpIIa(76);
Otu000115	ZA.47.1020435_84424	T--AC--GG-GA-GTG---GCA-A-G--C-G--T--T--AT-C-CGG-AA----TT-A--T-T--GG-GC--GT-A--AA-GC-GT-CC--G-CA-G-G-C-G--G--C-CG-T-C-T-----AA--G-T-C-T---G-T-T-G--TT--A-AA-TC--G-T-AG-A-G---CT-C-AA-C-T-C-T-A-T-C--A-C-G	Bacteria(100);Cyanobacteria(77);unclassified;unclassified;unclassified;unclassified;unclassified;unclassified;unclassified;	k__Bacteria(98);p__Cyanobacteria(71);c__Synechococcophycideae(66);o__Synechococcales(63);f__Synechococcaceae(63);unclassified;unclassified;	Bacteria(100);Cyanobacteria_Chloroplast(70);Cyanobacteria(69);Cyanobacteria_order_incertae_sedis(69);unclassified;unclassified;
Otu000116	ALG12.109.1019636_11459	T--AC--GG-AG-GGA---GCT-A-G--C-G--T--T--GT-T-CGG-AA----TT-A--C-T--GG-GC--GT-A--AA-GA-GC-GT--G-TA-G-G-C-G--G--C-GA-C-A-C-----AA--G-T-C-A---G-A-G-G--TG--A-AA-TC--C-C-CG-A-G---CT-C-AA-C-T-C-G-G-G-A--A-C-G	Bacteria(100);Proteobacteria(97);Alphaproteobacteria(73);unclassified;unclassified;unclassified;unclassified;unclassified;unclassified;	k__Bacteria(100);p__Proteobacteria(88);c__Alphaproteobacteria(75);unclassified;unclassified;unclassified;unclassified;	Bacteria(99);Proteobacteria(86);unclassified;unclassified;unclassified;unclassified;
Otu000117	SS.27.1.1019738_23392	G--AC--GT-AG-GTG---GCG-A-G--C-G--T--T--AT-C-CGG-AT----TT-A--C-T--GG-GC--GT-A--AA-GC-GT-AC--G-TA-G-G-C-G--G--C-TC-C-A-T-----AA--G-T-C-T---G-T-C-G--TG--A-AA-TC--T-C-CC-G-G---CT-C-AA-C-C-G-G-G-A-G--C-G-G	Bacteria(100);unclassified;unclassified;unclassified;unclassified;unclassified;unclassified;unclassified;unclassified;	k__Bacteria(100);p__Chloroflexi(96);c__TK17(95);o__TK18(95);unclassified;unclassified;unclassified;	Bacteria(98);unclassified;unclassified;unclassified;unclassified;unclassified;
Otu000118	Webster.4.G12.366.1020031_37132219	T--AC--GG-GG-GGT---GCA-A-G--C-G--T--T--AA-T-CGG-AA----TT-A--C-T--GG-GC--GT-A--AA-GC-GC-AC--G-TA-G-G-A-G--G--T-TG-A-A-T-----AA--G-T-C-A---G-A-T-G--TG--A-AA-GC--C-C-CG-G-G---CT-C-AA-C-C-T-G-G-G-A--A-T-T	Bacteria(100);Proteobacteria(100);Gammaproteobacteria(92);unclassified;unclassified;unclassified;unclassified;unclassified;unclassified;	k__Bacteria(100);p__Proteobacteria(100);c__Gammaproteobacteria(98);unclassified;unclassified;unclassified;unclassified;	Bacteria(99);Proteobacteria(92);Gammaproteobacteria(62);unclassified;unclassified;unclassified;
Otu000119	ZA.38.1020095_11152	T--AC--GG-AA-GGT---CCA-A-G--C-G--T--T--AA-T-CGG-AA----TT-A--C-T--GG-GC--GT-A--AA-GC-GC-GC--G-TA-G-G-T-G--G--T-TT-A-T-T-----AA--G-T-T-G---G-A-T-G--TG--A-AA-TC--C-C-CG-G-G---CT-C-AA-C-C-T-G-G-G-A--A-C-T	Bacteria(100);Proteobacteria(100);Gammaproteobacteria(99);Oceanospirillales(86);SAR86(84);unclassified;unclassified;unclassified;unclassified;	k__Bacteria(100);p__Proteobacteria(100);c__Gammaproteobacteria(100);o__Oceanospirillales(75);f__Halomonadaceae(74);g__Candidatus_Portiera(74);unclassified;	Bacteria(100);Proteobacteria(93);Gammaproteobacteria(75);unclassified;unclassified;unclassified;
Otu000120	120.1019581_4836	T--AC--AG-AG-GGT---GCT-A-G--C-G--T--T--AT-T-CGG-AA----TT-A--C-T--GG-GC--GT-A--AA-GG-GC-GC--G-TA-G-G-C-G--G--T-CT-G-T-T-----AA--G-T-T-G---G-G-T-G--TG--A-AA-TC--C-C-TG-G-G---CT-C-AA-C-C-C-A-G-G-A--A-C-T	Bacteria(100);Proteobacteria(82);unclassified;unclassified;unclassified;unclassified;unclassified;unclassified;unclassified;	k__Bacteria(100);p__Proteobacteria(91);unclassified;unclassified;unclassified;unclassified;unclassified;	Bacteria(100);unclassified;unclassified;unclassified;unclassified;unclassified;
Otu000121	SW.310.1019649_12945	T--AC--GG-AA-GGT---GCA-A-G--C-G--T--T--AA-T-CGG-AA----TT-A--C-T--GG-GC--GT-A--AA-GC-GC-GC--G-TA-G-G-C-G--G--T-TT-G-A-T-----CA--G-T-C-G---G-A-T-G--TG--A-AA-TC--C-C-CG-G-G---CT-C-AA-C-C-T-G-G-G-A--A-T-T	Bacteria(100);Proteobacteria(100);Gammaproteobacteria(90);unclassified;unclassified;unclassified;unclassified;unclassified;unclassified;	k__Bacteria(100);p__Proteobacteria(100);c__Gammaproteobacteria(94);unclassified;unclassified;unclassified;unclassified;	Bacteria(98);Proteobacteria(98);Gammaproteobacteria(93);unclassified;unclassified;unclassified;
Otu000122	Webster.2.A8.102.1020136_37136955	G--AC--GG-AG-GGT---GCT-A-A--C-G--T--T--AA-T-CGG-AA----TT-A--C-T--GG-GC--GT-A--AA-GC-GC-AC--G-TA-G-G-T-G--G--A-TA-A-C-C-----AA--G-T-G-A---G-A-T-G--TG--A-AA-TT--C-C-CG-G-G---CT-T-AA-C-C-T-G-G-G-A--C-T-T	Bacteria(100);Proteobacteria(91);Gammaproteobacteria(82);unclassified;unclassified;unclassified;unclassified;unclassified;unclassified;	k__Bacteria(98);p__Proteobacteria(88);c__Gammaproteobacteria(77);unclassified;unclassified;unclassified;unclassified;	Bacteria(98);Proteobacteria(87);unclassified;unclassified;unclassified;unclassified;
Otu000123	17.1020038_5686	T--AC--CT-AG-GTG---TCA-A-G--C-G--T--T--AT-C-CGG-AA----TT-A--C-T--GG-GC--GT-A--AA-GG-GT-GC--G-CA-G-G-C-G--G--C-GC-G-A-C-----AA--G-T-C-C---G-G-C-G--TG--A-AA-GC--T-T-CT-G-G---CT-T-AA-C-T-G-G-G-A-G--A-G-G	Bacteria(100);unclassified;unclassified;unclassified;unclassified;unclassified;unclassified;unclassified;unclassified;	k__Bacteria(100);p__Chloroflexi(85);c__Anaerolineae(82);o__Caldilineales(73);f__Caldilineaceae(73);unclassified;unclassified;	Bacteria(97);unclassified;unclassified;unclassified;unclassified;unclassified;
Otu000124	83.1019762_3094	T--AC--GT-AG-GAG---GCG-A-G--C-G--T--T--GT-C-CGG-AT----TC-A--C-T--GG-GC--GT-A--AA-GG-GA-GCG---CA-G-G-T-G--G--C-TG-AG--T-----TC--G-T-C-C---G-T-A-G--TG--C-AA-GC--T-C-TA-G-G---CT-C-AA-C-T-T-A-G-A-G--A-G-G	Bacteria(100);unclassified;unclassified;unclassified;unclassified;unclassified;unclassified;unclassified;unclassified;	k__Bacteria(96);p__Chloroflexi(62);unclassified;unclassified;unclassified;unclassified;unclassified;	Bacteria(98);unclassified;unclassified;unclassified;unclassified;unclassified;
Otu000125	SS.21.1.1019553_2156	T--AC--GA-AG-GGT---GCA-A-G--C-G--T--T--AA-T-CGG-AA----TT-A--C-T--GG-GC--GT-A--AA-GC-GC-GC--G-TA-G-G-C-T--G--T-CA-A-G-T-----CA--G-T-C-A---G-A-T-G--TG--A-AA-GC--C-C-CG-G-G---CT-C-AA-C-C-T-G-G-G-A--A-C-T	Bacteria(100);Proteobacteria(100);unclassified;unclassified;unclassified;unclassified;unclassified;unclassified;unclassified;	k__Bacteria(100);p__Proteobacteria(100);c__Gammaproteobacteria(89);unclassified;unclassified;unclassified;unclassified;	Bacteria(100);Proteobacteria(100);Gammaproteobacteria(92);unclassified;unclassified;unclassified;
Otu000126	SS.26.1.1020307_9719	T--AC--GT-AG-GTG---GCA-A-G--C-G--T--T--GT-C-CGG-AA----TT-A--T-T--GG-GC--GT-A--AA-GG-GT-CCG---TA-G-G-C-T--G--T-TT-TG--T-----AA--G-T-C-T---C-C-T-G--TG--A-AA-AC--T-C-CA-G-G---CT-C-AA-C-T-T-G-G-A-G--C-G-G	Bacteria(100);unclassified;unclassified;unclassified;unclassified;unclassified;unclassified;unclassified;unclassified;	k__Bacteria(100);p__Chloroflexi(64);c__SAR202(64);unclassified;unclassified;unclassified;unclassified;	Bacteria(99);Firmicutes(72);Clostridia(62);unclassified;unclassified;unclassified;
Otu000127	HBOI12.9.VIII.09.2.001.1020073_589	A--AC--GG-AA-GGT---GCA-A-G--C-G--T--T--AA-T-CGG-AA----TT-A--C-T--GG-GC--GT-A--AA-GA-GC-GC--G-TA-G-G-C-G--G--T-TT-T-A-C-----AA--G-T-C-G---G-G-T-G--TG--A-AA-GC--C-C-CG-G-G---CT-C-AA-C-C-C-G-G-G-A--A-T-T	Bacteria(100);Proteobacteria(76);unclassified;unclassified;unclassified;unclassified;unclassified;unclassified;unclassified;	k__Bacteria(100);p__Proteobacteria(68);unclassified;unclassified;unclassified;unclassified;unclassified;	Bacteria(100);Proteobacteria(83);Gammaproteobacteria(70);unclassified;unclassified;unclassified;
Otu000128	Webster.5.A5.381.1020416_37142050	T--AC--GG-AG-GGT---GCG-A-A--C-G--T--T--AA-T-CGG-AA----TT-A--C-T--GG-GC--GT-A--AA-GC-GC-AC--G-TA-G-G-T-G--G--T-TC-G-C-T-----AA--G-T-G-G---G-A-T-G--TG--A-AA-GC--C-C-CG-G-G---CT-T-AA-C-C-T-G-G-G-A--A-C-T	Bacteria(100);Proteobacteria(100);Gammaproteobacteria(96);Oceanospirillales(73);OM182(70);unclassified;unclassified;unclassified;unclassified;	k__Bacteria(100);p__Proteobacteria(100);c__Gammaproteobacteria(100);o__HTCC2188(81);f__HTCC2089(81);unclassified;unclassified;	Bacteria(100);Proteobacteria(96);Gammaproteobacteria(82);unclassified;unclassified;unclassified;
Otu000129	SW.16.1019912_344	T--AC--GT-AG-GGT---GCG-A-G--C-G--T--T--AA-T-CGG-AA----TT-A--C-T--GG-GC--GT-A--AA-GC-GT-GC--G-TA-G-G-C-G--G--C-TG-C-T-C-----AA--G-T-C-G---G-A-T-G--TG--A-AA-GC--C-C-CG-G-G---CC-T-AA-C-C-C-G-G-G-A--A-T-T	Bacteria(100);Proteobacteria(80);unclassified;unclassified;unclassified;unclassified;unclassified;unclassified;unclassified;	k__Bacteria(97);p__Proteobacteria(84);unclassified;unclassified;unclassified;unclassified;unclassified;	Bacteria(97);Proteobacteria(89);Gammaproteobacteria(75);unclassified;unclassified;unclassified;
Otu000130	BCH2H2O.1020268_1366	T--AC--GG-AT-GGT---GCA-A-G--C-G--T--T--AA-T-CGG-AA----TT-A--C-T--GG-GC--GT-A--AA-GC-GC-GC--G-TA-G-G-T-G--G--C-AC-A-C-C-----AA--G-T-T-A---G-A-T-G--TG--A-AA-TC--C-C-AG-G-G---CT-T-AA-C-C-T-T-G-G-A--A-C-T	Bacteria(100);Proteobacteria(87);unclassified;unclassified;unclassified;unclassified;unclassified;unclassified;unclassified;	k__Bacteria(100);p__Proteobacteria(99);c__Gammaproteobacteria(74);unclassified;unclassified;unclassified;unclassified;	Bacteria(95);Proteobacteria(92);Gammaproteobacteria(70);unclassified;unclassified;unclassified;
Otu000131	SH13SED.1019692_6737	T--AC--GG-AG-GGT---GCG-A-G--C-G--T--T--AA-T-CGG-AA----TT-A--C-T--GG-GC--GT-A--AA-GC-GC-AT--G-CA-G-G-C-G--G--T-CT-G-T-T-----AA--G-C-G-A---G-A-T-G--TG--A-AA-GC--C-C-CG-G-G---CT-T-AA-C-C-T-G-G-G-A--A-C-T	Bacteria(100);Proteobacteria(100);Gammaproteobacteria(100);Alteromonadales(88);Ferrimonadaceae(79);Ferrimonas(79);unclassified;unclassified;unclassified;	k__Bacteria(100);p__Proteobacteria(100);c__Gammaproteobacteria(100);o__Alteromonadales(86);f__Ferrimonadaceae(76);g__Ferrimonas(76);unclassified;	Bacteria(100);Proteobacteria(100);Gammaproteobacteria(99);Alteromonadales(91);Ferrimonadaceae(82);Ferrimonas(82);
Otu000132	P12x20.1020408_23169	T--AC--GG-AG-GGC---GCA-A-G--C-G--T--T--GT-T-CGG-AA----TT-A--C-T--GG-GC--GT-A--AA-GC-GC-GT--G-TA-G-G-C-G--G--T-TC-G-G-T-----CA--G-T-C-G---G-A-T-G--TG--A-AA-TC--C-C-CG-G-G---CT-T-AA-C-C-C-G-G-G-A--A-C-T	Bacteria(100);Proteobacteria(85);unclassified;unclassified;unclassified;unclassified;unclassified;unclassified;unclassified;	k__Bacteria(99);p__Proteobacteria(83);c__Deltaproteobacteria(64);unclassified;unclassified;unclassified;unclassified;	Bacteria(92);Proteobacteria(79);unclassified;unclassified;unclassified;unclassified;
Otu000133	SI06.11.1019752_16157	T--AC--GG-AG-GAT---GCA-A-G--C-G--T--T--AT-C-CGG-AA----TT-A--T-T--GG-GC--GT-A--AA-GC-GT-CC--G-CA-G-G-T-G--G--T-GC-A-T-C-----AA--G-T-C-T---G-C-T-G--TC--A-AA-GA--C-C-AG-G-G---CT-T-AA-C-C-C-C-G-G-G--A-A-G	Bacteria(100);Cyanobacteria(100);SubsectionII(83);SubgroupII(82);Pleurocapsa(82);unclassified;unclassified;unclassified;unclassified;	k__Bacteria(100);p__Cyanobacteria(100);c__Oscillatoriophycideae(100);o__Chroococcales(96);f__Xenococcaceae(95);g__Xenococcus(95);unclassified;	Bacteria(100);Cyanobacteria_Chloroplast(97);Cyanobacteria(90);Cyanobacteria_order_incertae_sedis(90);unclassified;unclassified;
Otu000134	Webster.2.B1.107.1020455_37151084	T--AC--GT-AG-GTG---GCG-A-G--C-G--T--T--GT-C-CGG-AA----TT-A--T-T--GG-GC--GT-A--AA-GG-GC-CC--G-TA-G-G-C-G--G--T-CT-G-G-T-----CA--G-T-T-T---C-C-T-G--TG--A-AA-AC--T-T-CG-A-G---CT-C-AA-C-T-C-G-A-A-G--A---G	Bacteria(100);unclassified;unclassified;unclassified;unclassified;unclassified;unclassified;unclassified;unclassified;	k__Bacteria(96);unclassified;unclassified;unclassified;unclassified;unclassified;unclassified;	Bacteria(85);unclassified;unclassified;unclassified;unclassified;unclassified;
Otu000135	SS.29.3.1020091_6598	T--AC--GT-AG-GGA---GCG-A-G--C-G--T--T--GT-T-CGG-AT----TT-A--C-T--GG-GC--GT-A--AA-GG-GC-AC--G-TA-G-G-C-G--G--G-TG-T-G-C-----AA--G-T-C-T---G-T-T-G--TG--A-AA-TC--C-T-CT-G-G---CT-C-AA-C-C-A-G-A-G-A--A-C-T	Bacteria(100);Deferribacteres(74);Unclassified_Deferribacterales(73);PAUC34f(73);unclassified;unclassified;unclassified;unclassified;unclassified;	k__Bacteria(100);p__PAUC34f(99);unclassified;unclassified;unclassified;unclassified;unclassified;	Bacteria(96);unclassified;unclassified;unclassified;unclassified;unclassified;
Otu000136	79.1020231_2404	C--AC--TG-AG-GGT---GCG-A-G--C-G--T--T--ATCC--GG-AA----TT-A--C-T--GG-GC--GT-A--AA-GG-GC-GT--G-TA-G-G-C-G--G--T-CT-G-T-T-----AA--G-T-C-C---G-A-T-G--TT--A-AA-GA--C-T-GG-G-G---CT-C-AA-C-C-C-C-A-G-C--A-C-G	Bacteria(100);unclassified;unclassified;unclassified;unclassified;unclassified;unclassified;unclassified;unclassified;	k__Bacteria(100);p__Thermi(97);c__Deinococci(97);o__Deinococcales(95);f__Trueperaceae(93);g__B-42(93);unclassified;	Bacteria(100);unclassified;unclassified;unclassified;unclassified;unclassified;
Otu000137	4.VI.93.4.001.1019646_3417	T--AC--CT-TG-GTG---GCA-A-A--C-G--T--T--AT-C-CGG-AA----TC-A--C-T--GG-GC--GT-A--AA-GC-GC-TC--G-TA-G-G-C-G--G--C-TT-G-G-T-----AG--G-T-G-T---T-C-G-G--TG--A-AA-GC--C-C-CC-G-G---CT-C-AC-C-C-G-G-G-G-A--G-G-G	Bacteria(100);unclassified;unclassified;unclassified;unclassified;unclassified;unclassified;unclassified;unclassified;	k__Bacteria(100);p__Chloroflexi(66);c__Ktedonobacteria(61);o__TK10(60);unclassified;unclassified;unclassified;	Bacteria(95);unclassified;unclassified;unclassified;unclassified;unclassified;
Otu000138	5.29.4H.1019593_12894	G--AC--GG-AG-GGC---GCA-A-G--C-G--T--T--GT-T-CGG-AA----TT-A--C-T--GG-GC--GT-A--AA-GC-GC-GG--G-CA-G-G-T-G--G--T-TT-G-T-C-----TA--G-T-C-T---T-T-T-G--TG--A-AA-TT--C-C-GG-A-G---CT-C-AA-C-T-C-C-G-G-G--C-A-T	Bacteria(100);unclassified;unclassified;unclassified;unclassified;unclassified;unclassified;unclassified;unclassified;	k__Bacteria(100);p__Gemmatimonadetes(99);c__Gemm-2(99);unclassified;unclassified;unclassified;unclassified;	Bacteria(100);unclassified;unclassified;unclassified;unclassified;unclassified;
Otu000139	SW.310.1019649_9841	T--AC--GG-AG-GGT---ACG-A-G--C-G--T--T--AA-T-CGG-AA----TT-A--C-T--GG-GC--GT-A--AA-GC-GT-GC--G-CA-G-G-T-G--G--T-TT-G-G-C-----AA--G-T-C-G---G-A-T-G--TG--A-AA-GC--C-C-CG-G-G---CT-T-AA-C-C-C-G-G-G-A--A-C-T	Bacteria(100);Proteobacteria(95);unclassified;unclassified;unclassified;unclassified;unclassified;unclassified;unclassified;	k__Bacteria(100);p__Proteobacteria(96);unclassified;unclassified;unclassified;unclassified;unclassified;	Bacteria(100);Proteobacteria(93);unclassified;unclassified;unclassified;unclassified;
Otu000140	11.XII.84.1.014.1020284_2309	T--AC--GG-AA-GGT---GCA-A-G--C-G--T--T--AA-T-CGG-AA----TT-A--C-T--GG-GC--GT-A--AA-GC-GC-AC--G-TA-G-G-C-G--G--T-TT-G-A-T-----TA--G-T-C-G---G-A-T-G--TG--A-AA-TC--C-C-CG-G-G---CT-T-AA-C-C-T-G-G-G-A--A-C-T	Bacteria(100);Proteobacteria(100);Gammaproteobacteria(98);HOC36(77);unclassified;unclassified;unclassified;unclassified;unclassified;	k__Bacteria(100);p__Proteobacteria(100);c__Gammaproteobacteria(92);unclassified;unclassified;unclassified;unclassified;	Bacteria(100);Proteobacteria(98);Gammaproteobacteria(92);unclassified;unclassified;unclassified;
Otu000141	SS.1.1.1020041_2966	T--AC--GG-AG-GGT---GCA-A-G--C-G--T--T--AA-T-CGG-AA----TT-A--C-T--GG-GC--GT-A--AA-GC-GC-AC--G-CA-G-G-T-G--G--C-TG-G-G-T-----CA--G-TCG-G---A---T-G--TG--A-AA-TC--C-C-TG-G-G---CT-T-AA-C-C-T-G-G-G-A--A-T-T	Bacteria(100);Proteobacteria(99);Gammaproteobacteria(93);unclassified;unclassified;unclassified;unclassified;unclassified;unclassified;	k__Bacteria(100);p__Proteobacteria(100);c__Gammaproteobacteria(98);o__Thiotrichales(79);f__Piscirickettsiaceae(79);unclassified;unclassified;	Bacteria(100);Proteobacteria(94);Gammaproteobacteria(82);unclassified;unclassified;unclassified;
Otu000142	SS.5.3.1020201_8571	T--AC--GG-AG-GGT---GCA-A-G--C-G--T--T--AA-T-CGG-AA----TT-A--C-T--GG-GC--GT-A--AA-GC-GC-GC--G-TA-G-G-C-G--G--T-TT-G-G-T-----AA--G-T-T-G---G-A-T-G--TG--A-AA-GC--C-C-AG-G-G---CT-T-AA-C-C-T-T-G-G-A--A-C-T	Bacteria(100);Proteobacteria(100);Gammaproteobacteria(100);Oceanospirillales(83);Oceanospirillaceae(79);Pseudospirillum(76);OM182(76);unclassified;unclassified;	k__Bacteria(100);p__Proteobacteria(100);c__Gammaproteobacteria(100);o__Alteromonadales(90);f__HTCC2188(88);g__HTCC(88);unclassified;	Bacteria(100);Proteobacteria(99);Gammaproteobacteria(96);unclassified;unclassified;unclassified;
Otu000143	SS.2.1.1020520_7002	T--AC--GT-AG-GGT---GCG-A-G--C-G--T--T--AA-T-CGG-AA----TT-A--C-T--GG-GC--GT-A--AA-GC-GT-GC--G-CA-G-G-C-G--G--C-CT-G-C-C-----AA--G-T-C-G---G-G-T-G--TG--A-AA-TC--C-C-CG-G-G---CT-C-AA-C-C-C-G-G-G-A--A-T-T	Bacteria(100);Proteobacteria(91);unclassified;unclassified;unclassified;unclassified;unclassified;unclassified;unclassified;	k__Bacteria(100);p__Proteobacteria(95);c__Betaproteobacteria(61);unclassified;unclassified;unclassified;unclassified;	Bacteria(100);Proteobacteria(92);unclassified;unclassified;unclassified;unclassified;
Otu000144	SW.37.1019536_1989	T--AC--GA-AG-GTG---GCG-A-G--C-G--T--T--GT-T-CGG-AT----TT-A--C-T--GG-GC--GT-A--AA-GA-GT-AC--G-TA-G-G-C-G--G--T-TT-C-G-T-----AA--G-C-C-C---C-T-T-G--GG--A-AA-TC--T-A-CG-G-G---CT-T-AA-C-C-C-G-T-A-A--A-G-G	Bacteria(100);unclassified;unclassified;unclassified;unclassified;unclassified;unclassified;unclassified;unclassified;	k__Bacteria(100);p__Nitrospirae(88);c__Nitrospira(88);o__Nitrospirales(88);f__Nitrospiraceae(88);unclassified;unclassified;	Bacteria(97);unclassified;unclassified;unclassified;unclassified;unclassified;
Otu000145	P12x121.1019986_30559	T--AC--GA-AG-GGG---GCT-A-G--C-G--T--T--GC-T-CGG-AA----TT-A--C-T--GG-GC--GT-A--AA-GG-GA-GC--G-TA-G-G-C-G--G--A-CA-T-T-T-----AA--G-T-C-A---G-G-G-G--TG--A-AA-TC--C-C-GG-G-G---CT-C-AA-C-C-T-C-G-G-A--A-T-T	Bacteria(100);Proteobacteria(100);Alphaproteobacteria(100);Caulobacterales(94);Caulobacteraceae(94);Brevundimonas(94);unclassified;unclassified;unclassified;	k__Bacteria(100);p__Proteobacteria(100);c__Alphaproteobacteria(100);o__Caulobacterales(80);f__Caulobacteraceae(80);g__Mycoplana(77);unclassified;	Bacteria(100);Proteobacteria(100);Alphaproteobacteria(100);Caulobacterales(94);Caulobacteraceae(94);Brevundimonas(94);
Otu000146	10.1020090_6019	T--AC--GG-AG-GGT---GCG-A-G--C-G--T--T--AA-T-CGG-AA----TT-A--C-T--GG-GC--GT-A--AA-GC-GC-GC--G-TA-G-G-T-G--G--T-CT-G-T-T-----AA--G-T-C-G---G-A-T-G--TG--A-AA-GC--C-C-CG-G-G---CT-C-AA-C-C-T-G-G-G-A--A-C-T	Bacteria(100);Proteobacteria(100);Gammaproteobacteria(99);Alteromonadales(81);Alteromonadaceae(78);unclassified;unclassified;unclassified;unclassified;	k__Bacteria(100);p__Proteobacteria(100);c__Gammaproteobacteria(98);o__Alteromonadales(84);f__OM60(73);unclassified;unclassified;	Bacteria(100);Proteobacteria(100);Gammaproteobacteria(99);unclassified;unclassified;unclassified;
Otu000147	BCD21SED.1019899_675	T--AC--GG-AG-GGT---GCG-A-G--C-G--T--T--AA-T-CGG-AA----TT-A--C-T--GG-GC--GT-A--AA-GC-GC-GC--G-TA-G-G-C-G--G--C-TA-G-G-T-----CA--G-T-C-G---A-A-T-G--TG--A-AA-GC--C-C-CG-G-G---CT-T-AA-C-C-T-G-G-G-A--A-T-T	Bacteria(100);Proteobacteria(93);unclassified;unclassified;unclassified;unclassified;unclassified;unclassified;unclassified;	k__Bacteria(100);p__Proteobacteria(100);c__Gammaproteobacteria(99);unclassified;unclassified;unclassified;unclassified;	Bacteria(100);Proteobacteria(95);Gammaproteobacteria(91);unclassified;unclassified;unclassified;
Otu000148	700.1019821_1358	T--AC--GG-AA-GGT---GCA-A-G--C-G--T--T--AA-T-CGG-AA----TT-A--C-T--GG-GC--GT-A--AA-GC-GC-GC--G-TA-G-G-T-G--G--T-TT-G-T-T-----AA--G-T-T-G---G-A-T-G--TG--A-AA-GC--C-C-TG-G-G---CT-C-AA-C-C-T-A-G-G-A--A-C-T	Bacteria(100);Proteobacteria(100);Gammaproteobacteria(100);Oceanospirillales(97);SAR86(97);unclassified;unclassified;unclassified;unclassified;	k__Bacteria(100);p__Proteobacteria(100);c__Gammaproteobacteria(100);o__Oceanospirillales(93);f__Halomonadaceae(63);g__Candidatus_Portiera(62);unclassified;	Bacteria(100);Proteobacteria(100);Gammaproteobacteria(98);unclassified;unclassified;unclassified;
Otu000149	28.IX.88.3.001.1020352_9834577	T--AC--GG-GG-GGT---GCA-A-G--C-G--T--T--AA-T-CAG-AA----TT-A--C-T--GG-GC--GT-A--AA-GC-GC-GC--G-TA-G-G-C-G--G--C-TT-G-G-T-----CA--G-T-C-G---G-A-T-G--TG--A-AA-TC--C-C-CA-A-G---CT-C-AA-C-T-T-G-G-G-A--A-C-T	Bacteria(100);Proteobacteria(91);unclassified;unclassified;unclassified;unclassified;unclassified;unclassified;unclassified;	k__Bacteria(92);p__Proteobacteria(85);c__Gammaproteobacteria(76);unclassified;unclassified;unclassified;unclassified;	Bacteria(100);Proteobacteria(90);Gammaproteobacteria(78);unclassified;unclassified;unclassified;
Otu000150	SS.29.3.1020091_21127	A--AC--CA-GC-ACC---TCA-A-G--T-G--G--T--CA-G-GAT-GA----TT-A--T-T--GG-GC--CT-A--AA-GC-AT-CC--G-TA-G-C-C-G--G--C-GC-T-A-C-----AA--G-T-T-T---T-C-G-G--TT--A-AA-TC--T-G-TA-T-G---CT-C-AA-CGT-A-C-A-G-G--C-T-G	Bacteria(100);unclassified;unclassified;unclassified;unclassified;unclassified;unclassified;unclassified;unclassified;	k__Archaea(100);p__Crenarchaeota(100);c__Thaumarchaeota(100);o__Cenarchaeales(99);f__Cenarchaeaceae(99);g__Nitrosopumilus(97);unclassified;	Archaea(62);unclassified;unclassified;unclassified;unclassified;unclassified;
Otu000151	5.29.5D.1019862_27681	A--AC--CA-GC-ACC---TCA-A-G--T-G--G--T--CA-G-GAT-GA----TT-A--T-T--GG-GC--CT-A--AA-GC-AT-CC--G-TA-G-C-C-G--G--A-TC-C-A-T-----AA--G-T-T-T---T-C-G-G--TT--A-AA-TC--T-A-TG-C-G---CT-T-AA-CGC-A-T-G-G-G--C-T-G	Bacteria(100);unclassified;unclassified;unclassified;unclassified;unclassified;unclassified;unclassified;unclassified;	k__Archaea(99);p__Crenarchaeota(99);c__Thaumarchaeota(98);o__Cenarchaeales(98);f__Cenarchaeaceae(96);g__Nitrosopumilus(94);s__pIVWA5(77);	unknown;unclassified;unclassified;unclassified;unclassified;unclassified;
Otu000152	SS.3.1.1019571_9263	T--AC--GG-AG-GGG---GCA-A-G--C-G--T--T--GC-TCGGA-AT-----T-A--C-T--GG-GC--GT-A--AA-GG-GT-CC--G-CA-G-G-C-T--G--T-CAGG---T-----AA--G-T-T-G---G-T-T-G--TG--A-AA-GC--T-CA-A-G-G---CT-T-AA-C-C-T-T-G-A-A--A-T-T	Bacteria(100);unclassified;unclassified;unclassified;unclassified;unclassified;unclassified;unclassified;unclassified;	k__Bacteria(100);p__SBR1093(100);c__EC214(100);unclassified;unclassified;unclassified;unclassified;	Bacteria(98);unclassified;unclassified;unclassified;unclassified;unclassified;
Otu000153	P10X53.1020516_8695	G--AC--GT-AG-GGG---GCC-A-G--C-G--T--T--GT-T-CGG-AA----TT-A--C-T--GG-GT--GT-A--AA-GG-GT-TC--G-TA-G-G-C-G--G--T-GC-G-G-C-----AA--G-T-T-G---G-G-A-G--TG--A-AA-TC--T-C-TG-G-G---CT-T-AA-C-C-C-A-G-A-G--G-C-T	Bacteria(100);Acidobacteria(95);Acidobacteria(95);Acidobacteriales(95);Acidobacteriaceae(95);uncultured(95);unclassified;unclassified;unclassified;	k__Bacteria(100);p__Acidobacteria(100);c__DA052(100);o__Ellin6513(100);unclassified;unclassified;unclassified;	Bacteria(100);Acidobacteria(100);Acidobacteria_Gp2(100);Acidobacteria_Gp2_order_incertae_sedis(100);Acidobacteria_Gp2_family_incertae_sedis(100);Gp2(100);
Otu000154	BCH13SED.1020409_10701	T--AC--GG-AG-GGG---GTT-A-G--C-G--T--T--GT-T-CGG-AA----TT-A--C-T--GG-GC--GT-A--AA-GC-GC-GC--G-TA-G-G-C-G--G--A-TT-A-G-T-----CA--G-T-C-A---G-A-G-G--TG--A-AA-TC--C-C-AG-G-G---CT-C-AA-C-C-C-T-G-G-A--A-C-T	Bacteria(100);Proteobacteria(100);Alphaproteobacteria(99);Rhodobacterales(99);Rhodobacteraceae(99);unclassified;unclassified;unclassified;unclassified;	k__Bacteria(100);p__Proteobacteria(100);c__Alphaproteobacteria(100);o__Rhodobacterales(99);f__Rhodobacteraceae(97);unclassified;unclassified;	Bacteria(100);Proteobacteria(100);Alphaproteobacteria(100);Rhodobacterales(98);Rhodobacteraceae(98);unclassified;
Otu000157	SS.3.1.1019571_5219	T--AC--GT-AT-GTC---GCA-A-G--C-G--T--T--AT-C-CGG-AA----TT-A--T-T--GG-GC--GT-A--AA-GC-GC-GT--C-TA-G-G-C-G--G--T-CT-T-T-T-----AA--G-T-C-T---G-A-T-G--TT--A-AA-AT--G-C-GG-G-G---CT-C-AA-C-T-C-C-G-T-A--T---T	Bacteria(100);Fusobacteria(93);Fusobacteria(93);Fusobacteriales(93);Fusobacteriaceae(92);unclassified;unclassified;unclassified;unclassified;	k__Bacteria(100);p__Fusobacteria(100);c__Fusobacteriia(100);o__Fusobacteriales(100);f__Fusobacteriaceae(100);g__Propionigenium(90);unclassified;	Bacteria(100);Fusobacteria(100);Fusobacteria(100);Fusobacteriales(100);Fusobacteriaceae(100);unclassified;
Otu000158	SS.9.3.1019851_6250	T--AC--GG-AA-GGT---GCA-A-G--C-G--T--T--AA-T-CGG-AA----TT-A--C-T--GG-GC--GT-A--AA-GC-GC-GC--G-TA-G-G-C-G--G--T-TT-G-G-T-----GA--G-T-C-G---G-A-T-G--TG--A-AA-GC--C-C-CG-G-G---CT-C-AA-C-C-T-G-G-G-A--A-T-A	Bacteria(100);Proteobacteria(100);Gammaproteobacteria(99);unclassified;unclassified;unclassified;unclassified;unclassified;unclassified;	k__Bacteria(100);p__Proteobacteria(100);c__Gammaproteobacteria(97);unclassified;unclassified;unclassified;unclassified;	Bacteria(100);Proteobacteria(99);Gammaproteobacteria(99);unclassified;unclassified;unclassified;
Otu000159	SS.23.1.1019715_1077	T--AC--GT-AG-GGC---GCA-A-G--C-G--T--T--GT-C-CGG-AT----TC-A--T-T--GG-GC--GT-A--AA-GG-GC-TC--G-TA-G-G-C-G--G--T-TT-G-G-T-----AA--G-T-C-G---G-G-T-G--TG--A-AA-AC--T-C-AG-G-G---CT-C-AA-C-T-C-T-G-A-G--A---C	Bacteria(100);Actinobacteria(89);Actinobacteria(89);unclassified;unclassified;unclassified;unclassified;unclassified;unclassified;	k__Bacteria(100);p__Actinobacteria(100);c__Acidimicrobiia(100);o__Acidimicrobiales(100);f__TK06(100);unclassified;unclassified;	Bacteria(100);Actinobacteria(80);Actinobacteria(80);unclassified;unclassified;unclassified;
Otu000160	5.11.5H.1019892_279	T--AC--GG-AG-GGG---GCT-A-G--C-G--T--T--GT-T-CGG-AA----TT-A--C-T--GG-GC--GT-A--AA-GC-GC-GC--G-TA-G-G-C-G--G--A-CT-A-G-C-----AA--G-T-C-A---G-G-G-G--TG--A-AA-TC--C-C-GG-A-G---CT-C-AA-C-T-C-C-G-G-A--A-C-T	Bacteria(100);Proteobacteria(99);Alphaproteobacteria(98);unclassified;unclassified;unclassified;unclassified;unclassified;unclassified;	k__Bacteria(100);p__Proteobacteria(97);c__Alphaproteobacteria(97);unclassified;unclassified;unclassified;unclassified;	Bacteria(100);Proteobacteria(99);Alphaproteobacteria(97);unclassified;unclassified;unclassified;
Otu000161	Webster.4.E12.342.1020287_37153607	G--AC--GT-AG-GAC---GCG-A-G--C-G--T--T--AT-C-CGG-AG----TT-A--C-T--GG-GC--GT-A--AA-GA-GC-GC--G-CA-G-G-C-G--G--C-GA-T-A-C-----AA--G-T-T-A---C-C-T-A--TG--A-AA-GG--T-A-CT-G-G---CT-A-AA-C-T-G-G-T-A-T--A-A-G	Bacteria(100);unclassified;unclassified;unclassified;unclassified;unclassified;unclassified;unclassified;unclassified;	k__Bacteria(100);p__Chloroflexi(100);c__Anaerolineae(100);o__SBR1031(99);f__A4b(99);unclassified;unclassified;	Bacteria(98);Firmicutes(65);unclassified;unclassified;unclassified;unclassified;
Otu000162	SW.38.1020149_19943	T--AC--GT-AG-GGG---GCA-A-G--C-G--T--T--GT-C-CGG-AT----TC-A--C-T--GG-GC--GT-A--AA-GC-GC-GC--G-CA-G-G-C-G--G--T-GA-T-G-T-----AA--G-T-C-T---G-A-G-G--TG--A-AA-AC--C-C-GA-A-G---CT-C-AA-C-T-T-C-G-G-G--A---C	Bacteria(100);unclassified;unclassified;unclassified;unclassified;unclassified;unclassified;unclassified;unclassified;	k__Bacteria(100);p__Firmicutes(98);c__Bacilli(98);o__Bacillales(98);f__Alicyclobacillaceae(98);g__Alicyclobacillus(98);unclassified;	Bacteria(100);Firmicutes(66);unclassified;unclassified;unclassified;unclassified;
Otu000163	ALG12.101.1020199_598	T--AC--GA-AG-GGG---GCG-A-G--C-G--T--T--GT-T-CGG-AA----TT-A--C-T--GG-GC--GT-A--AA-GG-GC-GC--G-CA-G-G-C-G--G--C-CA-A-T-C-----CA--G-T-C-A---G-A-T-G--TG--A-AA-GC--C-C-CG-G-G---CT-T-AA-C-C-T-G-G-G-A--A-T-T	Bacteria(100);Proteobacteria(100);Alphaproteobacteria(95);Rhodospirillales(94);DA111(89);unclassified;unclassified;unclassified;unclassified;	k__Bacteria(100);p__Proteobacteria(92);unclassified;unclassified;unclassified;unclassified;unclassified;	Bacteria(100);Proteobacteria(76);unclassified;unclassified;unclassified;unclassified;
Otu000164	5.11.9H.1020261_3083	T--AC--GG-AG-GGT---GCA-A-G--C-G--T--T--AA-T-CGG-AA----TC-A--C-T--GG-GC--GT-A--AA-GC-GC-GC--G-TA-G-G-C-G--G--T-CA-G-A-T-----CA--G-T-C-A---G-A-T-G--TG--A-AA-GC--C-C-CG-G-G---CT-C-AA-C-C-T-G-G-G-A--A-C-T	Bacteria(100);Proteobacteria(98);Gammaproteobacteria(96);unclassified;unclassified;unclassified;unclassified;unclassified;unclassified;	k__Bacteria(100);p__Proteobacteria(100);c__Gammaproteobacteria(76);unclassified;unclassified;unclassified;unclassified;	Bacteria(100);Proteobacteria(100);Gammaproteobacteria(93);Chromatiales(62);unclassified;unclassified;
Otu000165	SW.26.1019992_2518	T--AC--GG-AA-GGT---GCG-A-G--C-G--T--T--AA-T-CGG-AA----TT-A--C-T--GG-GC--GT-A--AA-GC-GC-GC--G-TA-G-G-C-G--G--T-TC-G-T-T-----AA--G-T-C-G---G-A-T-G--TG--A-AA-TC--C-C-CG-G-G---CT-C-AA-C-C-T-G-G-G-A--A-T-T	Bacteria(100);Proteobacteria(100);Gammaproteobacteria(81);unclassified;unclassified;unclassified;unclassified;unclassified;unclassified;	k__Bacteria(100);p__Proteobacteria(100);c__Gammaproteobacteria(92);unclassified;unclassified;unclassified;unclassified;	Bacteria(100);Proteobacteria(100);Gammaproteobacteria(94);unclassified;unclassified;unclassified;
Otu000166	CL418.1019557_134654	T--AC--AG-AG-GGT---GCG-A-G--C-G--T--T--AA-T-CGG-AA----TT-A--C-T--GG-GC--GT-A--AA-GC-GC-GC--G-TA-G-G-C-G--G--T-TT-G-T-T-----AA--G-T-C-G---G-A-T-G--TG--A-AA-TC--C-C-AG-G-G---CT-C-AA-C-C-T-T-G-G-A--A-T-G	Bacteria(100);Proteobacteria(100);Gammaproteobacteria(98);Oceanospirillales(88);Oceanospirillaceae(81);Marinomonas(81);unclassified;unclassified;unclassified;	k__Bacteria(100);p__Proteobacteria(100);c__Gammaproteobacteria(99);o__Oceanospirillales(63);f__Oceanospirillaceae(61);g__Marinomonas(61);unclassified;	Bacteria(100);Proteobacteria(100);Gammaproteobacteria(100);Oceanospirillales(94);Oceanospirillaceae(92);Marinomonas(90);
Otu000167	ALG12.99.1020247_259	T--AC--GA-AG-GGG---GCG-A-G--C-G--T--T--GT-T-CGG-AA----TT-A--C-T--GG-GC--GT-A--AA-GG-GC-GC--G-CA-G-G-C-G--G--C-CA-A-T-C------CA-G-T-C-A---G-G-T-G--TG--A-AA-TC--C-C-CG-G-G---CT-T-AA-C-C-T-G-G-G-A--A-C-T	Bacteria(100);Proteobacteria(90);Alphaproteobacteria(76);unclassified;unclassified;unclassified;unclassified;unclassified;unclassified;	k__Bacteria(100);p__Proteobacteria(79);c__Alphaproteobacteria(60);unclassified;unclassified;unclassified;unclassified;	Bacteria(100);Proteobacteria(72);unclassified;unclassified;unclassified;unclassified;
Otu000168	86.1020178_801	T--AC--GG-AG-GGT---GCA-A-G--C-G--T--T--AA-T-CGG-AA----TT-A--C-T--GG-GC--GT-A--AA-GC-GC-GC--G-TA-G-G-C-G--G--T-TG-T-T-T-----AA--G-T-G-A---G-A-G-G--TG--A-AA-TC--C-C-CG-G-G---CT-C-AA-C-C-T-G-G-G-A--A-C-T	Bacteria(100);Proteobacteria(100);Gammaproteobacteria(93);Oceanospirillales(73);Hahellaceae(66);Endozoicomonas(66);unclassified;unclassified;unclassified;	k__Bacteria(100);p__Proteobacteria(100);c__Gammaproteobacteria(98);o__Oceanospirillales(67);f__HOC21(63);unclassified;unclassified;	Bacteria(100);Proteobacteria(100);Gammaproteobacteria(87);unclassified;unclassified;unclassified;
Otu000169	P110.1019538_3830	T--AC--GT-AG-GGT---GCA-A-G--C-G--T--T--AA-T-CGG-AA----TT-A--C-T--GG-GC--GT-A--AA-GC-GT-GC--G-TA-G-G-C-G--G--C-CG-C-G-C-----AA--G-T-C-A---G-A-T-G--TG--A-AA-GC--C-C-CG-G-G---CT-C-AA-C-C-T-G-G-G-A--A-C-T	Bacteria(100);Proteobacteria(99);unclassified;unclassified;unclassified;unclassified;unclassified;unclassified;unclassified;	k__Bacteria(100);p__Proteobacteria(99);c__Betaproteobacteria(61);unclassified;unclassified;unclassified;unclassified;	Bacteria(96);Proteobacteria(95);Gammaproteobacteria(66);unclassified;unclassified;unclassified;
Otu000171	SI06.54.1019494_27528	T--AC--GG-AG-GGT---GCG-A-G--C-G--T--T--AA-T-CGG-AA----TT-A--C-T--GG-GC--GT-A--AA-GC-GT-AC--G-TA-G-G-C-G--G--C-CG-C-T-T-----AA--G-T-C-A---G-A-T-G--TG--A-AA-TC--C-C-CG-G-G---CT-C-AA-C-C-C-G-G-G-A--A-C-T	Bacteria(100);Proteobacteria(89);unclassified;unclassified;unclassified;unclassified;unclassified;unclassified;unclassified;	k__Bacteria(100);p__Proteobacteria(98);c__Gammaproteobacteria(81);unclassified;unclassified;unclassified;unclassified;	Bacteria(100);Proteobacteria(96);Gammaproteobacteria(80);unclassified;unclassified;unclassified;
Otu000172	SS.10.2.1020141_18603	T--AC--GG-AG-GGG---GCT-A-G--C-G--T--T--GC-T-CGG-AA----TT-A--C-T--GG-GC--GT-A--AA-GC-GC-GC--G-TA-G-G-C-G--G--T-GG-T-T-C-----TA--G-T-T-A---G-A-T-G--TG--A-AA-GG--C-C-TG-G-G---CT-T-AA-C-C-T-A-G-G-A--A-C-T	Bacteria(100);Proteobacteria(83);unclassified;unclassified;unclassified;unclassified;unclassified;unclassified;unclassified;	k__Bacteria(97);p__Proteobacteria(87);unclassified;unclassified;unclassified;unclassified;unclassified;	Bacteria(100);Proteobacteria(98);unclassified;unclassified;unclassified;unclassified;
Otu000173	CL109.1020300_3696	T--AC--GG-AA-GGT---CCA-A-G--C-G--T--T--AA-T-CGG-AA----TT-A--C-T--GG-GC--GT-A--AA-GC-GC-GC--G-TA-G-G-T-G--G--T-TT-A-T-T-----AA--G-T-T-G---G-G-T-G--TG--A-AA-GC--C-C-CG-G-G---CT-C-AA-C-C-T-G-G-G-A--A-C-T	Bacteria(100);Proteobacteria(100);Gammaproteobacteria(100);Oceanospirillales(94);SAR86(80);unclassified;unclassified;unclassified;unclassified;	k__Bacteria(100);p__Proteobacteria(100);c__Gammaproteobacteria(100);o__Oceanospirillales(90);f__Halomonadaceae(82);g__Candidatus_Portiera(79);unclassified;	Bacteria(100);Proteobacteria(93);Gammaproteobacteria(88);unclassified;unclassified;unclassified;
Otu000174	P12x143.1020448_11241	T--AC--GG-AG-GGT---GCA-A-G--T-G--T--T--GT-C-CGG-AT----TT-A--T-T--GG-GT--TT-A--AA-GG-GT-GC--G-TA-G-G-T-G--G--T-AT-G-G-T-----AA--G-T-C-A---G-C-G-G--TG--A-AA-GC--C-T-GC-A-G---CT-C-AA-C-T-G-C-A-G-A--A-C-T	Bacteria(100);Bacteroidetes(80);unclassified;unclassified;unclassified;unclassified;unclassified;unclassified;unclassified;	k__Bacteria(100);p__Bacteroidetes(88);c__Cytophagia(63);o__Cytophagales(63);unclassified;unclassified;unclassified;	Bacteria(100);Bacteroidetes(76);unclassified;unclassified;unclassified;unclassified;
Otu000175	106.1019831_7539	T--AC--GG-AG-GGT---GCA-A-G--T-G--T--T--GT-C-CGG-AT----TT-A--T-T--GG-GT--TT-A--AA-GG-GT-GC--G-TA-G-G-C-G--G--T-AA-T-T-T-----AA--G-T-C-A---G-C-G-G--TG--A-AA-GC--C-T-GT-G-G---CT-C-AA-C-C-A-C-A-G-A--A-C-T	Bacteria(100);Bacteroidetes(76);unclassified;unclassified;unclassified;unclassified;unclassified;unclassified;unclassified;	k__Bacteria(100);p__Bacteroidetes(77);unclassified;unclassified;unclassified;unclassified;unclassified;	Bacteria(100);Bacteroidetes(79);unclassified;unclassified;unclassified;unclassified;
Otu000176	Cl178.1020401_7672	G--AC--GG-AG-GAT---GCA-A-G--C-G--T--T--AT-C-CGG-AA----TT-A--T-T--GG-GC--GT-A--AA-GC-GT-CT--G-CA-G-G-T-G--G--C-CA-T-A-C-----AA--G-T-C-T---G-C-T-G--TT--A-AA-GC--T-C-GG-G-G---CT-C-AA-C-T-C-C-G-A-A--T-C-G	Bacteria(100);Cyanobacteria(85);unclassified;unclassified;unclassified;unclassified;unclassified;unclassified;unclassified;	k__Bacteria(100);p__Cyanobacteria(97);c__Oscillatoriophycideae(75);o__Chroococcales(63);unclassified;unclassified;unclassified;	Bacteria(99);Cyanobacteria_Chloroplast(70);unclassified;unclassified;unclassified;unclassified;
Otu000177	Webster.4.H5.371.1019922_37133273	T--AC--GG-AG-GGT---GCA-A-G--T-G--T--T--GT-C-CGG-AT----TC-A--T-T--GG-GT--TT-A--AA-GG-GT-AC--G-TA-G-G-C-G--G--C-GA-G-C-T-----AA--G-T-C-A---G-T-G-G--TG--A-AA-GT--C-A-GC-A-G---CT-T-AA-C-T-G-T-T-G-A--A-T-T	Bacteria(100);Bacteroidetes(91);Sphingobacteria(66);Sphingobacteriales(66);unclassified;unclassified;unclassified;unclassified;unclassified;	k__Bacteria(100);p__Bacteroidetes(93);c__Cytophagia(71);o__Cytophagales(71);unclassified;unclassified;unclassified;	Bacteria(100);Bacteroidetes(84);Sphingobacteria(64);Sphingobacteriales(64);unclassified;unclassified;
Otu000178	SS.7.3.1019590_21354	T--AC--GT-AG-GGT---CCG-A-G--C-G--T--T--AA-T-CGG-AA----TT-A--C-T--GG-GC--GT-A--AA-GC-GT-AC--G-TA-G-G-C-G--G--T-TA-T-T-T-----AA--G-T-C-A---G-A-T-G--TG--A-AA-TC--C-C-CG-G-G---CT-C-AA-C-C-T-G-G-G-A--A-C-T	Bacteria(100);Proteobacteria(96);Gammaproteobacteria(73);unclassified;unclassified;unclassified;unclassified;unclassified;unclassified;	k__Bacteria(100);p__Proteobacteria(100);c__Gammaproteobacteria(76);unclassified;unclassified;unclassified;unclassified;	Bacteria(100);Proteobacteria(99);Gammaproteobacteria(77);unclassified;unclassified;unclassified;
Otu000179	SWPRD2.1019841_5815	T--AC--GG-AG-GGA---GCT-A-G--C-G--T--T--GT-T-CGGA-A----TT-A--C-T--GG-GC--GT-A--AA-GG-GC-GT--G-TA-G-G-C-T--G--T-TA-G-G-T-----AA--G-T-C-A---G-A-G-G--TG--A-AA-TC--C-C-TA-A-G---CT-C-AA-C-T-T-A-G-G-A--A-C-T	Bacteria(100);Proteobacteria(100);Alphaproteobacteria(100);Rickettsiales(100);S25-593(100);unclassified;unclassified;unclassified;unclassified;	k__Bacteria(100);p__Proteobacteria(100);c__Alphaproteobacteria(100);o__Rickettsiales(100);f__AEGEAN_112(100);unclassified;unclassified;	Bacteria(99);Proteobacteria(73);unclassified;unclassified;unclassified;unclassified;
Otu000180	75.1019925_3295	T--AC--GG-AA-GGG---GCT-A-G--C-G--T--T--GT-T-CGG-AA----TC-A--T-T--GG-GC--GT-A--AA-GG-GC-GC--G-TA-G-G-T-G--G--T-CT-T-A-T-----AT--G-T-C-C---G-T-C-G--TG--A-AA-GT--A-C-AC-G-G---CT-C-AA-C-C-G-T-G-T-T--T-A-G	Bacteria(100);unclassified;unclassified;unclassified;unclassified;unclassified;unclassified;unclassified;unclassified;	k__Bacteria(100);p__Proteobacteria(100);c__Deltaproteobacteria(98);o__Entotheonellales(98);f__Entotheonellaceae(98);unclassified;unclassified;	Bacteria(100);unclassified;unclassified;unclassified;unclassified;unclassified;
Otu000181	Webster.4.E12.342.1020287_37163617	C--AC--GT-AG-GTG---GCA-A-G--C-G--T--T--GT-C-CGG-AA----TT-A--C-T--GG-GC--GT-A--AA-GG-GT-CCG---TA-G-G-C-G--G--T-TC-GG--T-----AA--G-T-C-T---T-T-T-G--TG--A-AA-GC--T-C-CA-G-G---CT-C-AA-C-T-T-G-G-A-G--T-C-G	Bacteria(100);unclassified;unclassified;unclassified;unclassified;unclassified;unclassified;unclassified;unclassified;	k__Bacteria(100);p__Chloroflexi(90);c__SAR202(90);unclassified;unclassified;unclassified;unclassified;	Bacteria(100);unclassified;unclassified;unclassified;unclassified;unclassified;
Otu000182	4.VI.93.4.001.1019646_639	T--AC--GT-AG-GCA---GCA-A-G--C-G--T--T--GT-T-CGG-AA----TT-A--C-T--GG-GC--GT-A--AA-GC-GA-GT--G-TA-G-G-C-G--G--T-CT-G-C-C-----AA--G-T-C-T---G-T-T-G--TG--A-AA-TC--T-C-CC-G-G---CT-C-AA-C-T-G-G-G-A-G--G-G-T	Bacteria(100);unclassified;unclassified;unclassified;unclassified;unclassified;unclassified;unclassified;unclassified;	k__Bacteria(100);p__Acidobacteria(100);c__Solibacteres(100);o__Solibacterales(100);f__PAUC26f(100);unclassified;unclassified;	Bacteria(100);Acidobacteria(97);Acidobacteria_Gp3(97);Acidobacteria_Gp3_order_incertae_sedis(86);Acidobacteria_Gp3_family_incertae_sedis(86);Gp3(86);
Otu000183	SS.12.3.1020195_46659	T--AC--GT-GG-GGG---GCT-A-G--C-G--T--T--GT-C-CGG-AA----TT-A--C-T--GG-GC--GT-A--AA-GC-GC-GC--G-TA-G-G-C-G--G--C-CA-T-A-T-----CA--G-T-C-A---T-G-T-G--TG--A-AA-TT--G-C-TT-G-G---CT-C-AA-C-C-A-A-G-C-A--A-C-T	Bacteria(100);unclassified;unclassified;unclassified;unclassified;unclassified;unclassified;unclassified;unclassified;	k__Bacteria(100);unclassified;unclassified;unclassified;unclassified;unclassified;unclassified;	Bacteria(100);Proteobacteria(75);Alphaproteobacteria(70);unclassified;unclassified;unclassified;
Otu000185	SS.17.3.1020518_6981	T--AC--GG-AA-GGG---GCT-A-G--C-G--T--T--GT-T-CGG-AA----TC-A--T-T--GG-GC--GT-A--AA-GG-GC-GC--G-TA-G-G-T-G--G--T-CT-T-A-T-----GT--G-T-C-T---G-T-C-G--TG--A-AA-GC--G-C-AC-G-G---CT-C-AA-C-C-G-T-G-T-T--T-G-G	Bacteria(100);unclassified;unclassified;unclassified;unclassified;unclassified;unclassified;unclassified;unclassified;	k__Bacteria(100);p__Proteobacteria(100);c__Deltaproteobacteria(98);o__Entotheonellales(98);f__Entotheonellaceae(98);unclassified;unclassified;	Bacteria(98);unclassified;unclassified;unclassified;unclassified;unclassified;
Otu000186	Webster.4.H10.376.1020105_37150003	C--AC--GT-AG-GTG---GCA-A-G--C-G--T--T--GT-C-CGG-AA----TT-A--C-T--GG-GC--GT-A--AA-GG-GT-TCG---TA-G-G-C-G--G--T-CC-GA--A-----AA--G-T-C-T---T-C-T-G--TG--A-AA-TC--T-C-CA-G-G---CT-C-AA-C-T-T-G-G-A-G--C-C-G	Bacteria(100);unclassified;unclassified;unclassified;unclassified;unclassified;unclassified;unclassified;unclassified;	k__Bacteria(100);unclassified;unclassified;unclassified;unclassified;unclassified;unclassified;	Bacteria(98);unclassified;unclassified;unclassified;unclassified;unclassified;
Otu000188	11.VIII.05.1.009.1019668_23074	G--AC--GT-AA-GTG---GCG-A-G--C-G--T--T--AT-C-CGG-AT----TT-A--C-T--GG-GC--GT-A--AA-GG-GT-AC--G-TA-G-G-C-G--G--T-GC-T-G-T-----CA--G-T-C-C---G-C-T-G--TG--A-AA-TC--T-C-CC-G-G---CT-C-AA-C-C-G-G-G-A-G--G-G-G	Bacteria(100);unclassified;unclassified;unclassified;unclassified;unclassified;unclassified;unclassified;unclassified;	k__Bacteria(99);p__Chloroflexi(71);unclassified;unclassified;unclassified;unclassified;unclassified;	Bacteria(100);unclassified;unclassified;unclassified;unclassified;unclassified;
Otu000189	SWBHPK1.1020427_16478067	T--AC--AG-AG-GGT---GCG-A-G--C-G--T--T--AA-T-CGG-AA----TT-A--C-T--GG-GC--GT-A--AA-GC-GA-GC--G-TA-G-G-T-G--G--C-TA-A-A-T-----AA--G-T-C-A---G-A-T-G--TG--A-AA-TC--C-C-CG-G-G---CT-T-AA-C-C-T-T-G-G-A--A-C-T	Bacteria(100);Proteobacteria(92);Gammaproteobacteria(78);unclassified;unclassified;unclassified;unclassified;unclassified;unclassified;	k__Bacteria(100);p__Proteobacteria(99);c__Gammaproteobacteria(89);unclassified;unclassified;unclassified;unclassified;	Bacteria(100);Proteobacteria(90);Gammaproteobacteria(70);unclassified;unclassified;unclassified;
Otu000190	CL183.1019498_187	T--AC--GG-AA-GGT---GCG-A-G--C-G--T--T--AA-T-CAG-AA----TT-A--C-T--GG-GC--GT-A--AA-GC-GT-GT--G-TA-G-G-C-T--G--T-TT-G-G-T-----AA--G-T-C-A---G-A-T-G--TG--A-AA-TA--C-C-CG-G-G---CT-C-AA-C-C-T-G-G-G-A--A-C-T	Bacteria(100);Proteobacteria(88);Gammaproteobacteria(74);unclassified;unclassified;unclassified;unclassified;unclassified;unclassified;	k__Bacteria(99);p__Proteobacteria(93);unclassified;unclassified;unclassified;unclassified;unclassified;	Bacteria(100);Proteobacteria(86);unclassified;unclassified;unclassified;unclassified;
Otu000191	ALG12.112.1019618_17150	T--AC--GG-AG-GGT---GCA-A-G--C-G--T--T--AA-T-CGG-AA----TT-A--C-T--GG-GC--GT-A--AA-GC-GC-GC--G-TA-G-G-C-G--G--C-TT-G-T-C-----AA--G-T-T-G---G-A-T-G--TG--A-AA-TC--C-C-CG-G-G---CT-C-AA-C-C-T-G-G-G-A--A-T-T	Bacteria(100);Proteobacteria(100);Gammaproteobacteria(90);unclassified;unclassified;unclassified;unclassified;unclassified;unclassified;	k__Bacteria(100);p__Proteobacteria(99);c__Gammaproteobacteria(97);unclassified;unclassified;unclassified;unclassified;	Bacteria(100);Proteobacteria(100);Gammaproteobacteria(97);unclassified;unclassified;unclassified;
Otu000192	Webster.4.B4.298.1020339_37133370	T--AC--AG-AG-GGT---GCG-A-G--C-G--T--T--AA-T-CAG-AA----TT-A--C-T--GG-GC--GT-A--AA-GG-GT-GC--G-TA-G-G-T-G--G--T-AG-C-A-T-----AA--G-T-T-A---G-G-T-G--TG--A-AA-GT--C-C-TG-G-G---CT-T-AA-C-C-T-G-G-G-G--A-T-T	Bacteria(100);Proteobacteria(96);Gammaproteobacteria(60);unclassified;unclassified;unclassified;unclassified;unclassified;unclassified;	k__Bacteria(98);p__Proteobacteria(92);c__Gammaproteobacteria(66);unclassified;unclassified;unclassified;unclassified;	Bacteria(100);Proteobacteria(80);unclassified;unclassified;unclassified;unclassified;
Otu000193	BH1.gDNA.1019858_150	T--AC--GG-AG-GGT---GCA-A-G--C-G--T--T--AT-C-CGG-AA----TC-A--T-T--GG-GT--TT-A--AA-GG-GT-CC--G-TA-G-G-C-G--G--A-TT-A-A-T-----AA--G-T-C-A---G-T-G-G--TG--A-AA-GT--C-T-GC-A-G---CT-T-AA-C-T-G-T-A-G-A--A-T-T	Bacteria(100);Bacteroidetes(100);Flavobacteria(95);Flavobacteriales(95);Flavobacteriaceae(92);unclassified;unclassified;unclassified;unclassified;	k__Bacteria(100);p__Bacteroidetes(100);c__Flavobacteriia(99);o__Flavobacteriales(99);f__Flavobacteriaceae(84);unclassified;unclassified;	Bacteria(100);Bacteroidetes(100);Flavobacteria(100);Flavobacteriales(100);Flavobacteriaceae(100);unclassified;
Otu000194	BR10B.Nov.1019955_2535	T--AC--GG-AG-GAT---CCA-A-G--C-G--T--T--AT-C-CGG-AA----TT-A--T-T--GG-GT--TT-A--AA-GG-GT-CC--G-CA-G-G-C-T--G--T-TT-T-T-T-----AA--G-T-C-A---G-A-G-G--TG--A-AA-TC--C-T-GC-A-G---CT-C-AA-C-T-G-T-A-G-A--A-T-T	Bacteria(100);Bacteroidetes(100);Flavobacteria(100);Flavobacteriales(100);Flavobacteriaceae(100);NS4(80);unclassified;unclassified;unclassified;	k__Bacteria(100);p__Bacteroidetes(99);c__Flavobacteriia(93);o__Flavobacteriales(93);f__Flavobacteriaceae(88);unclassified;unclassified;	Bacteria(100);Bacteroidetes(99);Flavobacteria(96);Flavobacteriales(96);Flavobacteriaceae(95);unclassified;
Otu000195	HW9C.Jan.1019820_9661	T--AC--GG-AG-GAT---CCA-A-G--C-G--T--T--AT-C-CGG-AA----TC-A--T-T--GG-GT--TT-A--AA-GG-GT-CC--G-TA-G-G-T-G--G--A-CA-A-A-T-----AA--G-T-C-A---G-A-G-G--TG--A-AA-TC--C-T-GC-A-G---CT-C-AA-C-T-G-T-A-G-A--A-C-T	Bacteria(100);Bacteroidetes(100);Flavobacteria(100);Flavobacteriales(100);Flavobacteriaceae(99);unclassified;unclassified;unclassified;unclassified;	k__Bacteria(100);p__Bacteroidetes(100);c__Flavobacteriia(100);o__Flavobacteriales(100);f__Flavobacteriaceae(99);g__Bizionia(64);unclassified;	Bacteria(100);Bacteroidetes(100);Flavobacteria(100);Flavobacteriales(100);Flavobacteriaceae(100);unclassified;
Otu000196	ALG12.100.1019556_7847	T--AC--GA-AG-GGG---GCG-A-G--C-G--T--T--GT-T-CGG-AA----TT-A--C-T--GG-GC--GT-A--AA-GG-GC-GC--G-CA-G-G-C-G--G--C--C-A-A-C-----CCA-G-T-C-A---G-G-T-G--TG--A-AA-GC--C-C-CG-G-G---CT-T-AA-C-C-C-G-G-G-A--A-C-T	Bacteria(100);Proteobacteria(87);Alphaproteobacteria(75);unclassified;unclassified;unclassified;unclassified;unclassified;unclassified;	k__Bacteria(100);p__Proteobacteria(80);c__Alphaproteobacteria(67);o__Rhodospirillales(63);f__Rhodospirillaceae(61);unclassified;unclassified;	Bacteria(100);Proteobacteria(73);unclassified;unclassified;unclassified;unclassified;
Otu000197	P12x110.1020230_7494	C--AC--GT-AG-GGA---GCA-A-G--C-G--T--T--GT-C-CGG-AT----TT-A--T-T--GG-GC--GT-A--AA-GG-GC-TC--G-TA-G-G-C-G--G--T-TT-G-G-T-----AA--G-T-C-A---G-G-T-G--TG--A-AA-GC--T-C-AG-G-G---CT-C-AA-C-T-C-T-G-A-G--A---A	Bacteria(100);Actinobacteria(97);Actinobacteria(97);Acidimicrobidae(93);Acidimicrobiales(93);Acidimicrobineae(93);marine_group(91);unclassified;unclassified;	k__Bacteria(100);p__Actinobacteria(96);c__Acidimicrobiia(91);o__Acidimicrobiales(91);unclassified;unclassified;unclassified;	Bacteria(98);unclassified;unclassified;unclassified;unclassified;unclassified;
Otu000198	SWPRD1.1019576_6786	T--AC--GG-AG-GGT---CCA-A-G--C-G--T--T--AA-T-CGG-AA----TT-A--C-T--GG-GC--GT-A--AA-GC-GC-GC--G-TA-G-G-C-G--G--T-TT-A-G-C-----AA--G-T-T-G---T-A-T-G--TG--A-AA-GC--C-C-TG-G-G---CT-C-AA-C-C-T-A-G-G-A--A-C-T	Bacteria(100);Proteobacteria(100);Gammaproteobacteria(100);Oceanospirillales(97);SAR86(95);unclassified;unclassified;unclassified;unclassified;	k__Bacteria(100);p__Proteobacteria(100);c__Gammaproteobacteria(99);o__Oceanospirillales(94);f__Halomonadaceae(85);g__Candidatus_Portiera(85);unclassified;	Bacteria(100);Proteobacteria(93);Gammaproteobacteria(90);unclassified;unclassified;unclassified;
Otu000199	GC.1.5.1020049_20677	T--AC--GG-GA-GTG---GCA-A-G--C-G--T--T--AT-C-CGG-AA----TT-A--T-T--GG-GC--GT-A--AA-GC-GT-CC--G-CA-G-G-C-G--G--C-CA-T-T-C-----AA--G-T-C-T---G-T-T-G--TT--A-AA-GC--A-T-GG-A-G---CT-T-AA-C-T-C-C-A-T-C--A-C-T	Bacteria(100);Cyanobacteria(92);SubsectionI(89);unclassified;unclassified;unclassified;unclassified;unclassified;unclassified;	k__Bacteria(100);p__Cyanobacteria(100);c__Synechococcophycideae(99);o__Synechococcales(75);f__Synechococcaceae(75);unclassified;unclassified;	Bacteria(100);Cyanobacteria_Chloroplast(95);Cyanobacteria(95);Cyanobacteria_order_incertae_sedis(95);Family_II(87);GpIIa(86);
Otu000200	5.11.5I.1019867_19542	T--AC--GA-AA-GGT---GCG-A-G--C-G--T--T--GT-T-CGG-AT----TG-A--C-T--GG-GC--GT-A--AA-GC-GC-AT--G-TA-G-G-C-G--G--G-CT-T-G-T-----AA--G-T-C-A---G-A-T-G--TG--A-AA-GC--C-C-CG-G-G---CT-C-AA-C-C-T-G-G-G-A--A-T-G	Bacteria(100);Proteobacteria(88);unclassified;unclassified;unclassified;unclassified;unclassified;unclassified;unclassified;	k__Bacteria(100);p__Proteobacteria(99);c__Deltaproteobacteria(86);o__Spirobacillales(81);unclassified;unclassified;unclassified;	Bacteria(100);Proteobacteria(80);unclassified;unclassified;unclassified;unclassified;
Otu000201	78.1019666_1778	T--AC--GT-AG-GGT---GCG-A-G--C-G--T--T--AA-T-CGG-AA----TT-A--C-T--GG-GC--GT-A--AA-GC-GT-GC--G-TA-G-G-C-G--G--C-TA-T-G-C-----AA--G-T-C-A---G-A-T-G--TG--A-AA-TC--C-C-TG-A-G---CT-C-AA-C-T-T-A-G-G-A--A-C-T	Bacteria(100);Proteobacteria(96);unclassified;unclassified;unclassified;unclassified;unclassified;unclassified;unclassified;	k__Bacteria(100);p__Proteobacteria(98);unclassified;unclassified;unclassified;unclassified;unclassified;	Bacteria(100);Proteobacteria(98);unclassified;unclassified;unclassified;unclassified;
Otu000202	P12x59.1019532_35488657	T--AC--GA-AG-GGG---GCT-A-G--C-G--T--T--GT-T-CGG-AA----TT-A--C-T--GG-GC--GT-A--AA-GC-GC-AC--G-TA-G-G-C-G--G--A-TT-G-T-T-----TA--G-T-C-A---G-G-G-G--TG--A-AT-TC--C-C-GG-G-G---CT-C-AA-C-C-C-C-G-G-A--A-C-T	Bacteria(100);Proteobacteria(98);Alphaproteobacteria(98);Rhizobiales(77);unclassified;unclassified;unclassified;unclassified;unclassified;	k__Bacteria(100);p__Proteobacteria(100);c__Alphaproteobacteria(100);o__Rhizobiales(88);unclassified;unclassified;unclassified;	Bacteria(100);Proteobacteria(100);Alphaproteobacteria(100);Rhizobiales(93);unclassified;unclassified;
Otu000203	SS.7.1.1019873_25818	T--AC--GT-AG-GGG---GCT-A-G--C-G--T--T--AT-C-CGG-AA----TT-A--C-T--GG-GC--GT-A--AA-GG-GT-GC--G-TA-G-G-T-G--G--T-TT-C-T-T-----AA--G-T-C-A---G-A-G-G--TG--A-AA-GG--C-T-AC-G-G---CT-C-AA-C-C-G-T-A-G-T--A---A	Bacteria(100);Firmicutes(100);Clostridia(100);Clostridiales(100);Peptostreptococcaceae(94);Incertae_Sedis(92);unclassified;unclassified;unclassified;	k__Bacteria(100);p__Firmicutes(100);c__Clostridia(100);o__Clostridiales(100);f__Clostridiaceae(80);g__SMB53(80);unclassified;	Bacteria(100);Firmicutes(100);Clostridia(100);Clostridiales(100);Peptostreptococcaceae(96);Clostridium_XI(79);
Otu000204	BCD12SED.1019631_18329	T--AC--GT-AT-GGT---GCA-A-G--C-G--T--T--AT-C-CGG-AA----TC-A--C-T--GG-GC--GT-A--AA-GG-GT-GC--G-TA-G-G-C-G--G--T-TT-T-G-C-----AA--G-T-C-A---G-A-A-G--TG--A-AA-GG--C-T-AC-G-G---CT-C-AA-C-C-G-T-G-G-T--A---A	Bacteria(100);Firmicutes(99);Clostridia(99);Clostridiales(99);Family_XII_Incertae_Sedis(82);Fusibacter(82);unclassified;unclassified;unclassified;	k__Bacteria(100);p__Firmicutes(100);c__Clostridia(100);o__Clostridiales(100);f__Acidaminobacteraceae(98);g__WH1-8(98);unclassified;	Bacteria(100);Firmicutes(84);Clostridia(84);Clostridiales(84);unclassified;unclassified;
Otu000205	SW.H2O.5.1019804_2252	T--AC--GG-AG-GGG---GTT-A-G--C-G--T--T--GT-T-CGG-AA----TT-A--C-T--GG-GC--GT-A--AA-GC-GC-AC--G-TA-G-G-C-G--G--A-TT-A-G-T-----AA--G-T-T-A---G-A-G-G--TG--A-AA-TC--C-C-AG-G-G---CT-C-AA-C-C-C-T-G-G-A--A-C-T	Bacteria(100);Proteobacteria(100);Alphaproteobacteria(100);Rhodobacterales(97);Rhodobacteraceae(97);Roseobacter_clade(86);DC5-80-3(67);unclassified;unclassified;	k__Bacteria(100);p__Proteobacteria(100);c__Alphaproteobacteria(100);o__Rhodobacterales(99);f__Rhodobacteraceae(98);g__Octadecabacter(80);unclassified;	Bacteria(100);Proteobacteria(100);Alphaproteobacteria(100);Rhodobacterales(98);Rhodobacteraceae(98);unclassified;
Otu000206	SWBHSS3.1020029_17210516	T--AC--GG-AG-GGT---CCA-A-G--C-G--T--T--AA-T-CGG-AA----TT-A--C-T--GG-GC--GT-A--AA-GC-GC-GC--G-TA-G-G-C-G--G--T-TT-G-T-C-----AA--G-T-T-G---G-A-T-G--TG--A-AA-TC--C-C-TG-G-G---CT-C-AA-C-C-T-A-G-G----A-C-T	Bacteria(100);Proteobacteria(99);Gammaproteobacteria(79);unclassified;unclassified;unclassified;unclassified;unclassified;unclassified;	k__Bacteria(100);p__Proteobacteria(96);c__Gammaproteobacteria(91);o__Oceanospirillales(69);unclassified;unclassified;unclassified;	Bacteria(100);Proteobacteria(100);Gammaproteobacteria(70);unclassified;unclassified;unclassified;
Otu000207	SD33SED.1019711_2043	T--AC--GG-AG-GGT---GCA-A-G--C-G--T--T--AA-T-CGG-AA----TC-A--C-T--GG-GC--GT-A--AA-GC-GC-AC--G-CA-G-G-C-G--G--A-TG-T-T-T-----AA--G-T-C-G---T-A-T-G--TG--A-AA-GC--C-C-CG-G-G---CT-C-AA-C-C-T-G-G-G-A--A-C-T	Bacteria(100);Proteobacteria(86);Gammaproteobacteria(80);unclassified;unclassified;unclassified;unclassified;unclassified;unclassified;	k__Bacteria(100);p__Proteobacteria(95);c__Gammaproteobacteria(90);unclassified;unclassified;unclassified;unclassified;	Bacteria(100);Proteobacteria(94);Gammaproteobacteria(91);unclassified;unclassified;unclassified;
Otu000208	SS.27.3.1019917_2351292	T--AC--GG-AG-GGT---GCG-A-G--C-G--T--T--AA-T-CGG-AA----TT-A--C-T--GG-GC--GT-A--AA-GC-GC-GC--G-TA-G-G-C-G--G--T-TT-G-C-T-----AA--G-T-C-A---G-A-T-G--TG--A-AA-TC--C-C-CG-G-G---CT-T-AA-C-C-T-G-G-G-A--A-C-T	Bacteria(100);Proteobacteria(100);Gammaproteobacteria(81);unclassified;unclassified;unclassified;unclassified;unclassified;unclassified;	k__Bacteria(100);p__Proteobacteria(100);c__Gammaproteobacteria(93);unclassified;unclassified;unclassified;unclassified;	Bacteria(100);Proteobacteria(100);Gammaproteobacteria(90);unclassified;unclassified;unclassified;
Otu000209	SS.9.1.1020557_11022	T--AC--AG-AG-GGT---GCG-A-G--C-G--T--T--AA-T-CGG-AA----TT-A--C-T--GG-GC--GT-A--AA-GG-GC-GC--G-TA-G-G-C-G--G--T-TC-G-G-T-----AA--G-T-C-G---G-A-T-G--TG--A-AA-GC--C-C-CG-G-G---CT-T-AA-C-C-T-G-G-G-A--A-T-T	Bacteria(100);Proteobacteria(99);Gammaproteobacteria(84);unclassified;unclassified;unclassified;unclassified;unclassified;unclassified;	k__Bacteria(100);p__Proteobacteria(97);c__Gammaproteobacteria(92);unclassified;unclassified;unclassified;unclassified;	Bacteria(100);Proteobacteria(98);Gammaproteobacteria(97);unclassified;unclassified;unclassified;
Otu000210	P12x73.1020335_8482	T--AC--GG-AG-GGT---GCG-A-G--C-G--T--T--AA-T-CGG-AA----TT-A--C-T--GG-GC--GT-A--AA-GC-GC-AC--G-CA-G-G-C-G--G--T-CT-G-T-T-----AA--G-T-G-A---G-A-T-G--TG--A-AA-GC--C-C-CG-G-G---CT-C-AA-C-C-T-G-G-G-A--A-C-T	Bacteria(100);Proteobacteria(99);Gammaproteobacteria(97);unclassified;unclassified;unclassified;unclassified;unclassified;unclassified;	k__Bacteria(100);p__Proteobacteria(100);c__Gammaproteobacteria(98);unclassified;unclassified;unclassified;unclassified;	Bacteria(100);Proteobacteria(98);Gammaproteobacteria(98);unclassified;unclassified;unclassified;
Otu000211	ALG12.113.1019525_1333	T--AC--GG-AG-GGT---GCG-A-G--C-G--T--T--AA-T-CGG-AA----TT-A--C-T--GG-GT--GT-A--AA-GC-GC-AC--G-TA-G-G-C-G--G--T-TT-G-G-T-----CA--G-T-C-G---G-T-T-G--TG--A-AA-GC--C-C-CG-A-G---CT-T-AA-C-T-T-G-G-G-A--A-T-T	Bacteria(100);Proteobacteria(99);Gammaproteobacteria(86);unclassified;unclassified;unclassified;unclassified;unclassified;unclassified;	k__Bacteria(100);p__Proteobacteria(95);c__Gammaproteobacteria(90);unclassified;unclassified;unclassified;unclassified;	Bacteria(100);Proteobacteria(96);Gammaproteobacteria(79);unclassified;unclassified;unclassified;
Otu000212	106.1019831_2340	T--AC--GG-AG-GAG---GCA-A-G--C-G--T--T--AT-C-CGG-AA----TC-A--T-T--GG-GC--GT-A--AA-GC-GT-CA--G-TA-G-G-T-G--G--C-CG-A-G-T-----AA--G-T-C-T---G-C-T-G--TC--A-AA-GA--C-C-AC-A-G---CT-T-AA-C-T-G-T-G-G-A--A-A-G	Bacteria(100);Cyanobacteria(100);SubsectionIII(100);Oscillatoria(100);unclassified;unclassified;unclassified;unclassified;unclassified;	k__Bacteria(100);p__Cyanobacteria(100);c__Oscillatoriophycideae(100);o__Oscillatoriales(100);f__Phormidiaceae(100);g__Oscillatoria(100);s__spongeliae(96);	Bacteria(96);Cyanobacteria_Chloroplast(74);Cyanobacteria(74);Cyanobacteria_order_incertae_sedis(74);unclassified;unclassified;
Otu000213	CL110.1020007_17952	T--AC--GG-GA-GGG---GCA-A-G--C-G--T--T--AT-T-CGA-AA----TG-A--T-T--GG-GC--GT-A--AA-GA-GT-CC--G-TA-G-A-C-A--G--T-AA-T-G-A-----AA--G-T-T-A---T-T-T-G--TT--A-AC-TC--T-T-AA-A-G---CT-T-AA-C-T-T-T-A-A-G--C-T-A	Bacteria(100);unclassified;unclassified;unclassified;unclassified;unclassified;unclassified;unclassified;unclassified;	k__Bacteria(96);unclassified;unclassified;unclassified;unclassified;unclassified;unclassified;	Bacteria(92);unclassified;unclassified;unclassified;unclassified;unclassified;
Otu000214	39.1019798_2597	T--AC--GG-GG-GGG---GCA-A-G--C-G--T--T--GT-T-CGG-AT----TT-A--C-T--GG-GC--GT-A--AA-GG-GC-TC--G-TA-G-G-C-G--G--T-TG-C-C-C-----AT--G-T-C-G---G-T-T-G--TG--A-AA-TC--C-C-CG-G-G---CT-C-AA-C-T-C-G-G-G-A--A-C-T	Bacteria(100);unclassified;unclassified;unclassified;unclassified;unclassified;unclassified;unclassified;unclassified;	k__Bacteria(100);p__Acidobacteria(78);c__Acidobacteria-6(70);o__iii1-15(70);unclassified;unclassified;unclassified;	Bacteria(99);unclassified;unclassified;unclassified;unclassified;unclassified;
Otu000215	P12x21.1019954_33005	T--AC--GA-AG-GTG---GCG-A-G--C-G--T--T--GT-T-CGG-AT----TT-A--C-T--GG-GC--GT-A--AA-GA-GC-AC--G-TA-G-G-C-G--G--T-TT-A-G-T-----AA--G-C-C-C---C-T-T-G--GG--A-AA-TC--T-A-CG-G-G---CT-T-AA-C-C-C-G-T-A-A--A-G-G	Bacteria(100);unclassified;unclassified;unclassified;unclassified;unclassified;unclassified;unclassified;unclassified;	k__Bacteria(100);p__Nitrospirae(99);c__Nitrospira(99);o__Nitrospirales(99);f__Nitrospiraceae(99);unclassified;unclassified;	Bacteria(97);unclassified;unclassified;unclassified;unclassified;unclassified;
Otu000216	P12x12.1019699_4698	T--AC--GT-AG-GGT---GCG-A-G--C-G--T--T--AA-T-CGG-AA----TT-A--C-T--GG-GC--GT-A--AA-GA-GT-GC--G-TA-G-G-C-G--G--C-CT-G-C-C-----AA--G-T-C-A---G-A-T-G--TG--A-AA-TC--C-C-CG-A-G---CT-C-AA-C-T-T-G-G-G-A--A-C-T	Bacteria(100);Proteobacteria(92);Betaproteobacteria(84);unclassified;unclassified;unclassified;unclassified;unclassified;unclassified;	k__Bacteria(100);p__Proteobacteria(93);unclassified;unclassified;unclassified;unclassified;unclassified;	Bacteria(100);Proteobacteria(90);Betaproteobacteria(71);unclassified;unclassified;unclassified;
Otu000217	CL109.1020300_76	T--AC--GG-AG-GAT---CCA-A-G--C-G--T--T--AT-C-CGG-AT----TC-A--T-T--GG-GT--TT-A--AA-GG-GT-CC--G-TA-G-G-C-G--G--A-TT-T-T-T-----AA--G-T-C-A---G-T-G-G--TG--A-AA-GC--C-G-AC-A-G---CT-C-AA-C-T-G-T-C-G-A--A-C-T	Bacteria(100);Bacteroidetes(100);Flavobacteria(99);Flavobacteriales(99);Cryomorphaceae(96);Owenweeksia(96);unclassified;unclassified;unclassified;	k__Bacteria(100);p__Bacteroidetes(100);c__Flavobacteriia(98);o__Flavobacteriales(98);f__Cryomorphaceae(79);unclassified;unclassified;	Bacteria(100);Bacteroidetes(99);Flavobacteria(83);Flavobacteriales(83);Flavobacteriaceae(83);unclassified;
Otu000218	3.VIII.05.1.008.1019621_2471	T--ACG-GG--G-GGG---GCA-A-G--C-G--T--T--GT-T-CGG-AA----TT-A--C-T--GG-GC--GT-A--AA-GG-GC-GC--G-TA-G-G-C-G--G--T-TG-G-A-T-----AA--G-T-C-A---G-C-T-G--TG--A-AA-AC--C-T-CA-G-G---CT-C-AA-C-T-T-G-A-G-G--C-C-T	Bacteria(100);Acidobacteria(75);Acidobacteria(74);Acidobacteriales(74);Acidobacteriaceae(74);uncultured(72);unclassified;unclassified;unclassified;	k__Bacteria(100);p__Acidobacteria(100);c__PAUC37f(100);unclassified;unclassified;unclassified;unclassified;	Bacteria(100);Acidobacteria(100);Acidobacteria_Gp11(98);Acidobacteria_Gp11_order_incertae_sedis(98);Acidobacteria_Gp11_family_incertae_sedis(98);Gp11(98);
Otu000219	3.VIII.05.1.008.1019621_27016442	A--AC--CA-GC-ACC---TCA-A-G--T-G--G--T--CA-G-GAG-GA----TT-A--T-T--GG-GC--CT-A--AA-GC-AT-CC--G-TA-G-C-C-G--G--C-TG-T-G-C-----CA--G-T-C-T---T-C-G-G--TT--A-AA-TC--A-A-TG-T-G---CT-C-AA-C-G-C-A-T-G-G--G-C-T	Bacteria(100);unclassified;unclassified;unclassified;unclassified;unclassified;unclassified;unclassified;unclassified;	k__Archaea(100);p__Crenarchaeota(100);c__Thaumarchaeota(100);o__Cenarchaeales(100);f__Cenarchaeaceae(93);unclassified;unclassified;	unknown;unclassified;unclassified;unclassified;unclassified;unclassified;
Otu000220	P12x20.1020408_13047	G--AC--GT-AG-GTG---GCG-A-G--C-G--T--T--AT-C-CGG-AT----TT-A--C-T--GG-GC--GT-A--AA-GC-GT-AC--G-TA-G-G-C-G--G--C-CC-C-G-C-----CA--G-T-C-C---G-C-C-G--TG--A-AA-TC--C-C-CC-G-G---CT-C-AA-C-C-G-G-G-G-G--C-G-G	Bacteria(100);unclassified;unclassified;unclassified;unclassified;unclassified;unclassified;unclassified;unclassified;	k__Bacteria(96);unclassified;unclassified;unclassified;unclassified;unclassified;unclassified;	Bacteria(84);unclassified;unclassified;unclassified;unclassified;unclassified;
Otu000221	SWPRD1.1019576_13020	T--AC--GG-AG-GGG---GCA-A-G--C-G--T--T--GT-T-CGG-AA----TT-A--C-T--GG-GC--GT-A--AA-GG-GC-GC--G-TA-G-G-C-G--G--C-CA-A-G-T-----CA--G-T-C-A---G-G-C-G--TG--A-AA-GC--C-C-GG-G-G---CT-C-AA-C-C-C-C-G-G-A--A-T-T	Bacteria(100);Proteobacteria(98);Alphaproteobacteria(93);Rhodospirillales(81);Rhodospirillaceae(79);OM75(75);unclassified;unclassified;unclassified;	k__Bacteria(100);p__Proteobacteria(79);c__Alphaproteobacteria(73);o__Rhodospirillales(71);f__Rhodospirillaceae(70);unclassified;unclassified;	Bacteria(100);Proteobacteria(96);Alphaproteobacteria(88);Rhodospirillales(68);Rhodospirillaceae(67);unclassified;
Otu000222	SS.24.1.1019990_63	T--AC--GG-GA-GTG---GCA-A-G--C-G--T--T--AT-C-CGG-AA----TT-A--T-T--GG-GC--GT-A--AA-GC-GT-CC--G-CA-G-G-C-G--G--C-CA-A-G-C-----AA--G-T-C-T---G-T-T-G--TT--A-AA-GC--G-T-GG-A-G---CT-C-AA-C-T-C-C-A-T-C--A-C-T	Bacteria(100);Cyanobacteria(94);SubsectionI(92);unclassified;unclassified;unclassified;unclassified;unclassified;unclassified;	k__Bacteria(99);p__Cyanobacteria(99);c__Synechococcophycideae(99);o__Synechococcales(99);f__Synechococcaceae(99);g__Synechococcus(60);unclassified;	Bacteria(91);Cyanobacteria_Chloroplast(84);Cyanobacteria(84);Cyanobacteria_order_incertae_sedis(84);Family_II(75);GpIIa(74);
Otu000223	6.1019502_14192	G--AC--GT-AG-GTG---GCA-A-G--C-G--T--T--AT-C-CGG-AT----TT-A--C-T--GG-GC--GT-A--AA-GC-GT-AC--G-TA-G-G-C-G--G--C-GC-T-G-T-----CA--G-T-C-T---G-C-T-G--TG--A-AA-TC--T-C-TC-G-G---CT-C-AA-C-C-G-G-G-A-G--C-G-G	Bacteria(100);unclassified;unclassified;unclassified;unclassified;unclassified;unclassified;unclassified;unclassified;	k__Bacteria(99);p__Chloroflexi(81);c__TK17(64);o__TK18(64);unclassified;unclassified;unclassified;	Bacteria(100);unclassified;unclassified;unclassified;unclassified;unclassified;
Otu000224	SWBHSS2.1019559_7763	T--AC--GG-AG-GGT---GCA-A-G--C-G--T--T--AA-T-CGG-AA----TT-A--C-T--GG-GC--GT-A--AA-GC-GC-AC--G-TA-G-G-C-G--G--T-GT-G-T-T-----AA--G-T-T-G---G-A-T-G--TG--A-AA-GC--C-C-CG-G-G---CT-C-AA-C-C-T-G-G-G-A--A-T-T	Bacteria(100);Proteobacteria(100);Gammaproteobacteria(100);Chromatiales(77);Chromatiaceae(77);Rheinheimera(75);unclassified;unclassified;unclassified;	k__Bacteria(100);p__Proteobacteria(100);c__Gammaproteobacteria(98);o__Alteromonadales(66);unclassified;unclassified;unclassified;	Bacteria(100);Proteobacteria(100);Gammaproteobacteria(100);Chromatiales(78);Chromatiaceae(78);Rheinheimera(78);
Otu000225	SS.7.1.1019873_4237	T--AC--GG-AG-GGT---CCG-A-G--C-G--T--T--AA-T-CGG-AA----TT-A--C-T--GG-GC--GT-A--AA-GA-GT-AC--G-TA-G-G-T-G--G--T-TT-G-G-T-----AA--G-T-C-G---G-A-T-G--TG--A-AA-GC--C-C-TG-G-G---CT-C-AA-C-C-T-G-G-G-A--A-C-T	Bacteria(100);Proteobacteria(100);Gammaproteobacteria(97);unclassified;unclassified;unclassified;unclassified;unclassified;unclassified;	k__Bacteria(100);p__Proteobacteria(99);c__Gammaproteobacteria(94);unclassified;unclassified;unclassified;unclassified;	Bacteria(99);Proteobacteria(94);Gammaproteobacteria(90);unclassified;unclassified;unclassified;
Otu000226	P12x71.1020062_7472	T--AC--GG-AG-GGT---GCA-A-G--C-G--T--T--AA-T-CGG-AA----TC-A--C-T--GG-GC--GT-A--AA-GC-GC-AC--G-CA-G-G-C-G--G--T-TT-G-T-T-----AA--G-T-C-G---G-A-T-G--TG--A-AA-GC--C-C-CG-A-G---CT-C-AA-C-T-T-G-G-G-A--A-C-T	Bacteria(100);Proteobacteria(99);Gammaproteobacteria(96);unclassified;unclassified;unclassified;unclassified;unclassified;unclassified;	k__Bacteria(100);p__Proteobacteria(99);c__Gammaproteobacteria(95);unclassified;unclassified;unclassified;unclassified;	Bacteria(100);Proteobacteria(100);Gammaproteobacteria(95);unclassified;unclassified;unclassified;
Otu000227	Webster.4.H6.372.1020405_37135977	T--AC--GG-AG-GGT---GCG-A-A--C-G--T--T--AA-T-CGG-AA----TT-A--C-T--GG-GC--GT-A--AA-GG-GC-GC--G-TA-G-G-C-G--G--T-TC-G-G-C-----AA--G-T-G-G---A-T-T-G--TG--A-AA-GC--C-C-CG-G-G---CT-C-AA-C-C-T-G-G-G-A--A-C-T	Bacteria(100);Proteobacteria(89);Gammaproteobacteria(82);unclassified;unclassified;unclassified;unclassified;unclassified;unclassified;	k__Bacteria(100);p__Proteobacteria(95);c__Gammaproteobacteria(88);unclassified;unclassified;unclassified;unclassified;	Bacteria(100);Proteobacteria(98);Gammaproteobacteria(81);unclassified;unclassified;unclassified;
Otu000228	P12x59.1019532_1952	T--AC--GG-AG-GGT---GCA-A-G--C-G--T--T--AA-T-CGG-AA----TT-A--C-T--GG-GC--GT-A--AA-GC-GC-GC--G-TA-G-G-C-G--G--T-TT-G-T-T-----AA--G-T-G-A---G-A-T-G--TG--A-AA-GC--C-C-AG-G-G---CT-C-AA-C-C-T-T-G-G-A--A-C-T	Bacteria(100);Proteobacteria(100);Gammaproteobacteria(100);Oceanospirillales(89);Oceanospirillaceae(88);Pseudospirillum(83);OM182(83);unclassified;unclassified;	k__Bacteria(100);p__Proteobacteria(100);c__Gammaproteobacteria(100);o__Alteromonadales(79);f__HTCC2188(73);g__HTCC(73);unclassified;	Bacteria(100);Proteobacteria(96);Gammaproteobacteria(91);unclassified;unclassified;unclassified;
Otu000229	SWBHSS1.1020185_123375	T--AC--GG-AG-GGT---GCA-A-G--C-G--T--T--AA-T-CGG-AA----TT-A--C-T--GG-GC--GT-A--AA-GC-GC-GC--G-TA-G-G-T-G--G--T-TT-G-A-T-----AA--G-C-G-A---G-A-T-G--TG--A-AA-GC--C-C-CG-G-G---CT-T-AA-C-C-T-G-G-G-A--A-C-G	Bacteria(100);Proteobacteria(100);Gammaproteobacteria(100);Alteromonadales(97);Alteromonadaceae(97);Marinobacter(96);unclassified;unclassified;unclassified;	k__Bacteria(100);p__Proteobacteria(100);c__Gammaproteobacteria(100);o__Alteromonadales(93);f__Alteromonadaceae(93);g__Marinobacter(93);unclassified;	Bacteria(100);Proteobacteria(100);Gammaproteobacteria(100);Alteromonadales(97);Alteromonadaceae(97);Marinobacter(97);
Otu000230	SI06.93.1019533_24621	T--AC--GT-AG-GTG---GCA-A-G--C-G--T--T--AT-C-CGG-AA----TT-A--T-T--GG-GC--GT-A--AA-GC-GC-GC--G-TA-G-G-C-G--G--T-TT-T-T-T-----AA--G-T-C-T---G-A-T-G--TG--A-AA-GC--C-C-AC-G-G---CT-C-AA-C-C-G-T-G-G-A--G---G	Bacteria(100);Firmicutes(100);Bacilli(100);Bacillales(100);Staphylococcaceae(100);Staphylococcus(100);unclassified;unclassified;unclassified;	k__Bacteria(100);p__Firmicutes(100);c__Bacilli(100);o__Bacillales(99);f__Staphylococcaceae(93);g__Staphylococcus(92);s__haemolyticus(60);	Bacteria(100);Firmicutes(100);Bacilli(100);Bacillales(100);Staphylococcaceae(100);Staphylococcus(100);
Otu000231	ZA.47.1020435_30981079	T--AC--GG-AG-GGT---GCA-A-G--C-G--T--T--AA-T-CGG-AA----TT-A--C-T--GG-GC--GT-A--AA-GC-GC-GC--G-TA-G-G-C-G--G--T-TA-T-C-T-----AA--G-T-G-A---G-A-G-G--TG--A-AA-TC--C-C-CG-G-G---CT-C-AA-C-C-T-G-G-G-A--A-C-T	Bacteria(100);Proteobacteria(97);Gammaproteobacteria(73);unclassified;unclassified;unclassified;unclassified;unclassified;unclassified;	k__Bacteria(100);p__Proteobacteria(100);c__Gammaproteobacteria(97);unclassified;unclassified;unclassified;unclassified;	Bacteria(100);Proteobacteria(99);Gammaproteobacteria(78);unclassified;unclassified;unclassified;
Otu000232	GC.2.4.1020212_943	T--AC--GG-AG-GGT---GCA-A-G--C-G--T--T--AA-T-CGG-AA----TT-A--C-T--GG-GC--GT-A--AA-GC-GC-GC--G-TA-G-G-C-G--G--T-CT-G-G-T-----CA--G-T-C-G---G-A-T-G--TG--A-AA-GC--C-C-CG-G-G---CT-T-AA-C-C-C-G-G-G-A--A-C-T	Bacteria(100);Proteobacteria(98);Gammaproteobacteria(86);unclassified;unclassified;unclassified;unclassified;unclassified;unclassified;	k__Bacteria(100);p__Proteobacteria(100);c__Gammaproteobacteria(96);unclassified;unclassified;unclassified;unclassified;	Bacteria(100);Proteobacteria(100);Gammaproteobacteria(98);unclassified;unclassified;unclassified;
Otu000233	P12x80.1019721_12688	T--AC--GG-AG-GGT---GCA-A-G--C-G--T--T--AA-T-CGG-AA----TT-A--C-T--GG-GC--GT-A--AA-GC-GC-GC--G-TA-G-G-C-G--G--C-GA-A-A-T-----CA--G-T-C-A---G-A-T-G--TG--A-AA-GC--C-C-CG-G-G---CT-C-AA-C-C-T-G-G-G-A--A-C-T	Bacteria(100);Proteobacteria(94);Gammaproteobacteria(84);unclassified;unclassified;unclassified;unclassified;unclassified;unclassified;	k__Bacteria(100);p__Proteobacteria(100);c__Gammaproteobacteria(93);unclassified;unclassified;unclassified;unclassified;	Bacteria(100);Proteobacteria(97);Gammaproteobacteria(96);unclassified;unclassified;unclassified;
Otu000234	Webster.3.G1.261.1020359_37133975	T--AC--GG-AG-GGT---CCG-A-G--C-G--T--T--AA-T-CGG-AA----TT-A--C-T--GG-GC--GT-A--AA-GC-GT-GC--G-CA-G-G-C-G--G--T-TT-G-C-T-----AA--G-T-C-A---G-A-T-G--TG--A-AA-GC--C-C-CG-G-G---CT-T-AA-C-C-C-G-G-G-A--A-T-C	Bacteria(100);Proteobacteria(100);Gammaproteobacteria(91);unclassified;unclassified;unclassified;unclassified;unclassified;unclassified;	k__Bacteria(100);p__Proteobacteria(96);c__Gammaproteobacteria(76);unclassified;unclassified;unclassified;unclassified;	Bacteria(100);Proteobacteria(100);Gammaproteobacteria(92);unclassified;unclassified;unclassified;
Otu000235	111.1019560_30745	T--AC--AG-AA-GCC---CCA-A-G--C-G--T--T--AC-C-CGG-AA----TC-A--C-T--GG-GC--GT-A--AA-GG-AT-GC--G-TA-G-G-C-G--G--C-GA-T-G-T-----TA--G-T-C-C---T-G-T-G--TT--A-AA-TC--A-T-CT-G-G---CT-C-AA-C-C-A-G-A-T-G--C-C-C	Bacteria(100);unclassified;unclassified;unclassified;unclassified;unclassified;unclassified;unclassified;unclassified;	k__Bacteria(100);unclassified;unclassified;unclassified;unclassified;unclassified;unclassified;	Bacteria(98);unclassified;unclassified;unclassified;unclassified;unclassified;
Otu000236	28.1020334_17342	T--AC--GA-GG-GGG---GCA-A-G--C-G--T--T--GT-T-CGG-AA----TT-A--C-T--GG-GC--GT-A--AA-GG-GC-GC--G-TA-G-G-C-G--G--C-CT-G-A-C-----AT--G-T-C-T---T-T-C-G--TG--A-AA-GC--C-C-AC-G-G---CT-C-AA-C-C-G-T-G-G-A--A-C-T	Bacteria(100);unclassified;unclassified;unclassified;unclassified;unclassified;unclassified;unclassified;unclassified;	k__Bacteria(100);p__Acidobacteria(81);c__Acidobacteria-6(77);o__BPC015(77);unclassified;unclassified;unclassified;	Bacteria(100);Acidobacteria(67);Acidobacteria_Gp9(62);Acidobacteria_Gp9_order_incertae_sedis(62);Acidobacteria_Gp9_family_incertae_sedis(62);Gp9(62);
Otu000238	SW.31.1020503_288	T--AC--GG-AA-GGG---GCA-A-G--C-G--T--T--GT-T-CGG-AA----TC-A--T-T--GG-GC--GT-A--AA-GG-GC-GT--G-TA-G-G-C-G--G--C-TT-C-A-T-----AT--G-T-C-T---G-T-G-G--TG--A-AA-GC--A-T-AC-G-G---CT-C-AA-C-T-G-T-A-T-T----A-A	Bacteria(100);Proteobacteria(99);Deltaproteobacteria(99);Desulfobacterales(99);Nitrospinaceae(99);Candidatus_Entotheonella(99);unclassified;unclassified;unclassified;	k__Bacteria(100);p__Proteobacteria(99);c__Deltaproteobacteria(99);o__Entotheonellales(99);f__Entotheonellaceae(99);g__Candidatus_Entotheonella(99);unclassified;	Bacteria(99);unclassified;unclassified;unclassified;unclassified;unclassified;
Otu000239	Webster.5.D7.419.1019564_37132881	T--AC--GA-AG-GGG---GCT-A-G--C-G--T--T--GT-T-CGG-AA----TT-A--C-T--GG-GC--GT-A--AA-GA-GC-GT--G-TA-G-G-C-G--G--C-CA-G-A-T-----AA--G-T-T-A---G-A-G-G--TG--A-AA-TC--C-C-AA-G-G---CT-C-AA-C-C-T-T-G-G-A--A-C-T	Bacteria(100);Proteobacteria(93);Alphaproteobacteria(86);Rhizobiales(76);unclassified;unclassified;unclassified;unclassified;unclassified;	k__Bacteria(100);p__Proteobacteria(88);c__Alphaproteobacteria(81);unclassified;unclassified;unclassified;unclassified;	Bacteria(100);Proteobacteria(97);Alphaproteobacteria(80);unclassified;unclassified;unclassified;
Otu000240	SW.31.1020503_8289	T--AC--GG-AG-GGT---GCA-A-G--C-G--T--T--AA-T-CGG-AA----TT-A--C-T--GG-GC--GT-A--AA-GC-GC-AC--G-CA-G-G-C-G--G--T-CT-G-T-T-----AA--G-T-C-A---G-A-T-G--TG--A-AA-TC--C-C-CG-G-G---CT-T-AA-C-C-T-G-G-G-A--A-C-T	Bacteria(100);Proteobacteria(100);Gammaproteobacteria(100);Enterobacteriales(98);Enterobacteriaceae(98);Enteric_Bacteria_cluster(97);Pantoea(93);unclassified;unclassified;	k__Bacteria(100);p__Proteobacteria(100);c__Gammaproteobacteria(98);o__Enterobacteriales(96);f__Enterobacteriaceae(96);g__Erwinia(69);unclassified;	Bacteria(100);Proteobacteria(100);Gammaproteobacteria(100);Enterobacteriales(99);Enterobacteriaceae(99);Pantoea(88);
Otu000241	BR10A.Nov.1019707_11227	T--AC--GA-AG-GTC---CCA-A-G--C-G--T--T--GT-T-CGG-AA----TT-A--C-T--GG-GC--GT-A--AA-GC-GT-GC--G-TA-G-G-T-G--G--C-AT-G-G-T-----AA--G-T-C-A---G-A-T-G--TG--A-AA-TC--C-C-GG-G-G---CT-C-AA-C-C-C-C-G-G-A--A-C-T	Bacteria(100);Verrucomicrobia(81);Verrucomicrobiae(81);Verrucomicrobiales(81);unclassified;unclassified;unclassified;unclassified;unclassified;	k__Bacteria(100);p__Verrucomicrobia(98);c__Verrucomicrobiae(98);o__Verrucomicrobiales(98);f__Verrucomicrobiaceae(98);g__MSBL3(90);unclassified;	Bacteria(100);Verrucomicrobia(75);Verrucomicrobiae(75);Verrucomicrobiales(75);Verrucomicrobiaceae(63);unclassified;
Otu000242	SWPRBV1.1020450_26130	G--AC--GG-AG-GAG---GCA-A-G--C-G--T--T--AT-C-CGG-AA----TT-A--T-T--GG-GC--GT-A--AA-GC-GT-CC--G-CA-G-G-T-T--G--C-TG-A-T-C-----AA--G-T-C-T---G-C-T-G--TC--A-AA-GC--C-C-AG-G-G---CT-C-AA-C-C-C-T-G-G-A--G-A-G	Bacteria(100);Cyanobacteria(93);unclassified;unclassified;unclassified;unclassified;unclassified;unclassified;unclassified;	k__Bacteria(100);p__Cyanobacteria(99);c__Synechococcophycideae(86);o__Synechococcales(78);f__Acaryochloridaceae(78);g__Acaryochloris(69);unclassified;	Bacteria(100);Cyanobacteria_Chloroplast(89);Cyanobacteria(89);Cyanobacteria_order_incertae_sedis(89);unclassified;unclassified;
Otu000243	BCD23SED.1020540_9319	T--AC--GG-AG-GGT---GCA-A-G--C-G--T--T--GT-C-CGG-AT----TT-A--T-T--GG-GT--TT-A--AA-GG-GT-GC--G-TA-G-G-C-G--G--G-AC-A-A-T-----AA--G-T-C-A---G-T-G-G--TG--A-AA-GT--C-C-AC-C-G---CT-C-AA-C-G-G-T-G-G-G--A-T-T	Bacteria(100);Bacteroidetes(100);Sphingobacteria(100);Sphingobacteriales(100);Flammeovirgaceae(98);uncultured(98);unclassified;unclassified;unclassified;	k__Bacteria(100);p__Bacteroidetes(98);c__Cytophagia(91);o__Cytophagales(91);unclassified;unclassified;unclassified;	Bacteria(100);Bacteroidetes(96);Sphingobacteria(80);Sphingobacteriales(80);Cytophagaceae(65);unclassified;
Otu000244	ZA.16.1019749_223341	T--AC--GG-AG-GGT---GCG-A-G--C-G--T--T--AA-T-CGG-AA----TT-A--C-T--GG-GC--GT-A--AA-GC-GC-GC--G-TA-G-G-C-G--G--C-TT-G-T-C-----AA--G-T-T-G---G-A-T-G--TG--A-AA-TC--C-T-CG-G-G---CT-C-AA-C-C-T-G-A-G-A--A-C-T	Bacteria(100);Proteobacteria(95);Gammaproteobacteria(83);unclassified;unclassified;unclassified;unclassified;unclassified;unclassified;	k__Bacteria(100);p__Proteobacteria(94);c__Gammaproteobacteria(88);unclassified;unclassified;unclassified;unclassified;	Bacteria(96);Proteobacteria(94);Gammaproteobacteria(81);unclassified;unclassified;unclassified;
Otu000245	117.1020476_17023	T--AC--GA-AG-GTG---GCA-A-G--C-G--T--T--GT-T-CGG-AT----TT-A--C-T--GG-GC--GT-A--AA-GA-GC-AC--G-TA-G-G-C-G--G--T-TT-A-G-T-----AA--G-C-C-C---T-T-T-G--GG--A-AA-GC--T-C-CG-G-G---CT-T-AA-C-C-C-G-G-A-A--A-G-G	Bacteria(100);Nitrospirae(68);Nitrospira(68);Nitrospirales(68);Nitrospiraceae(68);Nitrospira(68);unclassified;unclassified;unclassified;	k__Bacteria(100);p__Nitrospirae(96);c__Nitrospira(96);o__Nitrospirales(96);f__Nitrospiraceae(96);unclassified;unclassified;	Bacteria(89);unclassified;unclassified;unclassified;unclassified;unclassified;
Otu000246	P12x59.1019532_19000	T--AC--GA-AG-GGG---GCT-A-G--C-G--T--T--GT-T-CGG-AA----TT-A--C-T--GG-GC--GT-A--AA-GC-GC-AC--G-TA-G-G-C-G--G--A-CA-T-C-T-----AA--G-T-C-A---G-G-G-G--TG--A-AA-TC--C-C-GG-A-G---CT-C-AA-C-T-C-C-G-G-A--A-C-T	Bacteria(100);Proteobacteria(100);Alphaproteobacteria(100);Rhizobiales(87);unclassified;unclassified;unclassified;unclassified;unclassified;	k__Bacteria(100);p__Proteobacteria(100);c__Alphaproteobacteria(100);o__Rhizobiales(93);f__Aurantimonadaceae(64);g__Martelella(62);unclassified;	Bacteria(100);Proteobacteria(100);Alphaproteobacteria(66);Rhizobiales(62);unclassified;unclassified;
Otu000247	20.X.00.1.015.1020304_8639	G--AC--GG-AG-GGT---GCT-A-G--C-G--T--T--GT-T-CGG-AA----TC-A--C-T--GG-GC--GT-A--AA-GG-GC-GC--G-TA-G-G-C-G--G--C-TT-G-G-T-----TA--G-T-C-A---G-A-T-G--TG--A-AA-GC--C-C-AG-G-G---CT-C-AA-C-T-C-T-G-G-A--A-C-T	Bacteria(100);Proteobacteria(83);unclassified;unclassified;unclassified;unclassified;unclassified;unclassified;unclassified;	k__Bacteria(100);p__Proteobacteria(80);unclassified;unclassified;unclassified;unclassified;unclassified;	Bacteria(100);Proteobacteria(83);unclassified;unclassified;unclassified;unclassified;
Otu000248	Webster.5.B7.395.1019832_51863932	T--AC--GG-AG-GGG---GCT-A-G--C-G--T--T--GT-T-CGG-AA----TT-G--C-T--GG-GC--GT-A--AA-GC-GC-GT--G-CA-G-G-C-G--G--A-AT-G-G-T-----CA--G-T-C-G---G-A-G-G--TG--A-AA-GC--C-C-GG-G-G---CT-C-AA-C-C-C-C-G-G-A--A-C-T	Bacteria(100);Proteobacteria(82);unclassified;unclassified;unclassified;unclassified;unclassified;unclassified;unclassified;	k__Bacteria(100);p__Proteobacteria(80);c__Alphaproteobacteria(66);unclassified;unclassified;unclassified;unclassified;	Bacteria(100);Proteobacteria(72);unclassified;unclassified;unclassified;unclassified;
Otu000250	43.1020521_8082	T--AC--GG-AG-GAT---CCA-A-G--C-G--T--T--AT-C-CGG-AA----TC-A--T-T--GG-GT--TT-A--AA-GG-GT-CC--G-TA-G-G-C-G--G--G-CT-T-G-T-----AA--G-T-C-A---G-T-G-G--TG--A-AA-GT--T-T-GC-G-G---CT-C-AA-C-C-G-T-A-A-A--A-T-T	Bacteria(100);Bacteroidetes(100);Flavobacteria(99);Flavobacteriales(99);Flavobacteriaceae(99);Aquimarina(86);unclassified;unclassified;unclassified;	k__Bacteria(100);p__Bacteroidetes(100);c__Flavobacteriia(99);o__Flavobacteriales(99);f__Flavobacteriaceae(94);unclassified;unclassified;	Bacteria(100);Bacteroidetes(100);Flavobacteria(100);Flavobacteriales(100);Flavobacteriaceae(100);Aquimarina(72);
Otu000253	SS.9.2.1019758_217589	T--AC--AG-AG-GTC---CCG-A-G--C-G--T--T--GT-T-CGG-AT----TC-A--C-T--GG-GC--GT-A--AA-GA-GT-GC--G-TA-G-G-T-G--G--C-TA-G-G-T-----AA--G-T-T-C---G-A-T-G--TG--A-AA-GC--T-C-CG-A-G---CT-C-AA-C-T-T-G-G-A-A--A-T-T	Bacteria(100);Verrucomicrobia(67);unclassified;unclassified;unclassified;unclassified;unclassified;unclassified;unclassified;	k__Bacteria(100);p__Verrucomicrobia(90);c__Pedosphaerae(90);o__Pedosphaerales(89);unclassified;unclassified;unclassified;	Bacteria(100);unclassified;unclassified;unclassified;unclassified;unclassified;
Otu000254	5.11.6H.1019523_1225	G--AC--GG-AG-GGC---GCA-A-G--C-G--T--T--GT-T-CGG-AA----TT-A--C-T--GG-GC--GT-A--AA-GC-GC-AC--G-CA-G-G-C-G--G--T-CC-C-T-T-----AA--G-T-C-C---T-C-C-G--TG--A-AA-TT--C-C-GG-G-G---CT-C-AA-C-C-C-C-G-G-C--G-A-T	Bacteria(100);unclassified;unclassified;unclassified;unclassified;unclassified;unclassified;unclassified;unclassified;	k__Bacteria(100);p__Gemmatimonadetes(97);c__Gemm-2(97);unclassified;unclassified;unclassified;unclassified;	Bacteria(98);unclassified;unclassified;unclassified;unclassified;unclassified;
Otu000255	SS.17.2.1019751_14017	A--AC--CA-GC-ACC---TCA-A-G--T-G--G--T--CA-G-GAT-GA----TT-A--T-T--GG-GC--CT-A--AA-GC-AT-CC--G-TA-G-C-C-G--G--C-TG-A-T-C-----AA--G-T-T-T---T-C-G-G--TT--A-AA-TC--C-A-TG-C-G---CT-C-AA-C-G-T-A-T-G-G--G-C-T	Bacteria(100);unclassified;unclassified;unclassified;unclassified;unclassified;unclassified;unclassified;unclassified;	k__Archaea(100);p__Crenarchaeota(100);c__Thaumarchaeota(100);o__Cenarchaeales(100);f__Cenarchaeaceae(100);g__Nitrosopumilus(86);s__pIVWA5(82);	Archaea(60);unclassified;unclassified;unclassified;unclassified;unclassified;
Otu000256	BR10C.Jan.1020239_3281	T--AC--GG-AT-GGT---GCA-A-G--C-G--T--T--AA-T-CGG-AA----TT-A--C-T--GG-GC--GT-A--AA-GC-GC-GC--G-TA-G-G-T-G--G--C-AT-A-C-T-----AA--G-T-T-A---G-A-T-G--TG--A-AA-TC--C-C-GG-G-G---CT-T-AA-C-C-T-C-G-G-A--A-C-T	Bacteria(100);Proteobacteria(100);Gammaproteobacteria(86);Oceanospirillales(81);SAR86(78);unclassified;unclassified;unclassified;unclassified;	k__Bacteria(100);p__Proteobacteria(98);c__Gammaproteobacteria(90);o__Oceanospirillales(79);f__Halomonadaceae(79);g__Candidatus_Portiera(79);unclassified;	Bacteria(100);Proteobacteria(92);unclassified;unclassified;unclassified;unclassified;
Otu000257	SS.9.2.1019758_8607	T--AC--GG-AG-GGG---GCT-A-G--C-G--T--T--GT-T-CGG-AA----TT-A--C-T--GG-GC--GT-A--AA-GC-GC-GC--G-TA-G-G-C-G--G--C-TG-G-G-A-----AA--G-T-T-G---G-G-A-G--TG--A-AA-GC--C-C-GG-G-G---CT-C-AA-C-C-C-C-G-G-A--A-C-T	Bacteria(100);Proteobacteria(99);Alphaproteobacteria(95);unclassified;unclassified;unclassified;unclassified;unclassified;unclassified;	k__Bacteria(100);p__Proteobacteria(90);c__Alphaproteobacteria(77);unclassified;unclassified;unclassified;unclassified;	Bacteria(100);Proteobacteria(99);Alphaproteobacteria(91);unclassified;unclassified;unclassified;
Otu000258	ML2.water.gDNA.1019528_16353	T--AC--GG-AG-GAT---CCA-A-G--C-G--T--T--AT-C-CGG-AA----TC-A--T-T--GG-GT--TT-A--AA-GG-GT-CC--G-CA-G-G-C-G--G--C-CT-G-T-T-----AA--G-T-C-A---G-A-G-G--TG--A-AA-GC--C-A-AC-A-G---CT-C-AA-C-T-G-T-T-G-A--A-C-T	Bacteria(100);Bacteroidetes(99);Flavobacteria(78);Flavobacteriales(78);Flavobacteriaceae(77);unclassified;unclassified;unclassified;unclassified;	k__Bacteria(100);p__Bacteroidetes(97);c__Flavobacteriia(60);o__Flavobacteriales(60);unclassified;unclassified;unclassified;	Bacteria(100);Bacteroidetes(98);Flavobacteria(71);Flavobacteriales(71);Flavobacteriaceae(67);unclassified;
Otu000259	50.1019597_2288	T--AC--GG-AG-GGT---GCA-A-G--C-G--T--T--GT-C-CGG-AT----TT-A--T-T--GG-GT--TT-A--AA-GG-GT-GC--G-TA-G-G-C-G--G--A-TC-T-T-T-----AA--G-T-C-A---G-T-G-G--TG--A-AA-TC--C-T-GC-A-G---CT-T-AA-C-T-G-T-A-G-A--A-C-T	Bacteria(100);Bacteroidetes(99);Sphingobacteria(92);Sphingobacteriales(92);Flammeovirgaceae(79);Flexithrix(75);unclassified;unclassified;unclassified;	k__Bacteria(100);p__Bacteroidetes(100);c__Cytophagia(100);o__Cytophagales(100);f__Flammeovirgaceae(100);g__Roseivirga(100);unclassified;	Bacteria(100);Bacteroidetes(100);Sphingobacteria(100);Sphingobacteriales(100);Flammeovirgaceae(98);unclassified;
Otu000260	18.1020527_8543	G--AC--GG-AG-GGT---GCG-A-A--C-G--T--T--AA-T-CGG-AA----TT-A--C-T--GG-GC--GT-A--AA-GC-GC-AC--G-TA-G-G-C-G--G--A-TT-G-C-C-----AA--G-T-G-G---G-A-T-G--TG--A-AA-GC--C-C-TC-G-G---CT-C-AA-C-C-G-G-G-G-A--A-T-T	Bacteria(100);Proteobacteria(72);unclassified;unclassified;unclassified;unclassified;unclassified;unclassified;unclassified;	k__Bacteria(100);p__Proteobacteria(89);c__Gammaproteobacteria(67);o__HTCC2188(63);f__HTCC2089(63);unclassified;unclassified;	Bacteria(100);Proteobacteria(84);unclassified;unclassified;unclassified;unclassified;
Otu000261	BR10A.Nov.1019707_36044	T--AC--GG-AG-GGT---TCA-A-G--C-G--T--T--TT-C-CGG-AT----TT-A--T-TG-GG-TT--T--A--AA-GG-GT-GC--G-TA-G-G-T-G--G--T-TT-A-T-T-----AA--G-T-C-A---G-T-G-G--TG--A-AA-TC--C-T-GC-A-G---CT-C-AA-C-T-G-T-A-G-A--A-C-T	Bacteria(100);Bacteroidetes(100);Sphingobacteria(100);Sphingobacteriales(100);Flammeovirgaceae(100);Marinoscillum(99);unclassified;unclassified;unclassified;	k__Bacteria(100);p__Bacteroidetes(100);c__Cytophagia(97);o__Cytophagales(97);f__Flammeovirgaceae(94);unclassified;unclassified;	Bacteria(100);Bacteroidetes(98);Sphingobacteria(69);Sphingobacteriales(69);unclassified;unclassified;
Otu000262	5.11.5I.1019867_6791	T--AC--GG-AG-GGG---GTT-A-G--C-G--T--T--GT-T-CGG-AA----TT-A--C-T--GG-GC--GT-A--AA-GC-GC-AC--G-TA-G-G-C-T--G--A-CT-A-G-T-----CA--G-T-C-A---G-G-G-G--TG--A-AA-TC--C-C-GG-G-G---CT-C-AA-C-C-C-C-G-G-A--A-C-T	Bacteria(100);Proteobacteria(100);Alphaproteobacteria(99);Rhodobacterales(87);Rhodobacteraceae(87);unclassified;unclassified;unclassified;unclassified;	k__Bacteria(100);p__Proteobacteria(98);c__Alphaproteobacteria(98);o__Rhodobacterales(86);f__Rhodobacteraceae(86);unclassified;unclassified;	Bacteria(100);Proteobacteria(100);Alphaproteobacteria(100);Rhodobacterales(91);Rhodobacteraceae(91);unclassified;
Otu000263	SS.13.1.1020524_897	T--AC--GG-GG-GGA---GCA-A-G--C-G--T--T--GT-T-CGG-AG----TT-A--T-T--GG-GC--GT-A--AA-GG-GC-GT--A-CA-G-G-C-G--G--T-GG-T-G-T-----CA--G-T-C-A---G-A-T-G--TG--A-AA-TC--C-C-CC-G-G---CT-C-AA-C-C-G-G-G-G-A--C-C-T	Bacteria(100);unclassified;unclassified;unclassified;unclassified;unclassified;unclassified;unclassified;unclassified;	k__Bacteria(100);p__AncK6(100);unclassified;unclassified;unclassified;unclassified;unclassified;	Bacteria(97);unclassified;unclassified;unclassified;unclassified;unclassified;
Otu000264	111.1019560_12742	C--AC--GT-AG-GTG---TCA-A-G--C-G--T--T--AT-C-CGG-AA----TT-A--C-T--GG-GC--GT-A--AA-GG-GT-AC--G-CA-G-G-C-G--G--T-AA-T-G-C-----AA--G-T-C-T---A-G-C-G--TG--A-AA-GC--T-C-TC-G-G---CT-C-AA-C-T-G-A-G-A-G--A-G-G	Bacteria(100);unclassified;unclassified;unclassified;unclassified;unclassified;unclassified;unclassified;unclassified;	k__Bacteria(100);unclassified;unclassified;unclassified;unclassified;unclassified;unclassified;	Bacteria(100);unclassified;unclassified;unclassified;unclassified;unclassified;
Otu000265	5.11.5H.1019892_8206387	A--AC--CA-GC-ACC---TCA-A-G--T-G--G--T--CA-G-GAT-GA----TT-A--T-T--GG-GC--CT-A--AA-GC-AT-CC--G-TA-G-C-C-G--G--A-TC-C-A-T-----AA--G-T-T-T---T-C-G-G--TT--A-AA-TC--T-A-TG-C-G---CT-A-AA-CGT-A-T-A-G-G--C-T-G	Bacteria(100);unclassified;unclassified;unclassified;unclassified;unclassified;unclassified;unclassified;unclassified;	k__Archaea(100);p__Crenarchaeota(100);c__Thaumarchaeota(98);o__Cenarchaeales(96);f__Cenarchaeaceae(95);g__Nitrosopumilus(75);s__pIVWA5(65);	Archaea(60);unclassified;unclassified;unclassified;unclassified;unclassified;
Otu000266	SWBHMPV2.1019827_25976	T--AC--GG-AG-GGT---ACG-A-A--C-G--T--T--AA-T-CGG-AA----TT-A--C-T--GG-GC--GT-A--AA-GC-GC-GC--G-TA-G-G-C-G--G--T-TT-G-A-T-----AA--G-T-G-G---G-A-T-G--TG--A-AA-GC--C-C-CG-G-G---CT-C-AA-C-C-T-G-G-G-A--A-C-T	Bacteria(100);Proteobacteria(100);Gammaproteobacteria(100);KI89A_clade(92);unclassified;unclassified;unclassified;unclassified;unclassified;	k__Bacteria(100);p__Proteobacteria(100);c__Gammaproteobacteria(100);o__HTCC2188(96);f__HTCC2089(96);unclassified;unclassified;	Bacteria(100);Proteobacteria(97);Gammaproteobacteria(95);unclassified;unclassified;unclassified;
Otu000267	25.1019568_10957	T--AC--GG-AG-GGT---GCA-A-G--C-G--T--T--AT-C-CGG-AT----TT-A--T-T--GG-GT--TT-A--AA-GG-GT-GC--G-CA-G-G-C-G--G--C-GC-A-T-T-----AA--G-T-C-A---G-T-G-G--TG--A-AA-GT--C-T-GC-A-G---CT-T-AA-C-T-G-T-A-G-A--A-G-T	Bacteria(100);Bacteroidetes(100);unclassified;unclassified;unclassified;unclassified;unclassified;unclassified;unclassified;	k__Bacteria(100);p__Bacteroidetes(100);c__Cytophagia(69);o__Cytophagales(69);f__Flammeovirgaceae(69);unclassified;unclassified;	Bacteria(100);Bacteroidetes(96);unclassified;unclassified;unclassified;unclassified;
Otu000268	710.1019623_3601	T--AC--GT-AG-GAG---GCT-A-G--C-G--T--T--GT-C-CGG-AT----TC-A--T-T--GG-GC--GT-A--AA-GG-GA-GC--G-CA-G-G-T-G--G--C-CG-G-G-T-----TA--G-T-C-C---G-T-G-G--TG--C-AA-TC--T-C-CA-G-G---CT-C-AA-C-T-T-G-G-A-G--A---G	Bacteria(100);unclassified;unclassified;unclassified;unclassified;unclassified;unclassified;unclassified;unclassified;	k__Bacteria(100);p__Chloroflexi(95);c__SAR202(95);unclassified;unclassified;unclassified;unclassified;	Bacteria(98);unclassified;unclassified;unclassified;unclassified;unclassified;
Otu000270	ZA.17.1020226_4810	T--AC--GG-AG-GGT---GCA-A-G--C-G--T--T--GT-T-CGG-AA----TT-A--C-T--GG-GC--GT-A--AA-GC-GC-GT--G-TA-G-G-C-G--G--C-TT-C-G-T-----CA--G-T-C-G---G-A-T-G--TG--A-AA-TC--C-C-AG-G-G---CC-C-AA-C-C-C-T-G-G-A--A-C-T	Bacteria(100);Proteobacteria(93);Deltaproteobacteria(75);Sh765B-TzT-29(63);unclassified;unclassified;unclassified;unclassified;unclassified;	k__Bacteria(100);p__Proteobacteria(96);c__Deltaproteobacteria(73);unclassified;unclassified;unclassified;unclassified;	Bacteria(96);Proteobacteria(83);unclassified;unclassified;unclassified;unclassified;
Otu000271	GC.3.3.1020413_3582	G--AC--GG-AG-GGC---GCA-A-G--C-G--T--T--GT-T-CGG-AA----TT-A--C-T--GG-GC--GT-A--AA-GC-GC-GG--G-CA-G-G-T-G--G--T-CC-G-T-T-----AA--G-T-C-T---T-C-T-G--TG--A-AA-AC--C-C-GG-G-G---CT-C-AA-C-T-C-C-G-G-A--C-A-T	Bacteria(100);Gemmatimonadetes(75);Gemmatimonadetes(75);BD2-11(75);unclassified;unclassified;unclassified;unclassified;unclassified;	k__Bacteria(100);p__Gemmatimonadetes(100);c__Gemm-2(100);unclassified;unclassified;unclassified;unclassified;	Bacteria(100);unclassified;unclassified;unclassified;unclassified;unclassified;
Otu000272	121.1019909_1361	T--AC--GT-AG-GAA---CCG-A-G--C-G--T--T--GT-C-CGG-AT----TT-A--C-T--GG-GC--GT-A--AA-GA-GC-GC--G-TA-G-G-C-G--G--T-CT-G-T-T-----AA--G-T-C-T---T-A-T-G--TG--A-AA-TC--T-C-CC-G-G---CT-C-AA-C-T-G-G-G-A-G--G-G-G	Bacteria(100);Chloroflexi(69);unclassified;unclassified;unclassified;unclassified;unclassified;unclassified;unclassified;	k__Bacteria(100);p__Chloroflexi(95);c__SAR202(86);unclassified;unclassified;unclassified;unclassified;	Bacteria(99);unclassified;unclassified;unclassified;unclassified;unclassified;
Otu000273	ZA.47.1020435_13191268	T--AC--GG-AG-GGT---GCA-A-G--C-G--T--T--AA-T-CGG-AA----TT-A--C-T--GG-GC--GT-A--AA-GC-GC-GC--G-CA-G-G-C-G--G--T-CG-A-G-T-----AA--G-T-C-A---G-A-T-G--TG--A-AA-TC--C-C-CG-G-G---CT-T-AA-C-T-T-G-G-G-A--A-T-T	Bacteria(100);Proteobacteria(88);Gammaproteobacteria(69);unclassified;unclassified;unclassified;unclassified;unclassified;unclassified;	k__Bacteria(100);p__Proteobacteria(100);c__Gammaproteobacteria(72);unclassified;unclassified;unclassified;unclassified;	Bacteria(100);Proteobacteria(100);Gammaproteobacteria(76);unclassified;unclassified;unclassified;
Otu000274	SD22SED.1020493_15965	T--AC--GG-AG-GAT---GCA-A-G--C-G--T--T--AT-C-CGG-AA----TC-A--T-T--GG-GC--GT-A--AA-GC-GT-CC--G-CA-G-G-T-G--G--C-TC-G-T-C-----AA--G-T-C-T---G-C-T-G--TT--A-AA-GA--C-A-GA-A-G---CT-T-AA-C-T-T-C-T-G-A--G-A-A	Bacteria(100);Cyanobacteria(100);SubsectionII(90);SubgroupII(90);Pleurocapsa(90);unclassified;unclassified;unclassified;unclassified;	k__Bacteria(100);p__Cyanobacteria(100);c__Oscillatoriophycideae(98);o__Chroococcales(96);f__Xenococcaceae(88);unclassified;unclassified;	Bacteria(100);Cyanobacteria_Chloroplast(96);Cyanobacteria(96);Cyanobacteria_order_incertae_sedis(96);Family_VIII(96);GpVIII(96);
Otu000275	P12x122.1020481_542	G--AC--GA-AC-CGT---ACG-A-A--C-G--T--T--AT-T-CGG-AA----TT-A--C-T--GG-GC--TT-A--AA-GG-GT-GC--G-TA-G-G-C-T--G--C-AC-G-G-A-----AA--G-T-T-G---G-G-T-G--TG--A-AA-GC--C-C-TC-A-G---CT-C-AA-C-T-G-A-G-G-A--A-T-T	Bacteria(100);Planctomycetes(96);Planctomycetacia(96);Planctomycetales(96);Planctomycetaceae(96);uncultured(78);unclassified;unclassified;unclassified;	k__Bacteria(100);p__Planctomycetes(100);c__Planctomycetia(100);o__Pirellulales(99);f__Pirellulaceae(99);unclassified;unclassified;	Bacteria(100);unclassified;unclassified;unclassified;unclassified;unclassified;
Otu000276	Webster.1.G7.79.1020189_37145519	T--AC--GG-AG-GGG---GCT-A-G--C-G--T--T--GT-T-CGG-AA----TT-A--C-T--GG-GC--GT-A--AA-GC-GC-GC--G-TA-G-G-C-G--G--A-TC-A-G-T-----CA--G-T-C-A---G-A-G-G--TG--A-AA-TC--C-C-GG-A-G---CT-T-AA-C-T-T-C-G-G-A--A-C-T	Bacteria(100);Proteobacteria(100);Alphaproteobacteria(100);unclassified;unclassified;unclassified;unclassified;unclassified;unclassified;	k__Bacteria(100);p__Proteobacteria(100);c__Alphaproteobacteria(99);o__Rhodobacterales(74);f__Hyphomonadaceae(73);g__Oceanicaulis(73);unclassified;	Bacteria(100);Proteobacteria(98);Alphaproteobacteria(97);Caulobacterales(73);Hyphomonadaceae(71);Oceanicaulis(70);
Otu000277	SS.18.3.1019609_12774	T--AC--GG-AG-GGG---GCG-A-G--C-G--T--T--GT-T-CGG-AA----TT-A--C-T--GG-GC--GT-A--GA-GG-GC-GC--G-TA-G-G-C-G--G--C-GT-G-G-T-----CA--G-T-C-A---G-G-C-G--TG--A-AA-GC--C-C-GG-G-G---CT-C-AA-C-C-C-C-G-G-A--A-C-G	Bacteria(100);Proteobacteria(66);Alphaproteobacteria(60);unclassified;unclassified;unclassified;unclassified;unclassified;unclassified;	k__Bacteria(100);p__Proteobacteria(63);unclassified;unclassified;unclassified;unclassified;unclassified;	Bacteria(100);Proteobacteria(78);Alphaproteobacteria(75);unclassified;unclassified;unclassified;
Otu000278	P12x18.1020442_2439	T--AC--GG-AG-GAT---GCA-A-G--C-G--T--T--AT-C-CGG-AA----TA-A--T-T--GG-GC--GT-A--AA-GG-GT-CC--G-CA-G-G-T-G--G--C-CA-T-T-C-----AA--G-T-C-T---G-C-T-G--TC--A-AA-GA--C-C-GT-G-G---CT-C-AA-C-C-A-C-G-G-G--A-A-G	Bacteria(100);Cyanobacteria(87);unclassified;unclassified;unclassified;unclassified;unclassified;unclassified;unclassified;	k__Bacteria(100);p__Cyanobacteria(100);c__Oscillatoriophycideae(92);o__Chroococcales(87);f__Prochloraceae(84);unclassified;unclassified;	Bacteria(99);Cyanobacteria_Chloroplast(72);Cyanobacteria(71);Cyanobacteria_order_incertae_sedis(71);unclassified;unclassified;
Otu000279	Webster.4.D9.327.1020502_65176361	G--AC--GG-AG-GGT---GCA-A-G--C-G--T--T--GC-T-CGG-AA----TC-A--C-T--GG-GC--GT-A--AA-GG-GT-GC--G-TA-G-G-C-G--G--C-CA-C-T-T-----AA--G-T-C-T---G-G-C-G--TG--A-AA-GC--C-C-AG-G-G---CT-C-AG-C-C-T-T-G-G-A--A-G-T	Bacteria(100);Proteobacteria(93);Deltaproteobacteria(89);Desulfurellales(86);Desulfurellaceae(86);uncultured(86);unclassified;unclassified;unclassified;	k__Bacteria(99);p__Proteobacteria(91);c__Deltaproteobacteria(70);o__Syntrophobacterales(68);f__Syntrophobacteraceae(68);unclassified;unclassified;	Bacteria(98);Proteobacteria(67);unclassified;unclassified;unclassified;unclassified;
Otu000280	SS.9.2.1019758_894	T--AC--GA-GG-GGG---GCA-A-G--C-G--T--T--GT-T-CGG-AA----TT-A--C-T--GG-GC--GT-A--AA-GG-GC-GC--G-CA-G-G-C-G--G--T-TC-G-G-C-----AA--G-T-C-T---C-T-C-G--TG--A-AA-TC--C-C-AC-G-G---CT-C-AA-C-C-G-T-G-G-A--A-C-C	Bacteria(100);unclassified;unclassified;unclassified;unclassified;unclassified;unclassified;unclassified;unclassified;	k__Bacteria(100);p__Acidobacteria(100);c__Acidobacteria-6(99);o__BPC015(99);unclassified;unclassified;unclassified;	Bacteria(99);Acidobacteria(89);Acidobacteria_Gp9(83);Acidobacteria_Gp9_order_incertae_sedis(83);Acidobacteria_Gp9_family_incertae_sedis(83);Gp9(83);
Otu000281	81.1020014_8140	T--AC--GG-AG-GGT---GCG-A-G--C-G--T--T--AA-T-CGG-AA----TT-A--C-T--GG-GC--GT-A--AA-GC-GC-GC--G-TA-G-G-C-G--G--C-AT-G-G-T-----CA--G-T-T-G---G-A-T-G--TG--A-AA-GC--C-C-TG-G-G---CT-C-AA-C-C-T-G-G-G-A--A-C-T	Bacteria(100);Proteobacteria(98);Gammaproteobacteria(79);unclassified;unclassified;unclassified;unclassified;unclassified;unclassified;	k__Bacteria(100);p__Proteobacteria(98);c__Gammaproteobacteria(98);unclassified;unclassified;unclassified;unclassified;	Bacteria(100);Proteobacteria(93);Gammaproteobacteria(64);unclassified;unclassified;unclassified;
Otu000282	Webster.1.G8.80.1020057_64714913	T--AC--GG-AG-GGT---GCG-A-G--C-G--T--T--AA-T-CGT-AA----TT-A--C-T--GG-GC--GT-A--AA-GC-GC-GC--G-CA-G-G-C-G--G--T-TT-G-G-C-----AA--G-T-T-G---G-A-T-G--TG--A-AA-GC--C-C-AG-G-G---CT-T-AA-C-C-T-T-G-G-A--A-C-T	Bacteria(100);Proteobacteria(95);unclassified;unclassified;unclassified;unclassified;unclassified;unclassified;unclassified;	k__Bacteria(100);p__Proteobacteria(96);c__Gammaproteobacteria(70);unclassified;unclassified;unclassified;unclassified;	Bacteria(100);Proteobacteria(99);Gammaproteobacteria(75);unclassified;unclassified;unclassified;
Otu000283	ALG12.115.1020456_2803013	T--AC--GT-AG-GGC---GCG-A-G--C-G--T--T--AA-T-CGG-AA----TT-A--C-T--GG--C--GT-A--AA-GC-GA-GA--G-CA-G-G-C-G--G--C-CG-C-G-C-----AA--G-T-C-A---G-G-T-G--TG--A-AA-TC--C-C-CG-G-G---CT-C-AA-C-C-T-G-G-G-A--A-C-C	Bacteria(100);Proteobacteria(78);unclassified;unclassified;unclassified;unclassified;unclassified;unclassified;unclassified;	k__Bacteria(98);p__Proteobacteria(80);c__Betaproteobacteria(62);unclassified;unclassified;unclassified;unclassified;	Bacteria(87);Proteobacteria(75);unclassified;unclassified;unclassified;unclassified;
Otu000284	HW9A.Jul.1020291_1982	T--AC--GG-AT-GGT---GCA-A-G--C-G--T--T--AA-T-CGG-AA----TT-A--C-T--GG-GC--GT-A--AA-GC-GC-GC--G-TA-G-G-T-G--G--C-AT-A-C-C-----AA--G-T-T-A---G-A-T-G--TG--A-AA-TC--C-C-AG-G-G---CT-T-AA-C-C-C-T-G-G-A--A-C-T	Bacteria(100);Proteobacteria(87);unclassified;unclassified;unclassified;unclassified;unclassified;unclassified;unclassified;	k__Bacteria(99);p__Proteobacteria(97);c__Gammaproteobacteria(85);o__Oceanospirillales(79);f__Halomonadaceae(73);g__Candidatus_Portiera(73);unclassified;	Bacteria(99);Proteobacteria(92);unclassified;unclassified;unclassified;unclassified;
Otu000285	CL24.1019928_54193	G--AC--GA-GG-GGT---CTA-A-G--C-G--T--T--GT-C-CGG-AA----TT-A--T-T--GG-GC--GT-A--AA-GC-GG-AT--G-TA-G-G-T-G--G--T-TA-A-A-C-----AA--G-T-C-A---G-A-A-G--TG--A-AA-GC--C-T-CA-G-G---CT-T-AA-C-C-T-G-A-G-A--A-G-T	Bacteria(100);unclassified;unclassified;unclassified;unclassified;unclassified;unclassified;unclassified;unclassified;	k__Bacteria(100);p__Proteobacteria(85);c__Deltaproteobacteria(85);o__Bdellovibrionales(85);f__Bdellovibrionaceae(85);g__Bdellovibrio(85);unclassified;	Bacteria(99);unclassified;unclassified;unclassified;unclassified;unclassified;
Otu000286	SS.11.2.1019550_18767	G--AC--GG-AG-GGT---GCA-A-A--C-G--T--T--AA-T-CGG-AA----TT-A--C-T--GG-GC--GT-A--AA-GC-GC-AC--G-TA-G-G-C-G--G--A-TA-G-T-C-----AA--G-T-G-G---G-A-C-G--TG--A-AA-GC--C-C-TC-G-G---CT-C-AA-C-C-G-G-G-G-A--A-T-T	Bacteria(100);Proteobacteria(84);unclassified;unclassified;unclassified;unclassified;unclassified;unclassified;unclassified;	k__Bacteria(100);p__Proteobacteria(93);c__Gammaproteobacteria(75);o__HTCC2188(71);f__HTCC2089(71);unclassified;unclassified;	Bacteria(100);Proteobacteria(82);unclassified;unclassified;unclassified;unclassified;
Otu000287	CL53.1020356_493	C--AC--GG-AG-GGT---GCG-A-G--T-G--T--T--AA-T-CGG-AA----TT-A--C-T--GG-GC--GT-A--AA-GC-GT-AT--G-TA-G-G-C-G--G--C-TT-A-G-T-----CA--G-T-C-G---G-A-T-G--TG--A-AA-GC--C-C-CG-A-G---CT-C-AA-C-T-T-G-G-G-A--A-C-T	Bacteria(100);Proteobacteria(97);Gammaproteobacteria(91);unclassified;unclassified;unclassified;unclassified;unclassified;unclassified;	k__Bacteria(100);p__Proteobacteria(87);c__Gammaproteobacteria(76);unclassified;unclassified;unclassified;unclassified;	Bacteria(100);Proteobacteria(96);Gammaproteobacteria(88);unclassified;unclassified;unclassified;
Otu000288	ZA.39.1020013_5163	T--AC--GG-AG-GAT---CCA-A-G--C-G--T--T--AT-C-CGG-AA----TT-A--T-T--GG-GT--TT-A--AA-GG-GT-CC--G-TA-G-G-C-G--G--T-TT-T-T-T-----AA--G-T-C-A---G-A-G-G--TG--A-AA-TC--C-T-GC-A-G---CT-C-AA-C-T-G-T-A-G-C--A-T-T	Bacteria(100);Bacteroidetes(100);Flavobacteria(98);Flavobacteriales(98);Flavobacteriaceae(94);unclassified;unclassified;unclassified;unclassified;	k__Bacteria(100);p__Bacteroidetes(99);c__Flavobacteriia(89);o__Flavobacteriales(89);f__Flavobacteriaceae(88);unclassified;unclassified;	Bacteria(100);Bacteroidetes(100);Flavobacteria(99);Flavobacteriales(99);Flavobacteriaceae(93);unclassified;
Otu000289	17.1020038_44406	T--AC--GG-GG-GGG---GCA-A-G--C-G--T--T--GT-T-CGG-AA----TT-A--C-T--GG-GC--GT-A--AA-GG-GT-GC--G-TA-G-G-C-G--G--A-TT-C-G-G-----AA--G-T-C-T---G-A-G-G--TG--A-AA-GT--C-C-CC-G-G---CT-C-AA-C-C-G-G-G-G-G--A-G-G	Bacteria(100);unclassified;unclassified;unclassified;unclassified;unclassified;unclassified;unclassified;unclassified;	k__Bacteria(100);p__Acidobacteria(94);c__BPC102(93);o__B110(93);unclassified;unclassified;unclassified;	Bacteria(98);unclassified;unclassified;unclassified;unclassified;unclassified;
Otu000290	31.1020515_4696	T--AC--GA-AG-GGT---GCA-A-G--C-G--T--T--AA-T-CGG-AA----TT-A--C-T--GG-GC--GT-A--AA-GC-GC-GC--G-TA-G-G-C-G--G--T-CA-G-A-T-----CA--G-T-C-A---G-A-T-G--TG--A-AA-GC--C-C-CG-G-G---CT-C-AA-C-C-T-G-G-G-A--A-C-T	Bacteria(100);Proteobacteria(100);Gammaproteobacteria(94);unclassified;unclassified;unclassified;unclassified;unclassified;unclassified;	k__Bacteria(100);p__Proteobacteria(100);c__Gammaproteobacteria(90);unclassified;unclassified;unclassified;unclassified;	Bacteria(100);Proteobacteria(100);Gammaproteobacteria(89);unclassified;unclassified;unclassified;
Otu000291	GC.1.5.1020049_17066	T--AC--GG-AG-GGA---GCG-A-G--C-G--T--T--GT-T-CGG-AA----TT-A--C-T--GG-GC--GT-A--AA-GG-GC-GC--G-TA-G-G-C-G--G--C-TT-G-G-T-----TA--G-T-C-G---G-G-T-G--TG--A-AA-GG--C-C-GG-G-G---CT-C-AA-C-T-C-C-GTG-C--A-C-T	Bacteria(100);Gemmatimonadetes(73);Gemmatimonadetes(73);PAUC43f_marine_benthic_group(73);unclassified;unclassified;unclassified;unclassified;unclassified;	k__Bacteria(100);p__Gemmatimonadetes(98);c__Gemm-4(97);unclassified;unclassified;unclassified;unclassified;	Bacteria(100);Proteobacteria(69);unclassified;unclassified;unclassified;unclassified;
Otu000292	SW.08.1020547_8932	T--AC--GA-GG-GGG---GCA-A-G--C-G--T--T--GT-T-CGG-AA----TT-A--C-T--GG-GC--GT-A--AA-GG-GC-GC--G-TA-G-G-C-G--G--T-CT-G-C-C-----AA--G-T-C-T---C-C-C-G--TG--A-AA-GC--C-C-AC-G-G---CT-C-AA-C-C-G-T-G-G-A--A-C-A	Bacteria(100);unclassified;unclassified;unclassified;unclassified;unclassified;unclassified;unclassified;unclassified;	k__Bacteria(100);p__Acidobacteria(98);c__Acidobacteria-6(97);o__BPC015(97);unclassified;unclassified;unclassified;	Bacteria(100);unclassified;unclassified;unclassified;unclassified;unclassified;
Otu000293	SS.9.1.1020557_36489	T--AC--GG-AG-GGT---GCA-A-G--C-G--T--T--AA-T-CGG-AA----TT-A--C-T--GG-GC--GT-A--AA-GC-GC-AC--G-TA-G-G-C-G--G--C-CA-A-G-T-----AA--G-T-C-G---A-A-T-G--TG--A-AA-GC--C-C-CG-G-G---CT-T-AA-C-C-T-G-G-G-A--A-T-T	Bacteria(100);Proteobacteria(91);Gammaproteobacteria(83);unclassified;unclassified;unclassified;unclassified;unclassified;unclassified;	k__Bacteria(100);p__Proteobacteria(99);c__Gammaproteobacteria(86);unclassified;unclassified;unclassified;unclassified;	Bacteria(99);Proteobacteria(99);Gammaproteobacteria(88);unclassified;unclassified;unclassified;
Otu000294	5.11.5H.1019892_12775	C--AC--GT-AG-GAC---ACG-A-A--C-G--T--T--AT-C-CGG-AA----TT-A--C-T--GG-GC--GT-A--AA-GG-GC-TT--G-CA-G-G-C-G--G--C-CT-T-G-C-----AA--G-A-C-G---G-A-C-A--TG--A-AA-GC--C-C-GG-G-G---CT-C-AA-C-T-C-C-G-G-G--A-G-G	Bacteria(100);unclassified;unclassified;unclassified;unclassified;unclassified;unclassified;unclassified;unclassified;	k__Bacteria(96);unclassified;unclassified;unclassified;unclassified;unclassified;unclassified;	Bacteria(87);unclassified;unclassified;unclassified;unclassified;unclassified;
Otu000295	HW14A.Jul.1019607_4646	T--AC--GG-AG-GAT---CCA-A-G--C-G--T--T--AT-C-CGG-AA----TC-A--T-T--GG-GT--TT-A--AA-GG-GT-CC--G-TA-G-G-C-G--G--T-CT-G-A-T-----AA--G-T-C-A---G-A-G-G--TG--A-AA-TC--C-T-GC-A-G---CT-C-AA-C-T-G-T-A-G-C--A-T-T	Bacteria(100);Bacteroidetes(100);Flavobacteria(93);Flavobacteriales(93);Flavobacteriaceae(89);unclassified;unclassified;unclassified;unclassified;	k__Bacteria(100);p__Bacteroidetes(100);c__Flavobacteriia(97);o__Flavobacteriales(97);f__Flavobacteriaceae(95);unclassified;unclassified;	Bacteria(100);Bacteroidetes(99);Flavobacteria(99);Flavobacteriales(99);Flavobacteriaceae(98);unclassified;
Otu000297	SS.26.1.1020307_2257	T--AC--GG-AG-GGT---GCG-A-G--C-G--T--T--AA-T-CGG-AA----TC-A--C-T--GG-GC--GT-A--AA-GC-GC-GC--G-TA-G-G-C-G--G--T-CA-G-G-T-----CA--G-T-C-A---G-A-T-G--TG--A-AA-GC--C-C-CG-G-G---CT-C-AA-C-C-T-G-G-G-A--A-T-T	Bacteria(100);Proteobacteria(98);Gammaproteobacteria(93);unclassified;unclassified;unclassified;unclassified;unclassified;unclassified;	k__Bacteria(100);p__Proteobacteria(100);c__Gammaproteobacteria(91);unclassified;unclassified;unclassified;unclassified;	Bacteria(100);Proteobacteria(100);Gammaproteobacteria(97);unclassified;unclassified;unclassified;
Otu000298	P12x144.1020206_9399	T--AC--GT-AG-GGT---GCA-A-G--C-G--T--T--GT-C-CGG-AT----TT-A--T-T--GG-GC--GT-A--AA-GA-GC-TC--G-TA-G-G-C-G--G--T-TA-G-T-C-----GC--G-T-C-G---G-A-T-G--TG--A-AA-AC--C-C-AG-T-G---CT-T-AA-C-A-C-T-G-G-G--C-C-T	Bacteria(100);Actinobacteria(76);Actinobacteria(76);Actinobacteridae(74);Actinomycetales(74);unclassified;unclassified;unclassified;unclassified;	k__Bacteria(98);p__Actinobacteria(90);c__Actinobacteria(83);o__Actinomycetales(78);unclassified;unclassified;unclassified;	Bacteria(99);Actinobacteria(81);Actinobacteria(81);Actinomycetales(78);unclassified;unclassified;
Otu000299	31.1020515_6490	T--AC--GT-AG-GGA---GCG-A-G--C-G--T--T--AC-C-CGG-AA----TT-A--C-T--GG-GC--GT-A--AA-GT-GC-GC--G-TA-G-G-C-G--G--C-TT-G-G-T-----AA--G-T-C-T---C-T-T-T--TG--A-AA-GC--T-C-CC-G-G---CT-T-AA-C-T-G-G-G-A-G--A-G-G	Bacteria(100);Chloroflexi(79);SAR202(74);unclassified;unclassified;unclassified;unclassified;unclassified;unclassified;	k__Bacteria(100);p__Chloroflexi(100);c__SAR202(100);unclassified;unclassified;unclassified;unclassified;	Bacteria(98);unclassified;unclassified;unclassified;unclassified;unclassified;
Otu000300	SS.9.3.1019851_10900	T--AC--GG-AG-GAG---GCA-A-G--C-G--T--T--AT-C-CGG-AA----TT-A--T-T--GG-GC--GT-A--AA-GC-GT-TC--G-CA-G-G-C-G--G--C-CA-T-T-C-----AA--G-T-C-T---G-C-T-G--TC--A-AA-TA--C-T-GG-G-G---CT-T-AA-C-C-C-T-A-G-A--G-A-G	Bacteria(100);Cyanobacteria(83);SubsectionIII(75);unclassified;unclassified;unclassified;unclassified;unclassified;unclassified;	k__Bacteria(100);p__Cyanobacteria(89);c__Oscillatoriophycideae(78);unclassified;unclassified;unclassified;unclassified;	Bacteria(100);Cyanobacteria_Chloroplast(82);Cyanobacteria(80);Cyanobacteria_order_incertae_sedis(80);unclassified;unclassified;
Otu000301	SI06.27.1020539_420	T--AC--GT-AG-GTG---GCA-A-G--C-G--T--T--GT-C-CGG-AA----TT-A--T-T--GG-GC--GT-A--AA-GG-GT-CC--G-TA-G-G-C-G--G--C-TT-G-G-T-----AA--G-T-T-T---C-C-T-G--TG--A-AA-AC--T-C-CG-G-G---CT-C-AA-C-C-C-G-G-A-G--A-C-G	Bacteria(100);unclassified;unclassified;unclassified;unclassified;unclassified;unclassified;unclassified;unclassified;	k__Bacteria(99);unclassified;unclassified;unclassified;unclassified;unclassified;unclassified;	Bacteria(93);Firmicutes(60);unclassified;unclassified;unclassified;unclassified;
Otu000302	SD12SED.1019847_139	T--AC--GG-AG-GGT---GCG-A-G--C-G--T--T--AA-T-CGG-AA----TT-A--C-T--GG-GC--GT-A--AA-GC-GC-AC--G-CA-G-G-C-G--G--A-TT-G-T-T-----AA--G-C-T-A---G-A-G-G--TG--A-AA-GC--C-C-CG-C-G---CT-C-AA-C-G-T-G-G-G-A--A-T-T	Bacteria(100);Proteobacteria(100);Gammaproteobacteria(99);Alteromonadales(94);Alteromonadaceae(94);unclassified;unclassified;unclassified;unclassified;	k__Bacteria(100);p__Proteobacteria(100);c__Gammaproteobacteria(100);o__Alteromonadales(100);f__Alteromonadaceae(100);g__Glaciecola(100);unclassified;	Bacteria(100);Proteobacteria(100);Gammaproteobacteria(100);Alteromonadales(99);Alteromonadaceae(99);Aestuariibacter(62);
Otu000303	BCD12SED.1019631_4012308	T--AC--GT-AG-GGG---GCA-A-G--C-G--T--T--GT-C-CGG-AA----TT-A--C-T--GG-GC--GT-A--AA-GA-GC-TC--G-TA-G-G-C-G--G--C-TC-A-G-C-----AA--G-T-C-G---G-T-C-G--TG--A-AA-GC--C-C-GA-G-G---CT-C-AA-C-C-T-C-G-G-A--A-C-T	Bacteria(100);unclassified;unclassified;unclassified;unclassified;unclassified;unclassified;unclassified;unclassified;	k__Bacteria(100);p__Actinobacteria(80);c__Acidimicrobiia(66);o__Acidimicrobiales(66);f__koll13(61);unclassified;unclassified;	Bacteria(99);unclassified;unclassified;unclassified;unclassified;unclassified;
Otu000304	SS.17.2.1019751_17299	T--AC--CT-AG-GTG---ACA-A-G--C-G--T--T--AT-C-CGG-AT----TT-A--C-T--GG-GC--GT-A--AA-GG-GC-TC--G-AA-G-G-C-G--G--T-AA-T-T-C-----AA--G-T-C-C---G-G-C-G--TG--A-AA-TC--T-C-CT-G-G---CT-T-AA-C-C-A-G-G-A-G--G-G-G	Bacteria(100);unclassified;unclassified;unclassified;unclassified;unclassified;unclassified;unclassified;unclassified;	k__Bacteria(100);p__Chloroflexi(98);c__Anaerolineae(97);o__Caldilineales(96);f__Caldilineaceae(96);unclassified;unclassified;	Bacteria(90);unclassified;unclassified;unclassified;unclassified;unclassified;
Otu000305	SS.9.1.1020557_6399	T--AC--GG-AG-GGT---ACG-A-A--C-G--T--T--AA-T-CGG-AA----TT-A--C-T--GG-GC--GT-A--AA-GC-GC-GC--G-TA-G-G-C-G--G--T-TC-A-T-T-----AA--G-T-G-G---G-A-T-G--TG--A-AA-GC--C-C-TG-G-G----CT-T-AAC-C-T-G-G-G-A--A-C-T	Bacteria(100);Proteobacteria(100);Gammaproteobacteria(99);unclassified;unclassified;unclassified;unclassified;unclassified;unclassified;	k__Bacteria(100);p__Proteobacteria(99);c__Gammaproteobacteria(99);unclassified;unclassified;unclassified;unclassified;	Bacteria(99);Proteobacteria(98);Gammaproteobacteria(95);unclassified;unclassified;unclassified;
Otu000306	SS.9.3.1019851_14196	T--AC--GG-AG-GGG---GCT-A-G--C-G--T--T--GT-T-CGG-AA----TT-A--C-T--GG-GC--GT-A--AA-GC-GC-GC--G-TA-G-G-C-G--G--A-TC-G-G-T-----CA--G-T-C-A---G-A-G-G--TG--A-AA-TC--C-C-GG-G-G---CT-C-AA-C-T-C-C-G-G-A--A-C-T	Bacteria(100);Proteobacteria(100);Alphaproteobacteria(100);unclassified;unclassified;unclassified;unclassified;unclassified;unclassified;	k__Bacteria(100);p__Proteobacteria(100);c__Alphaproteobacteria(100);unclassified;unclassified;unclassified;unclassified;	Bacteria(100);Proteobacteria(100);Alphaproteobacteria(98);unclassified;unclassified;unclassified;
Otu000307	BR10A.Jan.1019548_61004	T--AC--GT-AG-GGT---GCA-A-G--C-G--T--T--AA-T-CGG-AA----TT-A--C-T--GG-GC--GT-A--AA-GC-GT-GC--G-CA-G-G-C-G--G--A-CT-T-T-T-----AA--G-C-C-A---G-A-T-G--TG--A-AA-GC--C-C-CG-A-G---CT-T-AA-C-T-T-G-G-G-A--A-T-T	Bacteria(100);Proteobacteria(100);Betaproteobacteria(97);Burkholderiales(97);Burkholderiaceae(95);Chitinimonas(95);unclassified;unclassified;unclassified;	k__Bacteria(100);p__Proteobacteria(100);c__Betaproteobacteria(60);unclassified;unclassified;unclassified;unclassified;	Bacteria(100);Proteobacteria(100);Betaproteobacteria(66);unclassified;unclassified;unclassified;
Otu000308	HBOI.3.6.VIII.09.1.003.1020406_33566	T--AC--GA-AG-GGG---GCT-A-G--C-G--T--T--GT-T-CGG-AA----TT-A--C-T--GG-GC--GT-A--AA-GC-GC-AC--G-CA-G-G-C-T--G--T-GC-G-A-T-----CA--G-T-C-A---G-A-G-G--TG--A-AA-TC--C-C-GT-G-G---CT-C-AA-C-C-G-C-G-G-A--A-C-G	Bacteria(100);Proteobacteria(83);Alphaproteobacteria(82);unclassified;unclassified;unclassified;unclassified;unclassified;unclassified;	k__Bacteria(100);p__Proteobacteria(93);c__Alphaproteobacteria(91);unclassified;unclassified;unclassified;unclassified;	Bacteria(99);Proteobacteria(74);Alphaproteobacteria(73);unclassified;unclassified;unclassified;
Otu000309	SW.H2O.4.1020393_25534	T--AC--GG-AG-GGG---GTT-A-G--C-G--T--T--GT-T-CGG-AA----TT-A--C-T--GG-GC--GT-A--AA-GC-GT-AC--G-TA-G-G-C-G--G--A-TT-A-A-T-----AA--G-T-T-A---G-A-G-G--TG--A-AA-TC--C-C-AG-G-G---CT-C-AA-C-C-C-T-G-G-A--A-C-T	Bacteria(100);Proteobacteria(100);Alphaproteobacteria(100);Rhodobacterales(99);Rhodobacteraceae(99);Roseobacter_clade(93);unclassified;unclassified;unclassified;	k__Bacteria(100);p__Proteobacteria(100);c__Alphaproteobacteria(100);o__Rhodobacterales(100);f__Rhodobacteraceae(100);g__Octadecabacter(81);unclassified;	Bacteria(100);Proteobacteria(100);Alphaproteobacteria(100);Rhodobacterales(78);Rhodobacteraceae(78);unclassified;
Otu000310	N50.11.10.11.BC.1020037_9297	T--AC--GG-AG-GGT---CCA-A-G--C-G--T--T--AA-T-CGG-AA----TT-A--C-T--GG-GC--GT-A--AA-GC-GC-GC--G-TA-G-A-T-G--G--T-TT-A-T-T-----CA--G-T-T-G---G-G-T-G--TG--A-AA-TC--C-C-TG-G-G---CT-C-AA-C-C-T-A-G-G-A--A-C-T	Bacteria(100);Proteobacteria(100);Gammaproteobacteria(100);Oceanospirillales(96);SAR86(95);unclassified;unclassified;unclassified;unclassified;	k__Bacteria(100);p__Proteobacteria(100);c__Gammaproteobacteria(97);o__Oceanospirillales(88);f__Halomonadaceae(88);g__Candidatus_Portiera(88);unclassified;	Bacteria(98);Proteobacteria(92);unclassified;unclassified;unclassified;unclassified;
Otu000311	HBOI.3.6.VIII.09.1.003.1020406_29927	T--AC--GA-AG-GGT---GCG-A-G--C-G--T--T--GT-T-CGG-AT----TT-A--C-T--GG-GC--GT-A--AA-GC-GC-AT--G-TA-G-G-C-G--G--T-TT-T-T-T-----AA--G-C-A-A---A-T-G-G--TG--A-AA-AC--C-C-GA-G-G---CT-C-AA-C-C-T-C-G-G-A--A-C-T	Bacteria(100);Proteobacteria(60);unclassified;unclassified;unclassified;unclassified;unclassified;unclassified;unclassified;	k__Bacteria(100);p__Proteobacteria(76);unclassified;unclassified;unclassified;unclassified;unclassified;	Bacteria(100);unclassified;unclassified;unclassified;unclassified;unclassified;
Otu000312	101.1019540_461	C--AC--GT-AG-GTG---TCA-A-G--C-G--T--T--AT-C-CGG-AA----TT-A--C-T--GG-GC--GT-A--AA-GG-GT-AC--G-CA-G-G-C-G--G--C-AA-T-G-C-----AA--G-T-C-T---A-G-C-G--TG--A-AA-GC--T-C-TC-G-G---CT-C-AA-C-T-G-A-G-A-G--A-G-G	Bacteria(100);unclassified;unclassified;unclassified;unclassified;unclassified;unclassified;unclassified;unclassified;	k__Bacteria(100);unclassified;unclassified;unclassified;unclassified;unclassified;unclassified;	Bacteria(98);unclassified;unclassified;unclassified;unclassified;unclassified;
Otu000313	SI06.54.1019494_2505	T--AC--GG-GG-GGT---GCG-A-G--C-G--T--T--AA-T-CGG-AA----TT-A--C-T--GG-GC--GT-A--AA-GC-GC-AC--G-TA-G-G-A-G--G--C-TG-A-A-T-----AA--G-T-C-A---G-A-T-G--TG--A-AA-TC--C-C-CG-G-G---CT-T-AA-C-C-T-G-G-G-G--G-C-T	Bacteria(100);Proteobacteria(90);unclassified;unclassified;unclassified;unclassified;unclassified;unclassified;unclassified;	k__Bacteria(100);p__Proteobacteria(93);c__Gammaproteobacteria(80);unclassified;unclassified;unclassified;unclassified;	Bacteria(97);Proteobacteria(82);unclassified;unclassified;unclassified;unclassified;
Otu000314	GC.3.4.1020086_60322	T--AC--GG-AG-GAT---CCA-A-G--T-G--T--T--AT-C-CGG-AA----TT-A--T-T--GG-GT--TT-A--AA-GG-GT-CC--G-TA-G-G-C-T--G--T-CT-G-A-T-----CA--G-T-C-A---G-G-G-G--TG--A-AA-TC--C-T-AC-A-G---CT-C-AA-C-T-G-T-A-G-A--A-T-G	Bacteria(100);Bacteroidetes(94);Flavobacteria(90);Flavobacteriales(90);Flavobacteriaceae(88);NS5(60);unclassified;unclassified;unclassified;	k__Bacteria(99);p__Bacteroidetes(88);c__Flavobacteriia(69);o__Flavobacteriales(69);f__Flavobacteriaceae(62);unclassified;unclassified;	Bacteria(96);Bacteroidetes(87);Flavobacteria(85);Flavobacteriales(85);unclassified;unclassified;
Otu000315	700.1019821_40707	T--AC--GG-AG-GAT---CCA-A-G--C-G--T--T--AT-C-CGG-AA----TC-A--T-T--GG-GT--TT-A--AA-GG-GT-CC--G-TA-G-G-T-G--G--T-CT-A-T-T-----AA--G-T-C-A---G-A-G-G--TG--A-AA-GC--C-T-AT-C-G---CT-C-AA-C-G-A-T-A-G-A--A-C-T	Bacteria(100);Bacteroidetes(100);Flavobacteria(100);Flavobacteriales(100);Flavobacteriaceae(82);unclassified;unclassified;unclassified;unclassified;	k__Bacteria(100);p__Bacteroidetes(100);c__Flavobacteriia(99);o__Flavobacteriales(99);f__Flavobacteriaceae(87);g__Flavobacterium(72);unclassified;	Bacteria(100);Bacteroidetes(93);Flavobacteria(91);Flavobacteriales(91);Flavobacteriaceae(91);unclassified;
Otu000316	P12x74.1020161_11551	T--AC--GG-AG-GGT---GCA-A-G--C-G--T--T--AT-C-CGG-AA----TC-A--T-T--GG-GT--TT-A--AA-GG-GT-CC--G-TA-G-G-T-G--G--G-CG-A-T-T-----AA--G-T-C-A---G-A-G-G--TG--A-AA-TC--C-C-GC-A-G---CT-T-AA-C-T-G-T-G-G-A--A-C-T	Bacteria(100);Bacteroidetes(100);Flavobacteria(97);Flavobacteriales(97);Flavobacteriaceae(97);unclassified;unclassified;unclassified;unclassified;	k__Bacteria(97);p__Bacteroidetes(94);c__Flavobacteriia(80);o__Flavobacteriales(80);f__Flavobacteriaceae(66);unclassified;unclassified;	Bacteria(100);Bacteroidetes(100);Flavobacteria(98);Flavobacteriales(98);Flavobacteriaceae(98);unclassified;
Otu000317	31.1020515_4785	C--AC--CT-AG-GTG---ACA-A-G--C-G--T--T--AT-C-CGG-AT----TT-A--C-T--GG-GC--GT-A--AA-GG-GC-TC--G-CA-G-A-C-G--G--C-AG-C-T-C-----AA--G-T-C-C---G-G-C-G--TG--A-AA-TC--T-C-CT-G-G---CT-T-AA-C-C-A-G-G-A-G--G-G-G	Bacteria(100);unclassified;unclassified;unclassified;unclassified;unclassified;unclassified;unclassified;unclassified;	k__Bacteria(100);p__Chloroflexi(98);c__Anaerolineae(98);o__Caldilineales(98);f__Caldilineaceae(98);unclassified;unclassified;	Bacteria(95);unclassified;unclassified;unclassified;unclassified;unclassified;
Otu000318	708.1020362_5321	G--AC--GG-AG-GGC---GCG-A-G--C-G--T--T--GT-T-CGG-AA----TT-A--C-T--GG-GC--GT-A--AA-GC-GC-GG--G-CA-G-G-T-G--G--T-TC-G-C-T-----AA--G-T-C-T---T-T-T-G--TG--A-AA-CT--C-C-GG-G-G---CT-C-AA-C-T-C-C-G-G-A--C-A-T	Bacteria(100);unclassified;unclassified;unclassified;unclassified;unclassified;unclassified;unclassified;unclassified;	k__Bacteria(100);p__Gemmatimonadetes(98);c__Gemm-2(98);unclassified;unclassified;unclassified;unclassified;	Bacteria(100);unclassified;unclassified;unclassified;unclassified;unclassified;
Otu000319	5.29.7I.1020306_596	T--AC--GA-AG-GTG---GCG-A-G--C-G--T--T--GT-T-CGG-AT----TT-A--C-T--GG-GC--GT-A--AA-GA-GC-AC--G-TA-G-G-C-G--G--T-TT-A-G-T-----AA--G-C-C-C---C-T-T-G--GG--A-AA-GC--T-A-TG-G-G---CT-T-AA-C-C-C-A-T-A-A--A-G-G	Bacteria(100);unclassified;unclassified;unclassified;unclassified;unclassified;unclassified;unclassified;unclassified;	k__Bacteria(100);p__Nitrospirae(98);c__Nitrospira(98);o__Nitrospirales(98);f__Nitrospiraceae(98);unclassified;unclassified;	Bacteria(99);unclassified;unclassified;unclassified;unclassified;unclassified;
Otu000320	GC.1.3.1020054_80304	A--AC--GT-AG-GAC---ACG-A-A--C-G--T--T--AT-C-CGG-AG----TT-A--C-T--GG-GC--GT-A--AA-GA-GC-GC--G-TA-G-G-C-G--G--A-TG-C-A-A-----AA--G-T-T-A---C-T-C-A--TG--A-AA-GG--C-A-CT-G-G---CT-A-AA-C-T-G-GTG-T-T--A-G-T	Bacteria(100);unclassified;unclassified;unclassified;unclassified;unclassified;unclassified;unclassified;unclassified;	k__Bacteria(100);p__Chloroflexi(99);c__Anaerolineae(99);o__SBR1031(98);f__A4b(98);unclassified;unclassified;	Bacteria(100);unclassified;unclassified;unclassified;unclassified;unclassified;
Otu000321	P12x51.1020198_412	T--AC--AG-AG-GGT---GCG-A-G--C-G--T--T--AA-T-CGG-AT----TT-A--C-T--GG-GC--GT-A--AA-GC-GT-GC--G-TA-G-G-C-G--G--C-TT-T-T-T-----AA--G-T-C-G---G-A-T-G--TG--A-AA-TC--C-C-TG-A-G---CT-T-AA-C-T-T-A-G-G-A--A-T-T	Bacteria(100);Proteobacteria(100);Gammaproteobacteria(100);Pseudomonadales(100);Moraxellaceae(100);Acinetobacter(100);unclassified;unclassified;unclassified;	k__Bacteria(100);p__Proteobacteria(100);c__Gammaproteobacteria(100);o__Pseudomonadales(100);f__Moraxellaceae(100);g__Acinetobacter(100);unclassified;	Bacteria(100);Proteobacteria(100);Gammaproteobacteria(100);Pseudomonadales(100);Moraxellaceae(100);Acinetobacter(100);
Otu000322	SS.26.1.1020307_10485	T--AC--GG-GG-GGG---GCA-A-G--C-G--T--T--GT-T-CGG-AT----TT-A--C-T--GG-GC--GT-A--AA-GG-GC-TC--G-TA-G-G-C-G--G--C-GA-T-C-C-----AA--G-T-C-G---G-T-T-G--TG--A-AA-TC--C-C-CG-G-G---CT-C-AA-C-T-C-G-G-G-A--A-C-T	Bacteria(100);unclassified;unclassified;unclassified;unclassified;unclassified;unclassified;unclassified;unclassified;	k__Bacteria(100);unclassified;unclassified;unclassified;unclassified;unclassified;unclassified;	Bacteria(99);unclassified;unclassified;unclassified;unclassified;unclassified;
Otu000323	SW.H2O.5.1019804_1396	T--AC--GA-AG-GGG---GCG-A-G--C-G--T--T--AT-T-CGG-AA----TT-A--T-T--GG-GC--GT-A--AA-GG-GC-TC--G-CA-G-G-C-T--G--C-TT-G-A-A-----CA--G-T-T-A---G-A-C-G--TG--A-AA-TC--C-C-CG-G-G---CT-T-AA-C-C-T-G-G-G-A--A-C-T	Bacteria(100);Proteobacteria(93);Alphaproteobacteria(92);Rickettsiales(87);SAR116(87);unclassified;unclassified;unclassified;unclassified;	k__Bacteria(100);p__Proteobacteria(65);unclassified;unclassified;unclassified;unclassified;unclassified;	Bacteria(100);unclassified;unclassified;unclassified;unclassified;unclassified;
Otu000324	HW9A.Nov.1019960_907	T--AC--GG-AA-GGT---CCA-A-G--C-G--T--T--AA-T-CGG-AA----TT-A--C-T--GG-GC--GT-A--AA-GC-GC-GC--G-TA-G-G-T-G--G--T-TT-T-T-T-----AA--G-T-T-G---G-A-T-G--TG--A-AA-GC--C-C-TG-G-G---CT-C-AA-C-C-T-A-G-G-A--A-C-T	Bacteria(100);Proteobacteria(100);Gammaproteobacteria(100);Oceanospirillales(97);SAR86(97);unclassified;unclassified;unclassified;unclassified;	k__Bacteria(100);p__Proteobacteria(100);c__Gammaproteobacteria(100);o__Oceanospirillales(97);f__Halomonadaceae(89);g__Candidatus_Portiera(89);unclassified;	Bacteria(100);Proteobacteria(94);Gammaproteobacteria(80);unclassified;unclassified;unclassified;
Otu000325	SW.H2O.5.1019804_28453	T--AC--GT-AG-GGT---GCA-A-G--C-G--T--T--AA-T-CGG-AA----TT-A--C-T--GG-GC--GT-A--AA-GC-GT-GC--G-CA-G-G-C-A--G--T-TT-T-A-T-----AA--G-T-C-A---G-A-T-G--TG--A-AA-TC--C-C-CG-A-G---CT-C-AA-C-T-T-G-G-G-A--A-C-T	Bacteria(100);Proteobacteria(100);Betaproteobacteria(100);Methylophilales(93);Methylophilaceae(93);OM43(90);unclassified;unclassified;unclassified;	k__Bacteria(100);p__Proteobacteria(100);c__Betaproteobacteria(91);o__Methylophilales(78);f__Methylophilaceae(78);unclassified;unclassified;	Bacteria(100);Proteobacteria(97);Betaproteobacteria(91);unclassified;unclassified;unclassified;
Otu000326	P12x143.1020448_2433	T--AC--GG-GA-GTG---GCA-A-G--C-G--T--T--AT-C-CGG-AA----TT-A--T-T--GG-GC--GT-A--AA-GC-GT-CC--G-CA-G-G-C-G--G--T-CT-G-T-C-----AA--G-T-C-T---G-C-T-G--TT--A-AA-GC--G-T-GG-A-G---CT-T-AA-C-T-C-C-A-T-T--T-C-G	Bacteria(100);Cyanobacteria(98);SubsectionI(92);unclassified;unclassified;unclassified;unclassified;unclassified;unclassified;	k__Bacteria(100);p__Cyanobacteria(100);c__Synechococcophycideae(100);o__Synechococcales(100);f__Synechococcaceae(100);g__Synechococcus(87);unclassified;	Bacteria(100);Cyanobacteria_Chloroplast(93);Cyanobacteria(93);Cyanobacteria_order_incertae_sedis(93);Family_II(90);GpIIa(90);
Otu000327	BR10A.Nov.1019707_694	T--AC--GT-AG-GGG---GCG-A-G--C-G--T--T--GT-C-CGG-AT----TT-A--T-T--GG-GC--GT-A--AA-GA-GC-TC--G-TA-G-G-C-G--G--T-TC-A-A-C-----AA--G-T-C-G---G-T-C-G--TA--A-AA-GT--T-C-AG-G-G---CT-C-AA-C-C-C-T-G-A-A--A---T	Bacteria(100);Actinobacteria(100);Actinobacteria(100);Acidimicrobidae(100);Acidimicrobiales(100);Acidimicrobineae(100);marine_group(100);unclassified;unclassified;	k__Bacteria(100);p__Actinobacteria(100);c__Acidimicrobiia(100);o__Acidimicrobiales(100);f__OCS155(100);unclassified;unclassified;	Bacteria(98);unclassified;unclassified;unclassified;unclassified;unclassified;
Otu000328	121.1019909_17958	T--AC--GT-AG-GTG---GCG-A-G--C-G--T--T--GT-C-CGG-AA----TT-A--C-T--GG-GC--GT-A--AA-GG-GT-CC--G-TA-G-G-C-T--G--T-TT-G-G-C-----AA--G-T-C-T---C-C-T-G--TG--A-AA-AC--T-T-CA-G-G---CT-C-AA-C-C-T-G-G-A-G--C-T-G	Bacteria(100);unclassified;unclassified;unclassified;unclassified;unclassified;unclassified;unclassified;unclassified;	k__Bacteria(99);unclassified;unclassified;unclassified;unclassified;unclassified;unclassified;	Bacteria(98);unclassified;unclassified;unclassified;unclassified;unclassified;
Otu000329	5.11.121H.1020253_4508	A--AC--GT-AG-GAC---GCG-A-A--C-G--T--T--AT-C-CGG-AG----TT-A--C-T--GG-GC--GT-A--AA-GA-GC-GC--G-CG-G-G-C-G--G--T-AT-G-T-T-----AA--G-T-T-A---C-C-T-A--TG--A-AA-GT--T-A-CT-G-G---CT-A-AA-C-T-G-G-T-A-A--T-A-G	Bacteria(100);unclassified;unclassified;unclassified;unclassified;unclassified;unclassified;unclassified;unclassified;	k__Bacteria(100);p__Chloroflexi(100);c__Anaerolineae(100);o__SBR1031(100);f__A4b(100);unclassified;unclassified;	Bacteria(98);unclassified;unclassified;unclassified;unclassified;unclassified;
Otu000330	Webster.2.B4.110.1020114_37133242	A--AC--CA-GC-ACC---TCA-A-G--T-G--G--T--CA-G-GAG-GA----TT-A--T-T--GG-GC--CT-A--AA-GC-AT-CC--G-TA-G-C-C-G--G--C-TC-T-G-T-----AA--G-T-T-T---T-C-G-G--TT--A-AA-TC--C-A-CG-C-G---CT-C-AA-C-G-C-G-T-G-G--G-C-C	Bacteria(100);unclassified;unclassified;unclassified;unclassified;unclassified;unclassified;unclassified;unclassified;	k__Archaea(100);p__Crenarchaeota(100);c__Thaumarchaeota(100);o__Cenarchaeales(100);f__Cenarchaeaceae(100);g__Cenarchaeum(66);s__symbiosum(66);	Archaea(86);Euryarchaeota(67);unclassified;unclassified;unclassified;unclassified;
Otu000331	SH32SED.1020463_5693	T--AC--GG-AG-GGG---GCA-A-G--C-G--T--T--GT-T-CGG-AA----TT-A--C-T--GG-GC--GT-A--AA-GG-GC-GC--G-TA-G-G-C-G--G--A-CT-A-T-C-----AA--G-T-C-A---G-A-G-G--TG--A-AA-GC--C-C-CG-G-G---CT-C-AA-C-C-T-G-G-G-A--A-C-T	Bacteria(100);Proteobacteria(98);Alphaproteobacteria(88);Rhodospirillales(78);Rhodospirillaceae(76);unclassified;unclassified;unclassified;unclassified;	k__Bacteria(100);p__Proteobacteria(90);c__Alphaproteobacteria(73);o__Rhodospirillales(66);f__Rhodospirillaceae(66);unclassified;unclassified;	Bacteria(100);Proteobacteria(97);Alphaproteobacteria(96);Rhodospirillales(80);Rhodospirillaceae(77);unclassified;
Otu000332	SH2H2O.1020112_1112	T--AC--GG-AG-GGG---GTT-A-G--C-G--T--T--GT-T-CGG-AA----TT-A--C-T--GG-GC--GT-A--AA-GC-GC-GC--G-TA-G-G-C-G--G--A-TT-A-G-A-----AA--G-T-T-G---G-G-G-G--TG--A-AA-TC--C-C-GG-G-G---CT-C-AA-C-C-T-C-G-G-A--A-C-T	Bacteria(100);Proteobacteria(100);Alphaproteobacteria(100);Rhodobacterales(95);Rhodobacteraceae(95);unclassified;unclassified;unclassified;unclassified;	k__Bacteria(100);p__Proteobacteria(100);c__Alphaproteobacteria(100);o__Rhodobacterales(100);f__Rhodobacteraceae(100);unclassified;unclassified;	Bacteria(100);Proteobacteria(100);Alphaproteobacteria(100);Rhodobacterales(98);Rhodobacteraceae(98);unclassified;
Otu000333	SS.18.3.1019609_20162	G--AC--GG-AG-GGC---GCA-A-G--C-G--T--T--GT-T-CGG-AA----TT-A--C-T--GG-GC--GT-A--AA-GC-GC-GG--G-CA-G-G-T-G--G--T-CC-A-T-T-----AA--G-T-C-T---T-T-T-G--TG--A-AA-CT--T-C-GA-G-G---CT-C-AA-C-C-T-C-G-A-A--C-A-T	Bacteria(100);unclassified;unclassified;unclassified;unclassified;unclassified;unclassified;unclassified;unclassified;	k__Bacteria(98);p__Gemmatimonadetes(64);c__Gemm-2(63);unclassified;unclassified;unclassified;unclassified;	Bacteria(96);unclassified;unclassified;unclassified;unclassified;unclassified;
Otu000334	N32.5.9.11.DC.1019961_896	T--AC--GG-GA-GTG---GCA-A-G--C-G--T--T--AT-C-CGG-AA----TT-A--T-T--GG-GC--GT-A--AA-GC-GT-CC--G-CA-G-G-C-G--G--C-CC-A-G-A-----AA--G-T-C-T---G-C-T-G--TT--A-AA-AC--G-T-GG-A-G---CT-T-AA-C-T-C-C-A-T-C--A-T-G	Bacteria(100);Cyanobacteria(100);SubsectionI(100);Synechococcus(71);unclassified;unclassified;unclassified;unclassified;unclassified;	k__Bacteria(100);p__Cyanobacteria(100);c__Synechococcophycideae(100);o__Synechococcales(100);f__Synechococcaceae(100);unclassified;unclassified;	Bacteria(100);Cyanobacteria_Chloroplast(100);Cyanobacteria(100);Cyanobacteria_order_incertae_sedis(100);Family_II(100);GpIIa(100);
Otu000335	SD22SED.1020493_7333	T--AC--GA-AA-GGT---GCA-A-G--C-G--T--T--GT-T-CGG-AA----TA-A--C-T--GG-GC--GT-A--AA-GC-GC-TC--G-TA-G-G-C-G--G--G-AC-T-T-C-----AG--G-T-C-G---A-T-T-G--TG--A-AA-GC--C-C-AG-G-G---CT-C-AA-C-C-T-T-G-G-A--A-T-T	Bacteria(100);Proteobacteria(89);Alphaproteobacteria(63);unclassified;unclassified;unclassified;unclassified;unclassified;unclassified;	k__Bacteria(100);p__Proteobacteria(97);c__Deltaproteobacteria(66);o__Spirobacillales(66);unclassified;unclassified;unclassified;	Bacteria(97);Proteobacteria(81);unclassified;unclassified;unclassified;unclassified;
Otu000336	ZA.49.1019799_3816	A--AC--GT-AG-GGG---CCA-A-G--C-G--T--T--GT-C-CGG-AA----TT-A--T-T--GG-GC--GT-A--AA-GG-GT-GC--G-TA-G-G-C-G--G--C-CC-G-G-T-----CA--G-T-C-T---C-G-T-G--TG--A-AA-GC--T-C--CCG-G---CC-C-AA-C-C-G-G-G-A-G--A-G-G	Bacteria(100);unclassified;unclassified;unclassified;unclassified;unclassified;unclassified;unclassified;unclassified;	k__Bacteria(100);p__Chloroflexi(86);c__SAR202(84);unclassified;unclassified;unclassified;unclassified;	Bacteria(89);unclassified;unclassified;unclassified;unclassified;unclassified;
Otu000337	12.1020554_357	T--AC--GG-AG-GGT---CCA-A-G--C-G--T--T--AT-C-CGG-AT----TT-A--T-T--AG-GT--TT-A--AA-GG-GT-CC--G-CA-G-G-C-G--G--G-AT-T-T-T-----AA--G-T-C-A---G-T-G-G--TG--A-AA-GC--C-T-AC-A-G---CT-C-AA-C-T-G-T-A-G-A--A-C-T	Bacteria(100);Bacteroidetes(100);Flavobacteria(95);Flavobacteriales(95);NS9(81);unclassified;unclassified;unclassified;unclassified;	k__Bacteria(100);p__Bacteroidetes(100);c__Flavobacteriia(100);o__Flavobacteriales(100);f__NS9(100);unclassified;unclassified;	Bacteria(100);Bacteroidetes(98);Flavobacteria(79);Flavobacteriales(79);unclassified;unclassified;
Otu000339	P12x73.1020335_18957	G--AC--GT-AG-GTG---GCA-A-G--C-G--T--T--AT-C-CGG-AT----TT-A--C-T--GG-GC--GT-A--AA-GC-GT-AC--G-TA-G-G-C-G--G--C-GT-C-A-C-----AA--G-T-C-T---G-C-C-G--TG--A-AA-TC--T-C-CC-G-G---CT-C-AA-C-C-G-G-G-A-G--C-G-G	Bacteria(100);unclassified;unclassified;unclassified;unclassified;unclassified;unclassified;unclassified;unclassified;	k__Bacteria(100);p__Chloroflexi(100);c__TK17(100);o__TK18(100);unclassified;unclassified;unclassified;	Bacteria(99);unclassified;unclassified;unclassified;unclassified;unclassified;
Otu000340	ZA.16.1019749_108508	T--AC--AG-AG-GGT---GCG-A-G--C-G--T--T--AA-T-CGG-AA----TT-A--C-T--GG-GC--GT-A--AA-GG-GC-GC--G-TA-G-G-C-G--G--C-CT-G-G-T-----AA--G-T-T-G---G-G-T-G--TG--A-AA-GC--C-C-CG-G-G---CT-C-AA-C-C-T-G-G-G-A--A-T-T	Bacteria(100);Proteobacteria(93);Gammaproteobacteria(78);unclassified;unclassified;unclassified;unclassified;unclassified;unclassified;	k__Bacteria(100);p__Proteobacteria(99);c__Gammaproteobacteria(99);o__Chromatiales(78);f__Chromatiaceae(78);g__Nitrosococcus(78);unclassified;	Bacteria(100);Proteobacteria(100);Gammaproteobacteria(95);Chromatiales(67);Chromatiaceae(62);Nitrosococcus(60);
Otu000341	ZA.47.1020435_51203	T--AC--GG-AG-GGT---GCA-A-G--C-G--T--T--AA-T-CGG-AA----TT-A--C-T--GG-GC--GT-A--AA-GC-GC-AC--G-TA-G-G-C-G--G--C-TA-A-G-T-----CA--G-T-C-G---G-A-T-G--TG--A-AA-GC--C-C-CG-G-G---CT-C-AA-C-T-C-G-G-G-A--A-C-T	Bacteria(100);Proteobacteria(96);Gammaproteobacteria(89);unclassified;unclassified;unclassified;unclassified;unclassified;unclassified;	k__Bacteria(100);p__Proteobacteria(98);c__Gammaproteobacteria(90);unclassified;unclassified;unclassified;unclassified;	Bacteria(100);Proteobacteria(97);Gammaproteobacteria(94);unclassified;unclassified;unclassified;
Otu000342	SW.310.1019649_2478	T--AC--GG-AG-GGT---GCA-A-G--C-G--T--T--AA-T-CGG-AA----TT-A--C-T--GG-GC--GT-A--AA-GC-GC-AA--G-CA-G-G-C-G--G--T-TT-G-A-T-----AA--G-T-C-A---G-A-T-G--TG--A-AA-GC--C-C-CG-G-G---CT-C-AA-C-C-T-G-G-G-A--A-C-G	Bacteria(100);Proteobacteria(98);Gammaproteobacteria(85);unclassified;unclassified;unclassified;unclassified;unclassified;unclassified;	k__Bacteria(100);p__Proteobacteria(96);c__Gammaproteobacteria(89);unclassified;unclassified;unclassified;unclassified;	Bacteria(100);Proteobacteria(100);Gammaproteobacteria(89);unclassified;unclassified;unclassified;
Otu000343	SI06.96.1020259_56624	G--AC--AG-AG-GGT---GCA-A-A--C-G--T--T--GT-T-CGG-AT----TT-A--C-T--GG-GC--GT-A--AA-GC-GC-GT--G-TA-G-G-C-G--G--C-TT-G-G-T-----AA--G-T-C-G---G-A-T-G--TG--A-AA-GC--C-C-AC-G-G---CT-C-AA-C-C-G-T-G-G-A--A-G-T	Bacteria(100);Proteobacteria(98);Deltaproteobacteria(98);Myxococcales(91);Sorangiineae(83);uncultured(69);unclassified;unclassified;unclassified;	k__Bacteria(100);p__Proteobacteria(77);c__Deltaproteobacteria(75);o__Myxococcales(65);unclassified;unclassified;unclassified;	Bacteria(100);Proteobacteria(83);Deltaproteobacteria(66);unclassified;unclassified;unclassified;
Otu000344	SS.9.1.1020557_46515	T--AC--GG-AG-GGT---GCG-A-A--C-G--T--T--AA-T-CGG-AA----TT-A--C-T--GG-GC--GT-A--AA-GC-GC-GC--G-CA-G-G-C-G--G--T-TC-A-T-C-----AA--G-T-G-G---G-A-T-G--TG--A-AA-GC--C-C-CG-G-G---CT-C-AA-C-C-T-G-G-G-A--A-T-T	Bacteria(100);Proteobacteria(97);Gammaproteobacteria(94);unclassified;unclassified;unclassified;unclassified;unclassified;unclassified;	k__Bacteria(100);p__Proteobacteria(93);c__Gammaproteobacteria(90);unclassified;unclassified;unclassified;unclassified;	Bacteria(100);Proteobacteria(93);Gammaproteobacteria(74);unclassified;unclassified;unclassified;
Otu000345	SS.9.2.1019758_1684	T--AC--GG-AG-GGT---GCG-A-G--C-G--T--T--AA-T-CGG-AA----TT-A--C-T--GG-GC--GT-A--AA-GC-GC-GC--G-TA-G-G-C-G--G--T-CT-G-T-T-----AA--G-T-C-G---G-A-T-G--TG--A-AA-GC--C-C-CG-G-G---CT-T-AA-C-C-T-G-G-G-A--A-C-T	Bacteria(100);Proteobacteria(100);Gammaproteobacteria(99);unclassified;unclassified;unclassified;unclassified;unclassified;unclassified;	k__Bacteria(100);p__Proteobacteria(100);c__Gammaproteobacteria(99);unclassified;unclassified;unclassified;unclassified;	Bacteria(100);Proteobacteria(100);Gammaproteobacteria(100);unclassified;unclassified;unclassified;
Otu000346	Webster.1.G7.79.1020189_37144669	T--AC--GT-AG-GGT---GCG-A-G--C-G--T--T--AA-T-CGG-AA----TT-A--C-T--GG-GC--GT-A--AA-GC-GT-GC--G-TA-G-G-C-G--G--C-CG-T-T-C-----GT--G-T-C-G---G-A-T-G--TG--A-AA-GC--C-C-CG-A-G---CT-C-AA-C-T-C-G-G-G-A--A-C-T	Bacteria(100);Proteobacteria(86);Gammaproteobacteria(67);unclassified;unclassified;unclassified;unclassified;unclassified;unclassified;	k__Bacteria(100);p__Proteobacteria(91);unclassified;unclassified;unclassified;unclassified;unclassified;	Bacteria(99);Proteobacteria(93);Gammaproteobacteria(76);unclassified;unclassified;unclassified;
Otu000348	SWBHSS1.1020185_30837	T--AC--GA-AG-GGG---GCG-A-G--C-G--T--T--GT-T-CGG-AA----TT-A--C-T--GG-GC--GT-A--AA-GG-GC-GC--G-CA-G-G-C-G--G--T-CA-A-T-C-----CA--G-T-C-A---G-G-T-G--TG--A-AA-GC--C-C-CG-G-G---CT-C-AA-C-C-T-G-G-G-A--A-C-T	Bacteria(100);Proteobacteria(97);Alphaproteobacteria(89);unclassified;unclassified;unclassified;unclassified;unclassified;unclassified;	k__Bacteria(100);p__Proteobacteria(76);c__Alphaproteobacteria(71);o__Rhodospirillales(69);f__Rhodospirillaceae(69);unclassified;unclassified;	Bacteria(100);Proteobacteria(87);Alphaproteobacteria(73);unclassified;unclassified;unclassified;
Otu000349	ZA.47.1020435_60641	T--AC--GG-AG-GGG---GCT-A-G--C-G--T--T--GT-T-CGG-AA----TT-A--C-T--GG-GC--GT-A--AA-GC-GC-AC--G-TA-G-G-C-G--G--G-CT-A-G-T-----CA--G-T-C-A---G-A-G-G--TG--A-AA-TC--C-C-GA-A-G---CT-C-AA-C-T-T-C-G-G-A--A-C-T	Bacteria(100);Proteobacteria(96);Alphaproteobacteria(93);unclassified;unclassified;unclassified;unclassified;unclassified;unclassified;	k__Bacteria(100);p__Proteobacteria(99);c__Alphaproteobacteria(97);o__Rhodobacterales(73);f__Hyphomonadaceae(63);g__Oceanicaulis(63);unclassified;	Bacteria(100);Proteobacteria(98);Alphaproteobacteria(90);unclassified;unclassified;unclassified;
Otu000350	4.VI.93.4.001.1019646_19696	C--AC--GT-AG-GAC---ACG-A-A--C-G--T--T--AT-C-CGG-AA----TT-A--C-T--GG-GC--GT-A--AA-GG-GC-GC--G-CA-G-G-C-G--G--T-TA-T-A-C-----AA--G-A-C-G---G-A-C-A--TG--A-AA-GC--C-T-GG-G-G---CT-C-AA-C-T-C-C-G-G-G--A-G-G	Bacteria(100);unclassified;unclassified;unclassified;unclassified;unclassified;unclassified;unclassified;unclassified;	k__Bacteria(99);unclassified;unclassified;unclassified;unclassified;unclassified;unclassified;	Bacteria(97);unclassified;unclassified;unclassified;unclassified;unclassified;
Otu000351	710.1019623_12682	A--AC--GT-AG-GAC---ACG-A-A--C-G--T--T--AT-C-CGG-AG----TT-A--C-T--GG-GC--GT-A--AA-GG-GC-GC--G-CA-G-G-C-G--G--T-TG-G-T-T-----AA--G-T-T-A---C-C-T-A--TG--A-AA-GA--T-A-CA-G-G---CT-A-AA-C-T-T-G-T-A-T--T-G-G	Bacteria(100);unclassified;unclassified;unclassified;unclassified;unclassified;unclassified;unclassified;unclassified;	k__Bacteria(100);p__Chloroflexi(100);c__Anaerolineae(100);o__SBR1031(100);f__A4b(100);unclassified;unclassified;	Bacteria(97);unclassified;unclassified;unclassified;unclassified;unclassified;
Otu000352	5.11.136H.1019859_9416	G--AC--GT-AG-GTG---GCG-A-G--C-G--T--T--AT-C-CGG-AT----TT-A--C-T--GG-GC--GT-A--AA-GC-GT-AC--G-TA-G-G-C-G--G--C-GT-C-A-T-----CA--G-T-C-T---G-T-C-G--TG--A-AA-TC--T-C-CC-G-G---CT-C-AA-C-C-G-G-G-A-G--C-G-G	Bacteria(100);unclassified;unclassified;unclassified;unclassified;unclassified;unclassified;unclassified;unclassified;	k__Bacteria(100);p__Chloroflexi(100);c__TK17(99);o__TK18(99);unclassified;unclassified;unclassified;	Bacteria(99);unclassified;unclassified;unclassified;unclassified;unclassified;
Otu000353	21.X.03.1.001.1020500_7548	T--AC--GT-AG-GGG---GCG-A-G--C-G--T--T--GT-C-CGG-AG----TT-A--C-T--GG-GC--GT-A--AA-GG-GC-GC--G-TA-G-G-C-G--G--C-CC-A-G-G-----AA--G-T-C-C---T-C-G-G--TG--A-AA-TC--T-C-CC-G-G---CT-C-AA-C-C-G---G-G-A--G-C-C	Bacteria(100);unclassified;unclassified;unclassified;unclassified;unclassified;unclassified;unclassified;unclassified;	k__Bacteria(100);p__Chloroflexi(80);c__SAR202(71);unclassified;unclassified;unclassified;unclassified;	Bacteria(99);Firmicutes(74);Clostridia(74);unclassified;unclassified;unclassified;
Otu000355	ZA.49.1019799_46129	T--AC--GA-AG-GGG---GCA-A-G--C-G--T--T--GT-T-CGG-AT----TT-A--C-T--GG-GC--GT-A--AA-GG-GC-GT--G-CA-G-G-C-G--G--A-CC-G-A-T-----AA--G-T-C-T---T-C-T-G--TG--A-AA-TC--T-G-TC-G-G---CT-C-AA-C-C-A-A-C-A-A--C-T-T	Bacteria(100);Deferribacteres(95);Unclassified_Deferribacterales(95);PAUC34f(95);unclassified;unclassified;unclassified;unclassified;unclassified;	k__Bacteria(97);p__PAUC34f(90);unclassified;unclassified;unclassified;unclassified;unclassified;	Bacteria(78);unclassified;unclassified;unclassified;unclassified;unclassified;
Otu000356	P12x121.1019986_4063	T--AC--GG-AG-GAT---GCA-A-G--C-G--T--T--AT-C-CGG-AA----TA-A--T-T--GG-GC--GT-A--AA-GG-GT-CC--G-CA-G-G-T-G--G--C-CA-T-T-C-----AA--G-T-C-T---G-C-T-G--TC--A-AA-GA--C-C-GG-G-G---CT-C-AA-C-C-A-C-G-G-A--A-A-G	Bacteria(100);Cyanobacteria(92);unclassified;unclassified;unclassified;unclassified;unclassified;unclassified;unclassified;	k__Bacteria(100);p__Cyanobacteria(100);c__Oscillatoriophycideae(96);o__Chroococcales(79);f__Prochloraceae(77);unclassified;unclassified;	Bacteria(100);Cyanobacteria_Chloroplast(79);Cyanobacteria(73);Cyanobacteria_order_incertae_sedis(73);unclassified;unclassified;
Otu000357	BCD11SED.1020055_10579	T--AC--GA-AG-GGG---GCT-A-G--C-G--T--T--GT-T-CGG-AT----TT-A--C-T--GG-GC--GT-A--AA-GC-GC-AC--G-TA-G-G-C-G--G--A-TC-G-T-T-----AA--G-T-G-A---G-G-G-G--TG--A-AA-TC--C-C-AG-G-G---CT-C-AA-C-C-C-T-G-G-A--A-C-T	Bacteria(100);Proteobacteria(100);Alphaproteobacteria(100);Rhizobiales(100);Phyllobacteriaceae(84);Hoeflea(68);unclassified;unclassified;unclassified;	k__Bacteria(100);p__Proteobacteria(100);c__Alphaproteobacteria(100);o__Rhizobiales(98);f__Phyllobacteriaceae(75);g__Chelativorans(72);unclassified;	Bacteria(100);Proteobacteria(100);Alphaproteobacteria(100);Rhizobiales(100);Phyllobacteriaceae(75);Hoeflea(70);
Otu000358	HW9A.Jul.1020291_7070	T--AC--CG-GC-AGC---TCA-A-G--T-G--G--T--CG-T-CGC-TT----TT-A--T-T--GG-GC--CT-A--AA-AC-GT-CC--G-TA-G-C-C-T--G--T-TT-G-G-T-----AA--A-T-C-T---G-T-G-G--GT--A-AA-TC--A-A-CC-A-G---CT-T-AA-C-T-G-G-T-T-G--A-A-T	Bacteria(100);unclassified;unclassified;unclassified;unclassified;unclassified;unclassified;unclassified;unclassified;	k__Archaea(100);p__Euryarchaeota(100);c__Thermoplasmata(100);o__E2(100);f__Marine_group_II(100);unclassified;unclassified;	Archaea(78);Euryarchaeota(74);unclassified;unclassified;unclassified;unclassified;
Otu000359	SS.8.2.1019594_1504	T--AC--GT-AG-GGA---GCG-A-G--C-G--T--T--GT-T-CGG-AT----TT-A--C-T--GG-GC--GT-A--AA-GA-GC-AC--G-TA-G-G-C-G--G--G-TA-T-G-C-----AA--G-T-C-G---G-T-T-G--TG--A-AA-TC--C-T-CT-G-G---CT-C-AA-C-C-A-G-A-G-A--A-C-T	Bacteria(100);Deferribacteres(88);Unclassified_Deferribacterales(88);PAUC34f(88);unclassified;unclassified;unclassified;unclassified;unclassified;	k__Bacteria(100);p__PAUC34f(99);unclassified;unclassified;unclassified;unclassified;unclassified;	Bacteria(98);unclassified;unclassified;unclassified;unclassified;unclassified;
Otu000360	128.1019745_2574	T--AC--GG-AG-GGT---GCA-A-G--C-G--T--T--AA-T-CGG-AA----TC-A--C-T--GG-GC--GT-A--AA-GC-GC-GC--G-TA-G-G-C-G--G--C-TT-G-T-C-----AA--G-T-T-G---G-A-T-G--TG--A-AA-TC--C-C-CG-G-G---CT-C-AA-C-C-T-G-G-G-A--C-C-T	Bacteria(100);Proteobacteria(96);Gammaproteobacteria(77);unclassified;unclassified;unclassified;unclassified;unclassified;unclassified;	k__Bacteria(100);p__Proteobacteria(95);c__Gammaproteobacteria(87);unclassified;unclassified;unclassified;unclassified;	Bacteria(100);Proteobacteria(100);Gammaproteobacteria(85);unclassified;unclassified;unclassified;
Otu000361	82.1019580_29657571	T--AC--GG-AG-GGT---GCG-A-G--C-G--T--T--AA-T-CGG-AA----TT-A--C-T--GG-GC--GT-A--AA-GC-GT-GC--G-TA-G-G-C-G--G--C-TT-G-T-T-----AA--G-T-T-G---G-A-T-G--TG--A-AA-GT--C-C-TG-G-G---CT-C-AA-C-C-T-G-G-G-A--A-C-T	Bacteria(100);Proteobacteria(99);Gammaproteobacteria(64);unclassified;unclassified;unclassified;unclassified;unclassified;unclassified;	k__Bacteria(100);p__Proteobacteria(100);c__Gammaproteobacteria(97);unclassified;unclassified;unclassified;unclassified;	Bacteria(100);Proteobacteria(99);Gammaproteobacteria(85);unclassified;unclassified;unclassified;
Otu000362	SI06.94.1019967_7306	T--AC--GG-AG-GGT---GCA-A-G--C-G--T--T--AA-T-CGG-AA----TT-A--C-T--GG-GC--GT-A--AA-GC-GC-GC--G-TA-G-G-T-G--G--T-TA-T-T-T-----AA--G-T-G-T---A-A-G-G--TC--A-AA-TC--C-C-CG-G-G---CT-C-AA-C-C-T-G-G-G-A--C-A-G	Bacteria(100);Proteobacteria(87);Gammaproteobacteria(76);unclassified;unclassified;unclassified;unclassified;unclassified;unclassified;	k__Bacteria(100);p__Proteobacteria(93);c__Gammaproteobacteria(90);unclassified;unclassified;unclassified;unclassified;	Bacteria(100);Proteobacteria(94);Gammaproteobacteria(86);unclassified;unclassified;unclassified;
Otu000363	SS.12.1.1020213_26235	T--ACG-GG--G-GGG---GCA-A-G--C-G--T--T--GT-T-CGG-AA----TT-A--C-T--GG-GC--GT-A--AA-GG-GC-GC--G-TA-G-G-C-G--G--T-TG-G-A-T-----AA--G-T-C-A---G-T-T-G--TG--A-AA-AC--C-T-CA-G-G---CT-C-AA-C-T-T-G-A-G-G--C-C-T	Bacteria(100);Acidobacteria(84);Acidobacteria(84);Acidobacteriales(84);Acidobacteriaceae(84);uncultured(84);unclassified;unclassified;unclassified;	k__Bacteria(100);p__Acidobacteria(98);c__PAUC37f(98);unclassified;unclassified;unclassified;unclassified;	Bacteria(100);Acidobacteria(99);Acidobacteria_Gp11(89);Acidobacteria_Gp11_order_incertae_sedis(89);Acidobacteria_Gp11_family_incertae_sedis(89);Gp11(89);
Otu000364	ML3.water.gDNA.1019985_37709	T--AC--GG-AG-GAT---CCA-A-G--C-G--T--T--AT-C-CGG-AA----TC-A--T-T--GG-GT--TT-A--AA-GG-GT-CC--G-CA-G-G-C-G--G--T-CT-A-T-T-----AA--G-T-C-A---G-A-G-G--TG--A-AA-GC--C-T-AC-C-G---CT-C-AA-C-G-G-T-A-G-A--A-C-T	Bacteria(100);Bacteroidetes(100);Flavobacteria(100);Flavobacteriales(100);Flavobacteriaceae(99);NS5(86);unclassified;unclassified;unclassified;	k__Bacteria(100);p__Bacteroidetes(100);c__Flavobacteriia(99);o__Flavobacteriales(99);f__Flavobacteriaceae(83);unclassified;unclassified;	Bacteria(100);Bacteroidetes(100);Flavobacteria(99);Flavobacteriales(99);Flavobacteriaceae(99);unclassified;
Otu000366	SS.9.1.1020557_12770466	T--AC---G-GG-GGG---GCA-A-G--C-G--T--T--GT-T-CGG-AT----TT-A--C-T--GG-GC--GT-A--AA-GG-GC-TC--G-TA-G-G-C-T--G--C-CG-T-T-C-----AA--G-T-C-G---G-T-T-G--TG--A-AA-TC--C-C-CA-G-G---CT-C-AA-C-T-T-G-G-G-A--A-C-T	Bacteria(100);Acidobacteria(65);Acidobacteria(63);Acidobacteriales(63);Acidobacteriaceae(63);unclassified;unclassified;unclassified;unclassified;	k__Bacteria(97);unclassified;unclassified;unclassified;unclassified;unclassified;unclassified;	Bacteria(95);unclassified;unclassified;unclassified;unclassified;unclassified;
Otu000367	96.1019742_906749	T--AC--GG-AG-GGG---GTT-A-G--C-G--T--T--GT-T-CGG-AA----TT-A--C-T--GG-GC--GT-A--AA-GA-GC-AT--G-TA-G-G-C-G--G--A-CT-G-G-T-----CA--G-T-C-A---G-T-G-G--TG--A-AA-TC--C-C-GG-A-G---CT-C-AA-C-T-C-C-G-G-A--A-C-T	Bacteria(100);Proteobacteria(93);Alphaproteobacteria(80);unclassified;unclassified;unclassified;unclassified;unclassified;unclassified;	k__Bacteria(100);p__Proteobacteria(90);c__Alphaproteobacteria(88);unclassified;unclassified;unclassified;unclassified;	Bacteria(100);Proteobacteria(92);Alphaproteobacteria(83);unclassified;unclassified;unclassified;
Otu000368	SW.233.1020497_10029	T--AC--GA-AG-GGG---GCA-A-G--C-G--T--T--GT-T-CGG-AA----TA-A--C-T--GG-GC--GT-A--AA-GC-GC-GC--G-TA-G-G-C-G--G--G-CA-G-A-A-----AA--G-T-T-A---G-G-G-G--TG--A-AA-TC--C-C-GA-G-G---CT-T-AA-C-C-T-C-G-G-A--A-C-T	Bacteria(100);Proteobacteria(84);Alphaproteobacteria(84);unclassified;unclassified;unclassified;unclassified;unclassified;unclassified;	k__Bacteria(100);p__Proteobacteria(94);c__Alphaproteobacteria(89);o__Rhizobiales(64);unclassified;unclassified;unclassified;	Bacteria(100);Proteobacteria(92);Alphaproteobacteria(89);unclassified;unclassified;unclassified;
Otu000369	ZA.39.1020013_74825	C--AC--GT-AT-GGG---GCG-A-G--C-G--T--T--GT-T-CGG-AA----TT-A--T-T--GG-GC--GT-A--AA-GG-GC-AC--G-CA-G-G-C-G--G--A-TT-G-G-A-----AA--G-T-C-T---G-G-T-G--TG--A-AA-GA--C-C-TC-G-G---CT-T-AA-C-T-G-A-G-G-A--G-G-T	Bacteria(100);unclassified;unclassified;unclassified;unclassified;unclassified;unclassified;unclassified;unclassified;	k__Bacteria(100);p__Spirochaetes(76);unclassified;unclassified;unclassified;unclassified;unclassified;	Bacteria(99);unclassified;unclassified;unclassified;unclassified;unclassified;
Otu000370	101.1019540_4556	A--AC--CA-GC-ACC---TCA-A-G--T-G--G--T--CA-G-GAT-GA----TT-A--T-T--GG-GC--CT-A--AA-GC-AT-CC--G-TA-G-C-C-G--G--C-CC-C-A-T-----TA--G-T-T-C---T-C-G-G--TT--A-AA-TC--T-G-TG-C-G---CT-C-AA-CGT-A-C-A-G-G--C-T-G	Bacteria(100);unclassified;unclassified;unclassified;unclassified;unclassified;unclassified;unclassified;unclassified;	k__Archaea(100);p__Crenarchaeota(100);c__Thaumarchaeota(97);o__Cenarchaeales(96);f__Cenarchaeaceae(96);g__Nitrosopumilus(87);unclassified;	Archaea(77);unclassified;unclassified;unclassified;unclassified;unclassified;
Otu000371	Webster.5.B8.396.1019959_37165196	T--AC--GA-GG-GGG---GCA-A-G--C-G--T--T--GT-T-CGG-AA----TT-A--C-T--GG-GC--GT-A--AA-GG-GC-GC--G-TA-G-G-C-G--G--C-CT-G-C-C-----AA--G-T-C-T---C-T-T-G--TG--A-AA-GC--C-C-AC-G-G---CT-C-AA-C-C-G-T-G-G-A--A-C-T	Bacteria(100);unclassified;unclassified;unclassified;unclassified;unclassified;unclassified;unclassified;unclassified;	k__Bacteria(100);p__Acidobacteria(87);c__Acidobacteria-6(86);o__BPC015(85);unclassified;unclassified;unclassified;	Bacteria(99);unclassified;unclassified;unclassified;unclassified;unclassified;
Otu000372	P12x21.1019954_34712	T--AC--GG-GG-GGG---GCA-A-G--C-G--T--T--GT-T-CGG-AT----TT-A--C-T--GG-GC--GT-A--AA-GG-GC-GC--G-TA-G-G-C-G--G--C-CT-G-T-T-----AA--G-T-C-G---G-A-T-G--TG--A-AA-AC--T-G-TG-G-G---CT-C-AA-C-C-C-A-C-A-G--C-C-T	Bacteria(100);unclassified;unclassified;unclassified;unclassified;unclassified;unclassified;unclassified;unclassified;	k__Bacteria(100);p__Acidobacteria(85);c__Acidobacteria-5(81);unclassified;unclassified;unclassified;unclassified;	Bacteria(100);unclassified;unclassified;unclassified;unclassified;unclassified;
Otu000373	CL303.1019948_1835	C--AC--GG-AG-GGT---GCG-A-G--T-G--T--T--AA-T-CGG-AA----TT-A--C-T--GG-GC--GT-A--AA-GC-GT-AT--G-TA-G-G-C-G--A--C-TT-A-G-T-----CA--G-T-C-G---G-A-T-G--TG--A-AA-GC--C-C-CG-A-G---CT-C-AA-C-T-T-G-G-G-A--A-C-T	Bacteria(100);Proteobacteria(97);unclassified;unclassified;unclassified;unclassified;unclassified;unclassified;unclassified;	k__Bacteria(100);p__Proteobacteria(95);c__Gammaproteobacteria(75);unclassified;unclassified;unclassified;unclassified;	Bacteria(100);Proteobacteria(95);Gammaproteobacteria(80);unclassified;unclassified;unclassified;
Otu000374	10.1020090_11731	T--AC--GA-AG-GGG---GCT-A-G--C-G--T--T--GT-T-CGG-AA----TC-A--C-T--GG-GC--GT-A--AA-GC-GT-AT--G-TA-G-G-C-G--G--A-TC-A-A-A-----AA--G-T-T-A---G-A-T-G--TG--A-AA-TC--C-C-TG-G-G---CT-C-AA-C-C-C-A-G-G-A--A-C-T	Bacteria(100);Proteobacteria(80);unclassified;unclassified;unclassified;unclassified;unclassified;unclassified;unclassified;	k__Bacteria(100);p__Proteobacteria(80);unclassified;unclassified;unclassified;unclassified;unclassified;	Bacteria(100);Proteobacteria(71);Alphaproteobacteria(61);unclassified;unclassified;unclassified;
Otu000375	GC.2.4.1020212_148145	T--AC--GG-AG-GGT---GCA-A-G--C-G--T--T--AA-T-CGG-AA----TT-A--C-T--GG-GC--GT-A--AA-GA-GC-GT--G-TA-G-G-C-G--G--C-TT-G-G-T-----CA--G-T-C-G---G-A-T-G--TG--A-AA-TC--C-C-GG-G-G---CC-C-AA-C-C-C-C-G-G-A--A-C-T	Bacteria(100);Proteobacteria(86);unclassified;unclassified;unclassified;unclassified;unclassified;unclassified;unclassified;	k__Bacteria(100);p__Proteobacteria(96);unclassified;unclassified;unclassified;unclassified;unclassified;	Bacteria(100);Proteobacteria(74);unclassified;unclassified;unclassified;unclassified;
Otu000376	P12x130.1020344_36510552	T--AC--GT-AG-GGC---GCA-A-G--C-G--T--T--AA-T-CCG-AA----TT-A--C-T--GG-GC--GT-A--AA-GC-GT-GT--G-TA-G-G-C-G--G--C-CG-C-G-C-----AA--G-T-C-G---G-A-T-G--TG--A-AA-GC--C-C-CG-G-G---CT-C-AA-C-C-C-G-G-G-A--A-C-T	Bacteria(100);Proteobacteria(83);unclassified;unclassified;unclassified;unclassified;unclassified;unclassified;unclassified;	k__Bacteria(100);p__Proteobacteria(93);c__Betaproteobacteria(73);o__EC94(70);unclassified;unclassified;unclassified;	Bacteria(91);Proteobacteria(83);unclassified;unclassified;unclassified;unclassified;
Otu000377	SS.17.1.1020193_7254	G--AC--GG-AG-GGC---GCG-A-G--C-G--T--T--GT-T-CGG-AA----TT-A--C-T--GG-GC--GT-A--AA-GC-GC-GG--G-CA-G-G-T-G--G--T-TC-G-T-T-----AA--G-T-C-T---T-C-T-G--TG--A-AA-TT--C-C-GG-G-G---CT-C-AA-C-C-C-C-GTG-A--C-A-C	Bacteria(100);Gemmatimonadetes(74);Gemmatimonadetes(74);unclassified;unclassified;unclassified;unclassified;unclassified;unclassified;	k__Bacteria(100);p__Gemmatimonadetes(93);c__Gemm-2(86);unclassified;unclassified;unclassified;unclassified;	Bacteria(100);unclassified;unclassified;unclassified;unclassified;unclassified;
Otu000378	SW.310.1019649_282	T--AC--GT-AG-GGT---GCG-A-G--C-G--T--T--AA-T-CGG-AA----TT-A--C-T--GG-GC--GT-A--AA-GC-GT-GC--G-TA-G-G-C-G--G--C-AG-C-T-C-----AA--G-T-C-G---G-A-T-G--TG--A-AA-GC--C-C-CG-G-G---CC-T-AA-C-C-C-G-G-G-A--A-T-T	Bacteria(100);Proteobacteria(91);Gammaproteobacteria(60);unclassified;unclassified;unclassified;unclassified;unclassified;unclassified;	k__Bacteria(94);p__Proteobacteria(85);unclassified;unclassified;unclassified;unclassified;unclassified;	Bacteria(95);Proteobacteria(81);unclassified;unclassified;unclassified;unclassified;
Otu000379	SS.15.1.1020126_39503	T--AC--GT-GG-GGA---GCG-A-G--C-G--T--T--GT-T-CGG-AT----TT-A--C-T--GG-GC--GT-A--AA-GA-GC-AC--G-TA-G-G-C-G--G--G-TG-T-G-G-----AA--G-T-C-G---A-T-C-G--TG--A-AA-TC--C-T-CT-G-G---CT-C-AA-C-C-A-G-A-G-A--A-C-T	Bacteria(100);Deferribacteres(90);Unclassified_Deferribacterales(90);PAUC34f(90);unclassified;unclassified;unclassified;unclassified;unclassified;	k__Bacteria(100);p__PAUC34f(100);unclassified;unclassified;unclassified;unclassified;unclassified;	Bacteria(100);unclassified;unclassified;unclassified;unclassified;unclassified;
Otu000380	P12x54.1019994_26230	T--AC--GA-AG-GGA---CCT-A-G--C-G--T--A--GT-T-CGG-AA----TT-A--C-T--GG-GC--TT-A--AA-GA-GT-TC--G-TA-G-G-T-G--G--T-TG-A-A-A-----AA--G-T-T-A---G-T-G-G--TG--A-AA-TC--C-C-AG-A-G---CT-T-AA-C-T-C-T-G-G-A--A-C-T	Bacteria(100);Proteobacteria(100);Alphaproteobacteria(100);SAR11(100);unclassified;unclassified;unclassified;unclassified;unclassified;	k__Bacteria(100);p__Proteobacteria(100);c__Alphaproteobacteria(100);o__Rickettsiales(100);f__Pelagibacteraceae(100);unclassified;unclassified;	Bacteria(94);unclassified;unclassified;unclassified;unclassified;unclassified;
Otu000381	70.1020429_69	T--AC--GG-AG-GAT---CCA-A-G--C-G--T--T--AT-C-CGG-AA----TT-A--T-T--GG-GT--TT-A--AA-GG-GT-CC--G-CA-G-G-C-T--G--T-TT-G-T-T-----AA--G-T-C-A---G-A-G-G--TG--A-AA-TC--C-T-AC-C-G---CT-C-AA-C-G-G-T-A-G-A--A-C-T	Bacteria(100);Bacteroidetes(100);Flavobacteria(100);Flavobacteriales(100);Flavobacteriaceae(100);NS5(99);unclassified;unclassified;unclassified;	k__Bacteria(100);p__Bacteroidetes(91);c__Flavobacteriia(85);o__Flavobacteriales(85);f__Flavobacteriaceae(80);unclassified;unclassified;	Bacteria(100);Bacteroidetes(99);Flavobacteria(97);Flavobacteriales(97);Flavobacteriaceae(93);unclassified;
Otu000382	BCD21SED.1019899_5999	T--AC--GG-AG-GGT---CCA-A-G--C-G--T--T--AT-C-CGG-AA----TC-A--T-T--GG-GT--TT-A--AA-GG-GT-CC--G-TA-G-G-C-G--G--G-CG-A-T-T-----AA--G-T-C-A---G-A-G-G--TG--A-AA-TC--C-C-AC-A-G---CT-C-AA-C-T-G-T-G-G-A--A-C-T	Bacteria(100);Bacteroidetes(100);Flavobacteria(100);Flavobacteriales(100);Flavobacteriaceae(100);unclassified;unclassified;unclassified;unclassified;	k__Bacteria(100);p__Bacteroidetes(99);c__Flavobacteriia(99);o__Flavobacteriales(99);f__Flavobacteriaceae(99);g__Lutimonas(90);unclassified;	Bacteria(100);Bacteroidetes(100);Flavobacteria(100);Flavobacteriales(100);Flavobacteriaceae(100);unclassified;
Otu000383	6.1019502_22071	T--AC--GT-AG-GTG---GCA-A-G--C-G--T--T--GT-C-CGG-AA----TT-A--C-T--GG-GC--GT-A--AA-GG-GT-CCG---TA-G-G-C-G--G--T-TC-GG--T-----AA--G-T-C-T---T-C-T-G--TG--A-AA-GC--T-C-CA-G-G---CT-C-AA-C-T-T-G-G-A-G--T-A-G	Bacteria(100);Chloroflexi(87);SAR202(87);unclassified;unclassified;unclassified;unclassified;unclassified;unclassified;	k__Bacteria(100);p__Chloroflexi(91);c__SAR202(91);unclassified;unclassified;unclassified;unclassified;	Bacteria(99);unclassified;unclassified;unclassified;unclassified;unclassified;
Otu000384	ZA.47.1020435_2688085	T--AC--GT-GG-GCT---CCA-A-G--C-G--T--T--GT-T-CGG-AA----TC-A--C-T--GG-GC--GT-A--AA-GC-GA-GC--G-CA-G-G-C-G--G--C-GC-G-C-C-----GT--G-C-C-G---G-T-C-G--TG--A-AA-TC--T-C-CC-G-G---CT-C-AA-C-C-G-G-G-A-G--G-G-A	Bacteria(100);unclassified;unclassified;unclassified;unclassified;unclassified;unclassified;unclassified;unclassified;	k__Bacteria(99);unclassified;unclassified;unclassified;unclassified;unclassified;unclassified;	Bacteria(99);unclassified;unclassified;unclassified;unclassified;unclassified;
Otu000385	SS.8.2.1019594_8620	G--AC--GG-AG-GGT---GCA-A-G--C-G--T--T--GC-T-CGG-AA----TT-A--C-T--GG-GC--GT-A--AA-GG-GT-GC--G-TA-G-G-C-G--G--C-CT-T-T-T-----AA--G-T-C-T---G-G-C-G--TG--A-AA-GC--C-C-AG-G-G---CT-C-AC-C-C-C-T-G-G-A--A-G-T	Bacteria(100);Proteobacteria(70);unclassified;unclassified;unclassified;unclassified;unclassified;unclassified;unclassified;	k__Bacteria(100);p__Proteobacteria(100);c__Deltaproteobacteria(92);o__Syntrophobacterales(84);f__Syntrophobacteraceae(84);unclassified;unclassified;	Bacteria(97);Proteobacteria(72);unclassified;unclassified;unclassified;unclassified;
Otu000386	SS.26.1.1020307_2914	G--AC--GT-AG-GGG---GCG-A-G--C-G--T--T--GT-C-CGG-AA----TC-A--T-T--GG-GC--GT-A--AA-GG-GC-TC--G-TA-G-G-C-G--G--C-TC-G-G-T-----AA--G-T-T-G---A-T-C-G--TG--A-AA-TC--C-C-GG-A-G---CT-C-AA-C-T-C-C-G-G-A--A---C	Bacteria(100);unclassified;unclassified;unclassified;unclassified;unclassified;unclassified;unclassified;unclassified;	k__Bacteria(99);p__Actinobacteria(62);unclassified;unclassified;unclassified;unclassified;unclassified;	Bacteria(100);unclassified;unclassified;unclassified;unclassified;unclassified;
Otu000387	SS.9.1.1020557_1319	T--AC--GG-AA-GGT---GCA-A-G--C-G--T--T--AA-T-CGG-AA----TT-A--C-T--GG-GC--GT-A--AA-GC-GC-GC--G-TA-G-G-C-G--G--C-CT-G-A-T-----TA--G-T-C-G---G-A-T-G--TG--A-AA-TC--C-C-CG-G-G---CT-T-AA-C-C-T-G-G-G-A--A-T-T	Bacteria(100);Proteobacteria(99);Gammaproteobacteria(93);unclassified;unclassified;unclassified;unclassified;unclassified;unclassified;	k__Bacteria(100);p__Proteobacteria(99);c__Gammaproteobacteria(78);unclassified;unclassified;unclassified;unclassified;	Bacteria(100);Proteobacteria(97);Gammaproteobacteria(82);unclassified;unclassified;unclassified;
Otu000388	5.29.7H.1019812_7668	C--AC--GT-AA-GGG---GCG-A-G--C-G--T--T--GT-T-CGG-AA----TT-A--T-T--GG-GC--GT-A--AA-GG-GC-GC--G-TA-G-G-C-G--G--T-GC-A-G-C-----AA--G-C-T-T---G-G-T-G--TA--A-AA-GG--C-T-CG-G-G---CT-C-AA-C-C-C-G-A-G-G--A-A-T	Bacteria(100);unclassified;unclassified;unclassified;unclassified;unclassified;unclassified;unclassified;unclassified;	k__Bacteria(99);p__Spirochaetes(71);c__Spirochaetes(71);o__Spirochaetales(71);f__Spirochaetaceae(71);unclassified;unclassified;	Bacteria(96);unclassified;unclassified;unclassified;unclassified;unclassified;
Otu000389	119.1019682_9724	T--AC--GG-AG-GGT---GCG-A-G--C-G--T--T--AA-T-CGG-AA----TT-A--C-T--GG-GC--GT-A--AA-GC-GC-AT--G-CA-G-G-T-G--G--T-TC-A-T-T-----AA--G-T-C-A---G-A-T-G--TG--A-AA-GC--C-C-GG-G-G---CT-C-AA-C-C-T-C-G-G-A--A-C-T	Bacteria(100);Proteobacteria(100);Gammaproteobacteria(100);Vibrionales(100);Vibrionaceae(100);Vibrio(82);unclassified;unclassified;unclassified;	k__Bacteria(100);p__Proteobacteria(100);c__Gammaproteobacteria(100);o__Vibrionales(98);f__Vibrionaceae(98);g__Aliivibrio(66);s__fischeri(66);	Bacteria(100);Proteobacteria(100);Gammaproteobacteria(100);Vibrionales(100);Vibrionaceae(100);unclassified;
Otu000390	CL109.1020300_5426	T--AC--GG-AG-GGT---GCA-A-G--C-G--T--T--AA-T-CGG-AA----TT-A--C-T--GG-GT--GT-A--AA-GC-GC-AC--G-TA-G-G-C-G--G--C-TT-G-G-T-----CA--G-T-C-G---G-T-T-G--TG--A-AA-GC--C-C-CG-A-G---CT-T-AA-C-T-T-G-G-G-A--A-T-T	Bacteria(100);Proteobacteria(97);Gammaproteobacteria(68);unclassified;unclassified;unclassified;unclassified;unclassified;unclassified;	k__Bacteria(98);p__Proteobacteria(89);c__Gammaproteobacteria(81);unclassified;unclassified;unclassified;unclassified;	Bacteria(99);Proteobacteria(96);Gammaproteobacteria(87);unclassified;unclassified;unclassified;
Otu000391	SS.8.2.1019594_3460	T--AC--GG-AG-GGT---GCA-A-G--C-G--T--T--AA-T-CGG-AA----TT-A--C-T--GG-GC--GT-A--AA-GC-GC-AC--G-CA-G-G-C-G--G--T-TT-G-T-T-----AA--G-T-C-A---G-A-T-G--TG--A-AA-GC--C-C-CG-G-G---CT-C-AA-C-C-T-G-G-G-A--A-C-G	Bacteria(100);Proteobacteria(100);Gammaproteobacteria(97);unclassified;unclassified;unclassified;unclassified;unclassified;unclassified;	k__Bacteria(100);p__Proteobacteria(100);c__Gammaproteobacteria(98);unclassified;unclassified;unclassified;unclassified;	Bacteria(100);Proteobacteria(100);Gammaproteobacteria(98);unclassified;unclassified;unclassified;
Otu000392	SS.11.3.1019853_7703	T--AC--CT-AG-GTG---TCG-A-G--C-G--T--T--AT-C-CGG-AA----TT-A--C-T--GG-GC--GT-A--AA-GG-GT-GC--G-CA-G-G-C-G--G--C-GT-T-A-C-----AA--G-T-C-C---G-G-C-G--TG--A-AA-GC--T-T-CT-G-G---CT-T-AA-C-T-G---G-G-A--G---A	Bacteria(100);unclassified;unclassified;unclassified;unclassified;unclassified;unclassified;unclassified;unclassified;	k__Bacteria(100);p__Chloroflexi(94);c__Anaerolineae(86);o__Caldilineales(77);f__Caldilineaceae(77);unclassified;unclassified;	Bacteria(94);unclassified;unclassified;unclassified;unclassified;unclassified;
Otu000393	50.1019597_30022	T--AC--GA-AG-GTG---GCG-A-G--C-G--T--T--GT-T-CGG-AT----TT-A--C-T--GG-GC--GT-A--AA-GA-GC-AC--G-TA-G-G-C-G--G--T-TA-G-G-T-----AA--G-C-C-T---C-T-T-G--GG--A-AA-GC--T-C-CT-G-G---CT-T-AA-C-C-G-G-G-A-A--A-G-G	Bacteria(100);Nitrospirae(89);Nitrospira(89);Nitrospirales(89);Nitrospiraceae(88);Nitrospira(88);unclassified;unclassified;unclassified;	k__Bacteria(100);p__Nitrospirae(98);c__Nitrospira(98);o__Nitrospirales(98);f__Nitrospiraceae(98);unclassified;unclassified;	Bacteria(95);unclassified;unclassified;unclassified;unclassified;unclassified;
Otu000395	SI06.152.1019496_4246	T--AC--AG-AG-GGT---GCG-A-G--C-G--T--T--AA-T-CGG-AT----TT-A--C-T--GG-GC--GT-A--AA-GC-GT-GC--G-TA-G-G-C-G--G--C-TT-T-T-T-----AA--G-T-C-G---G-A-T-G--TG--A-AA-TC--C-C-CG-A-G---CT-T-AA-C-T-T-G-G-G-A--A-T-T	Bacteria(100);Proteobacteria(100);Gammaproteobacteria(100);Pseudomonadales(100);Moraxellaceae(100);Acinetobacter(100);unclassified;unclassified;unclassified;	k__Bacteria(100);p__Proteobacteria(100);c__Gammaproteobacteria(100);o__Pseudomonadales(100);f__Moraxellaceae(100);g__Acinetobacter(100);s__guillouiae(91);	Bacteria(100);Proteobacteria(100);Gammaproteobacteria(100);Pseudomonadales(100);Moraxellaceae(100);Acinetobacter(100);
Otu000396	SD23SED.1020164_49940	T--AC--GG-AG-GGT---GCG-A-G--C-G--T--T--AA-T-CGG-AA----TT-A--C-T--GG-GC--GT-A--AA-GC-GC-AT--G-CA-G-G-C-G--G--C-CA-A-G-T-----CA--G-T-C-A---G-A-T-G--TG--A-AA-GC--C-C-CG-G-G---CT-T-AA-C-C-T-G-G-G-A--A-T-T	Bacteria(100);Proteobacteria(100);Gammaproteobacteria(99);Alteromonadales(82);Ferrimonadaceae(81);Ferrimonas(81);unclassified;unclassified;unclassified;	k__Bacteria(100);p__Proteobacteria(100);c__Gammaproteobacteria(100);o__Alteromonadales(95);f__Ferrimonadaceae(94);g__Ferrimonas(94);unclassified;	Bacteria(100);Proteobacteria(100);Gammaproteobacteria(100);Alteromonadales(98);Ferrimonadaceae(95);Ferrimonas(95);
Otu000397	GC.3.1.1020080_2575	T--AC--GT-AG-GCT---CCA-A-G--C-G--T--T--GT-T-CGG-AA----TC-A--C-T--GG-GC--GT-A--AA-GC-GA-GC--G-CA-G-G-C-G--G--C-GC-G-C-C-----GT--G-T-C-G---G-T-C-G--TG--A-AA-TC--T-C-CC-G-G---CT-C-AA-C-C-G-G-G-A-G--G-G-T	Bacteria(100);unclassified;unclassified;unclassified;unclassified;unclassified;unclassified;unclassified;unclassified;	k__Bacteria(100);p__Acidobacteria(66);c__Solibacteres(66);o__Solibacterales(65);unclassified;unclassified;unclassified;	Bacteria(100);unclassified;unclassified;unclassified;unclassified;unclassified;
Otu000398	117.1020476_23825268	T--AC--GT-AG-GGG---GCG-A-G--C-G--T--T--GT-C-CGG-CA----TT-A--C-T--GG-GC--GT-A--AA-GG-GC-GT--G-CA-G-G-T-G--G--C-GA-T-A-T-----AA--G-T-C-A---G-G-C-G--TG--A-AA-TT--G-G-CC-G-G---CT-C-AA-C-C-G-G-T-C-G--T-G-T	Bacteria(100);unclassified;unclassified;unclassified;unclassified;unclassified;unclassified;unclassified;unclassified;	k__Bacteria(99);unclassified;unclassified;unclassified;unclassified;unclassified;unclassified;	Bacteria(98);unclassified;unclassified;unclassified;unclassified;unclassified;
Otu000399	SWBHMPV1.1020492_657	T--AC--GG-GA-GTG---GCA-A-G--C-G--T--T--AT-C-CGG-AA----TT-A--T-T--GG-GC--GT-A--AA-GC-GT-CC--G-CA-G-G-C-G--G--C-CT-G-A-A-----AA--G-T-C-T---G-C-T-G--TT--A-AA-GC--G-T-GG-A-G---CT-T-AA-C-T-C-C-A-T-T--T-C-A	Bacteria(100);Cyanobacteria(98);SubsectionI(95);unclassified;unclassified;unclassified;unclassified;unclassified;unclassified;	k__Bacteria(100);p__Cyanobacteria(100);c__Synechococcophycideae(100);o__Synechococcales(100);f__Synechococcaceae(100);g__Synechococcus(85);unclassified;	Bacteria(100);Cyanobacteria_Chloroplast(100);Cyanobacteria(100);Cyanobacteria_order_incertae_sedis(100);Family_II(99);GpIIa(99);
Otu000400	4.VI.93.4.001.1019646_1454675	C--AC--GT-AG-GTG---TCG-A-G--C-G--T--T--AT-C-CGG-AA----TT-A--C-T--GG-GC--GT-A--AA-GG-GT-GC--G-CA-G-G-C-G--G--C-GG-T-G-C-----AA--G-T-C-C---G-G-C-G--TG--A-AA-GC--T-C-CT-G-G---CT-T-AA-C-T-G-G-G-A-G--A-G-G	Bacteria(100);Chloroflexi(77);unclassified;unclassified;unclassified;unclassified;unclassified;unclassified;unclassified;	k__Bacteria(100);p__Chloroflexi(100);c__Anaerolineae(100);o__Caldilineales(99);f__Caldilineaceae(99);unclassified;unclassified;	Bacteria(99);Chloroflexi(62);unclassified;unclassified;unclassified;unclassified;
Otu000401	HW4A.Nov.1019983_6752	T--AC--GG-AG-GAT---TCG-A-G--C-G--T--T--AT-C-CGG-AA----TC-A--T-T--GG-GT--TT-A--AA-GG-GT-CC--G-CA-G-G-C-G--G--T-TT-T-T-T-----AA--G-T-C-A---G-A-G-G--TG--A-AA-TC--C-T-GC-A-G---CT-C-AA-C-T-G-T-A-G-A--A-T-T	Bacteria(100);Bacteroidetes(100);Flavobacteria(88);Flavobacteriales(88);Flavobacteriaceae(88);NS4(70);unclassified;unclassified;unclassified;	k__Bacteria(100);p__Bacteroidetes(99);c__Flavobacteriia(90);o__Flavobacteriales(90);f__Flavobacteriaceae(86);unclassified;unclassified;	Bacteria(100);Bacteroidetes(100);Flavobacteria(82);Flavobacteriales(82);Flavobacteriaceae(76);unclassified;
Otu000402	GC.3.1.1020080_33964	C--AC--GT-AG-GGA---GCG-A-G--C-G--T--T--GT-C-CGG-AT----TC-A--T-T--GG-GC--GT-A--AA-GA-GC-TC--G-TA-G-G-C-G--G--T-TT-C-G-T-----AA--G-T-C-A---G-A-T-G--TG--A-AA-AC--T-C-AG-G-G---CT-C-AA-C-C-C-T-G-A-G--A---T	Bacteria(100);Actinobacteria(90);Actinobacteria(90);unclassified;unclassified;unclassified;unclassified;unclassified;unclassified;	k__Bacteria(100);p__Actinobacteria(99);c__Acidimicrobiia(96);o__Acidimicrobiales(96);f__wb1_P06(91);unclassified;unclassified;	Bacteria(100);Actinobacteria(73);Actinobacteria(73);unclassified;unclassified;unclassified;
Otu000403	HW14A.Jul.1019607_14850	C--AC--GT-AG-GGA---CCG-A-G--C-G--T--T--GT-C-CGG-AT----TT-A--T-T--GG-GC--GT-A--AA-GA-GC-TC--G-TA-G-G-C-G--G--T-TC-T-G-T-----AA--G-T-C-G---G-A-T-G--TG--A-AA-AC--T-C-AG-G-G---CT-C-AA-C-C-C-T-G-A-G--A---C	Bacteria(100);Actinobacteria(93);Actinobacteria(93);unclassified;unclassified;unclassified;unclassified;unclassified;unclassified;	k__Bacteria(100);p__Actinobacteria(100);c__Acidimicrobiia(100);o__Acidimicrobiales(100);f__wb1_P06(93);unclassified;unclassified;	Bacteria(97);Actinobacteria(76);Actinobacteria(76);unclassified;unclassified;unclassified;
Otu000404	Webster.4.H8.374.1020510_37159335	G--AC--GT-AG-GTG---GCG-A-G--C-G--T--T--AT-C-CGG-AT----TT-A--C-T--GG-GC--GT-A--AA-GG-GT-AC--G-TA-G-G-C-G--G--T-GT-C-G-T-----CA--G-T-C-G---G-C-T-G--TG--A-AA-TC--T-C-CC-G-G---CT-C-AA-C-T-G-G-G-A-G--G-G-G	Bacteria(100);unclassified;unclassified;unclassified;unclassified;unclassified;unclassified;unclassified;unclassified;	k__Bacteria(100);p__Chloroflexi(81);unclassified;unclassified;unclassified;unclassified;unclassified;	Bacteria(100);unclassified;unclassified;unclassified;unclassified;unclassified;
Otu000406	SS.18.3.1019609_42461	T--AC--GT-AG-GCT---CCA-A-G--C-G--T--T--GT-T-CGG-AA----TC-A--C-T--GG-GC--GT-A--AA-GC-GA-GC--G-TA-G-G-C-G--G--C-GC-G-T-C-----GT--G-T-C-G---G-T-C-G--TG--A-AA-TC--T-C-CC-G-G---CT-C-AA-C-C-G-G-G-A-G--G-G-G	Bacteria(100);unclassified;unclassified;unclassified;unclassified;unclassified;unclassified;unclassified;unclassified;	k__Bacteria(100);p__Acidobacteria(69);c__Solibacteres(65);o__Solibacterales(63);unclassified;unclassified;unclassified;	Bacteria(100);unclassified;unclassified;unclassified;unclassified;unclassified;
Otu000407	75.1019925_127	T--AC--GG-AG-GGG---GCG-A-G--C-G--T--T--GC-T-CGG-AA----TT-A--C-T--GG-GC--GT-A--AA-GG-GT-CC--G-CA-G-G-T-G--A--C-TT-C-G-T-----AA--G-T-T-A---G-A-T-G--TG--A-AA-TC--T-T-AG-G-G---CT-T-AA-C-C-C-T-G-A-A--A-T-G	Bacteria(100);unclassified;unclassified;unclassified;unclassified;unclassified;unclassified;unclassified;unclassified;	k__Bacteria(100);p__SBR1093(99);c__VHS-B5-50(99);unclassified;unclassified;unclassified;unclassified;	Bacteria(99);unclassified;unclassified;unclassified;unclassified;unclassified;
Otu000408	ZA.16.1019749_2202	T--AC--GT-AG-GGT---CCA-A-G--C-G--T--T--AA-T-CGG-AA----TT-A--C-T--GG-GC--GT-A--AA-GA-GT-AC--G-TA-G-G-C-G--G--T-CG-C-C-T-----AA--G-T-C-A---G-A-T-G--TG--A-AA-TC--C-C-CG-G-G---CT-C-AA-C-C-T-G-G-G-A--A-C-T	Bacteria(100);Proteobacteria(94);unclassified;unclassified;unclassified;unclassified;unclassified;unclassified;unclassified;	k__Bacteria(100);p__Proteobacteria(93);unclassified;unclassified;unclassified;unclassified;unclassified;	Bacteria(100);Proteobacteria(91);unclassified;unclassified;unclassified;unclassified;
Otu000409	SI06.81.1020040_8591	G--AC--GG-AG-GGT---GCT-A-G--C-G--T--T--GT-T-CGG-AA----TC-A--C-T--GG-GC--GT-A--AA-GG-GC-GC--G-TA-G-G-C-G--G--C-TT-G-G-T-----TA--G-T-C-A---G-A-T-G--TG--A-AA-GC--C-C-AG-G-G---CT-C-AA-C-C-C-T-G-G-A--A-T-T	Bacteria(100);Proteobacteria(87);unclassified;unclassified;unclassified;unclassified;unclassified;unclassified;unclassified;	k__Bacteria(100);p__Proteobacteria(89);unclassified;unclassified;unclassified;unclassified;unclassified;	Bacteria(100);Proteobacteria(96);unclassified;unclassified;unclassified;unclassified;
Otu000410	24.1020549_6417	A--AC--CA-GC-ACC---TCA-A-G--T-G--G--T--CA-G-GAT-GA----TT-A--T-T--GG-GC--CT-A--AA-GC-AT-CC--G-TA-G-C-C-G--G--C-TC-T-G-T-----GA--G-T-T-T---T-C-G-G--TT--A-AA-TC--T-G-TG-C-G---CT-C-AA-CGT-A-C-A-G-G--C-T-G	Bacteria(100);unclassified;unclassified;unclassified;unclassified;unclassified;unclassified;unclassified;unclassified;	k__Archaea(100);p__Crenarchaeota(100);c__Thaumarchaeota(100);o__Cenarchaeales(100);f__Cenarchaeaceae(100);g__Nitrosopumilus(91);unclassified;	unknown;unclassified;unclassified;unclassified;unclassified;unclassified;
Otu000411	SS.18.1.1020472_836	T--AC--GG-AG-GGG---GCT-A-G--C-G--T--T--GC-T-CGG-AA----TC-A--C-T--GG-GC--GT-A--AA-GC-GA-GC--G-TA-G-G-C-G--G--C-CA-C-G-C-----AA--G-T-C-G---G-A-G-G--TG--A-AA-GC--C-C-GG-G-G---CT-C-AA-C-C-C-C-G-G-A--A-T-T	Bacteria(100);unclassified;unclassified;unclassified;unclassified;unclassified;unclassified;unclassified;unclassified;	k__Bacteria(99);p__Proteobacteria(90);unclassified;unclassified;unclassified;unclassified;unclassified;	Bacteria(95);Proteobacteria(63);unclassified;unclassified;unclassified;unclassified;
Otu000412	Webster.1.G8.80.1020057_37144427	T--AC--GG-AG-GGG---GCT-A-G--C-G--T--T--GT-T-CGG-AA----TT-A--C-T--GG-GC--GT-A--AA-GC-GC-AC--G-TA-G-G-C-G--G--A-CA-G-G-C-----AA--G-T-C-G---G-C-G-G--TG--A-AA-GC--C-C-GG-G-G---CT-C-AA-C-C-C-C-G-G-A--A-C-T	Bacteria(100);Proteobacteria(89);Alphaproteobacteria(83);unclassified;unclassified;unclassified;unclassified;unclassified;unclassified;	k__Bacteria(100);p__Proteobacteria(95);c__Alphaproteobacteria(94);unclassified;unclassified;unclassified;unclassified;	Bacteria(99);Proteobacteria(90);Alphaproteobacteria(86);unclassified;unclassified;unclassified;
Otu000413	SS.1.1.1020041_9177	T--AC--GT-AG-GGG---GCA-A-G--C-G--T--T--AC-C-CGG-AA----TC-A--C-T--GG-GC--GT-A--AA-GT-GC-GC--G-TA-G-G-C-G--G--T-TG-G-A-T-----AA--G-T-C-T---C-T-T-G--TG--A-AA-GC--T-C-CC-G-G---CT-T-AA-C-T-G-G-G-A-G--A-G-G	Bacteria(100);Chloroflexi(92);SAR202(92);unclassified;unclassified;unclassified;unclassified;unclassified;unclassified;	k__Bacteria(100);p__Chloroflexi(96);c__SAR202(96);unclassified;unclassified;unclassified;unclassified;	Bacteria(99);unclassified;unclassified;unclassified;unclassified;unclassified;
Otu000414	CL303.1019948_5273	T--AC--GG-AG-GGT---GCA-A-G--C-G--T--T--AA-T-CGG-AA----TT-A--C-T--GG-GC--GT-A--AA-GC-GC-GC--G-TA-G-G-C-G--G--T-TA-C-T-T-----AA--G-T-G-G---G-A-T-G--TG--A-AA-GC--C-C-CG-G-G---CT-C-AA-C-C-T-G-G-G-A--A-C-T	Bacteria(100);Proteobacteria(99);Gammaproteobacteria(99);unclassified;unclassified;unclassified;unclassified;unclassified;unclassified;	k__Bacteria(100);p__Proteobacteria(100);c__Gammaproteobacteria(100);unclassified;unclassified;unclassified;unclassified;	Bacteria(100);Proteobacteria(92);Gammaproteobacteria(91);unclassified;unclassified;unclassified;
Otu000415	21.1020447_3911	T--AC--GG-AG-GGT---GCA-A-G--C-G--T--T--AA-T-CGG-AA----TT-A--C-T--GG-GC--GT-A--AA-GC-GC-AC--G-CA-G-G-C-G--G--T-TT-G-T-T-----AA--G-T-C-A---G-A-T-G--TG--A-AA-TC--C-C-CG-G-G---CT-C-AA-C-C-T-G-G-G-A--A-C-T	Bacteria(100);Proteobacteria(100);Gammaproteobacteria(99);Enterobacteriales(68);Enterobacteriaceae(68);Enteric_Bacteria_cluster(68);unclassified;unclassified;unclassified;	k__Bacteria(100);p__Proteobacteria(100);c__Gammaproteobacteria(95);o__Enterobacteriales(81);f__Enterobacteriaceae(81);unclassified;unclassified;	Bacteria(100);Proteobacteria(100);Gammaproteobacteria(100);Enterobacteriales(91);Enterobacteriaceae(91);unclassified;
Otu000416	10.1020090_14363	T--AC--GA-AG-GGT---GCA-A-G--C-G--T--T--AC-T-CGG-AA----TT-A--C-T--GG-GC--GT-A--AA-GC-GT-GC--G-TA-G-G-T-G--G--T-CG-T-T-T-----AA--G-T-C-C---G-T-T-G--TG--A-AA-GC--C-C-TG-G-G---CT-C-AA-C-C-T-G-G-G-A--A-C-T	Bacteria(100);Proteobacteria(100);Gammaproteobacteria(100);Xanthomonadales(100);Xanthomonadaceae(100);Stenotrophomonas(92);unclassified;unclassified;unclassified;	k__Bacteria(100);p__Proteobacteria(100);c__Gammaproteobacteria(100);o__Xanthomonadales(100);f__Xanthomonadaceae(100);g__Stenotrophomonas(93);s__geniculata(92);	Bacteria(100);Proteobacteria(100);Gammaproteobacteria(100);Xanthomonadales(100);Xanthomonadaceae(100);Stenotrophomonas(66);
Otu000417	Webster.3.F6.254.1019814_37137012	T--AC--GG-AG-GGT---GCA-A-G--C-G--T--T--AA-T-CGG-AA----TC-A--C-T--GG-GC--GT-A--AA-GC-GC-AC--G-TA-G-G-T-G--G--T-TA-G-G-T-----CA--G-T-C-A---G-A-T-G--TG--A-AA-GC--C-T-TG-G-G---CT-C-AA-C-C-T-G-A-G-A--A-C-T	Bacteria(100);Proteobacteria(94);Gammaproteobacteria(83);unclassified;unclassified;unclassified;unclassified;unclassified;unclassified;	k__Bacteria(100);p__Proteobacteria(99);c__Gammaproteobacteria(85);o__Chromatiales(61);unclassified;unclassified;unclassified;	Bacteria(100);Proteobacteria(97);Gammaproteobacteria(77);unclassified;unclassified;unclassified;
Otu000418	18.1020527_2332	T--AC--GT-AG-GGG---GCA-A-G--C-G--T--T--AC-C-CGG-AA----TC-A--C-T--GG-GC--GT-A--AA-GA-GC-GC--G-TA-G-G-C-G--G--C-CA-G-G-T-----AA--G-T-C-T---C-T-T-G--TG--A-AA-GC--T-C-CC-G-G---CT-T-AA-C-T-G-G-G-A-G--A-G-G	Bacteria(100);Chloroflexi(82);SAR202(82);unclassified;unclassified;unclassified;unclassified;unclassified;unclassified;	k__Bacteria(100);p__Chloroflexi(93);c__SAR202(92);unclassified;unclassified;unclassified;unclassified;	Bacteria(98);unclassified;unclassified;unclassified;unclassified;unclassified;
Otu000419	P12x109.1019519_4347	A--AC--GT-AG-GGG---GCA-A-G--C-G--T--T--AC-C-CGG-AA----TT-A--C-T--GG-GC--GT-A--AA-GG-GC-AT--G-TA-G-G-C-G--G--C-CC-G-G-T-----CC--G-T-C-G---T-C-G-G--TG--A-AA-GG--C-C-CC-G-G---CT-T-AA-C-C-G-G-G-G-A--G-C-G	Bacteria(100);unclassified;unclassified;unclassified;unclassified;unclassified;unclassified;unclassified;unclassified;	k__Bacteria(97);unclassified;unclassified;unclassified;unclassified;unclassified;unclassified;	Bacteria(91);unclassified;unclassified;unclassified;unclassified;unclassified;
Otu000420	706.1019683_65800	T--AC--GT-AG-GTG---GCG-A-G--C-G--T--T--GT-C-CGG-AA----TT-A--T-T--GG-GC--GT-A--AA-GG-GT-CC--G-TA-G-G-C-T--G--T-TT-T-G-T-----AA--G-T-C-T---C-C-T-G--TG--A-AA-AC--T-C-CA-G-G---CT-C-AA-C-C-T-G-G-A-G--C---G	Bacteria(100);unclassified;unclassified;unclassified;unclassified;unclassified;unclassified;unclassified;unclassified;	k__Bacteria(100);unclassified;unclassified;unclassified;unclassified;unclassified;unclassified;	Bacteria(99);unclassified;unclassified;unclassified;unclassified;unclassified;
Otu000421	Webster.4.F12.354.1019761_37163752	T--AC--GG-GG-GGA---GCA-A-G--C-G--T--T--GT-T-CGG-AG----TT-A--T-T--GG-GC--GT-A--AA-GG-GC-GT--A-CA-G-G-C-G--G--T-AA-T-G-T-----AA--G-T-C-A---G-A-T-G--TG--A-AA-GC--C-C-CC-G-G---CT-C-AA-C-C-G-G-G-G-A--C-C-T	Bacteria(100);unclassified;unclassified;unclassified;unclassified;unclassified;unclassified;unclassified;unclassified;	k__Bacteria(100);p__AncK6(97);unclassified;unclassified;unclassified;unclassified;unclassified;	Bacteria(97);unclassified;unclassified;unclassified;unclassified;unclassified;
Otu000422	SS.9.1.1020557_94355	T--AC--GG-AG-GGG---GCA-A-G--C-G--T--T--GC-TCGG--ATT----T-A--C-T--GG-GC--GT-A--AA-GG-GT-CC--G-CA-G-G-C-G--G--T-CAGG---T-----AA--G-T-T-A---G-A-T-G--TG--A-AAGTT--T-A--A-G-A---CT-C-AA-T-C-T-T-G-A-A--A-T-T	Bacteria(100);unclassified;unclassified;unclassified;unclassified;unclassified;unclassified;unclassified;unclassified;	k__Bacteria(100);p__SBR1093(63);unclassified;unclassified;unclassified;unclassified;unclassified;	Bacteria(100);unclassified;unclassified;unclassified;unclassified;unclassified;
Otu000423	12.VIII.09.1.001.1020242_36	T--AC--GT-AG-GGT---GCG-A-G--C-G--T--T--AA-T-CGG-AA----TT-A--C-T--GG-GC--GT-A--AA-GC-GT-GC--G-TA-G-G-C-G--G--C-TC-T-T-C-----AA--G-T-C-A---G-A-T-G--TG--A-AA-GC--C-C-CG-G-G---CT-T-AA-C-C-T-G-G-G-A--A-T-T	Bacteria(100);Proteobacteria(84);unclassified;unclassified;unclassified;unclassified;unclassified;unclassified;unclassified;	k__Bacteria(100);p__Proteobacteria(93);c__Gammaproteobacteria(63);unclassified;unclassified;unclassified;unclassified;	Bacteria(100);Proteobacteria(94);Gammaproteobacteria(65);unclassified;unclassified;unclassified;
Otu000424	SI06.81.1020040_7767	T--AC--GA-AA-GGT---GCA-A-G--C-G--T--T--AA-T-CGG-AA----TT-A--C-T--GG-GC--GT-A--AA-GC-GC-GC--G-TA-G-G-C-G--G--C-TT-G-G-T-----AA--G-T-T-G---G-A-T-G--TG--A-AA-GC--C-C-CG-G-G---CT-C-AA-C-C-T-G-G-G-A--A-C-T	Bacteria(100);Proteobacteria(100);Gammaproteobacteria(100);Oceanospirillales(69);unclassified;unclassified;unclassified;unclassified;unclassified;	k__Bacteria(100);p__Proteobacteria(100);c__Gammaproteobacteria(97);unclassified;unclassified;unclassified;unclassified;	Bacteria(100);Proteobacteria(100);Gammaproteobacteria(99);unclassified;unclassified;unclassified;
Otu000425	SWBHSS3.1020029_1087	T--AC--GG-AG-GAT---CCA-A-G--C-G--T--T--AT-C-CGG-AA----TT-A--T-T--GG-GT--TT-A--AA-GG-GT-CC--G-CA-G-G-C-G--G--T-CT-A-T-T-----AA--G-T-C-A---G-A-G-G--TG--A-AA-TC--T-T-GC-A-G---CT-C-AA-C-T-G-T-A-A-A--A-T-T	Bacteria(100);Bacteroidetes(100);Flavobacteria(99);Flavobacteriales(99);Flavobacteriaceae(97);unclassified;unclassified;unclassified;unclassified;	k__Bacteria(100);p__Bacteroidetes(100);c__Flavobacteriia(99);o__Flavobacteriales(99);f__Flavobacteriaceae(97);unclassified;unclassified;	Bacteria(100);Bacteroidetes(99);Flavobacteria(98);Flavobacteriales(98);Flavobacteriaceae(98);unclassified;
Otu000427	P12x105.1019499_30746	T--AC--GT-AG-GAG---GCA-A-G--C-G--T--T--GT-C-CGG-AT----TT-A--C-T--GG-GC--GT-A--AA-GG-GC-GT--G-TA-G-G-C-G--G--T-AC-A-G-A-----AA--G-T-C-T---T-T-G-C--TT--A-AA-GA--T-C-CC-G-G---CT-C-AA-C-T-G-G-G-A-G--A---G	Bacteria(100);unclassified;unclassified;unclassified;unclassified;unclassified;unclassified;unclassified;unclassified;	k__Bacteria(99);p__Chloroflexi(73);unclassified;unclassified;unclassified;unclassified;unclassified;	Bacteria(97);unclassified;unclassified;unclassified;unclassified;unclassified;
Otu000428	SS.18.1.1020472_150059	G--AC--GT-AG-GTG---GCG-A-G--C-G--T--T--AT-C-CGG-AT----TT-A--C-T--GG-GC--GT-A--AA-GC-GT-AC--G-TA-G-G-C-G--G--C-TT-C-G-C-----AA--G-T-C-T---G-C-C-G--TG--A-AA-TC--T-C-CC-G-G---CT-C-AA-C-C-G-G-G-A-G--C-G-G	Bacteria(100);unclassified;unclassified;unclassified;unclassified;unclassified;unclassified;unclassified;unclassified;	k__Bacteria(100);p__Chloroflexi(100);c__TK17(97);o__TK18(97);unclassified;unclassified;unclassified;	Bacteria(98);unclassified;unclassified;unclassified;unclassified;unclassified;
Otu000429	ALG12.91.1020146_4773	G--AC--GG-AG-GAT---GCG-A-G--C-G--T--T--AT-C-CGG-AA----TT-A--T-T--GG-GC--GT-A--AA-GC-GT-AC--G-TA-G-G-C-G--G--C-AA-T-G-T-----AA--G-T-C-T---G-A-T-G--TT--A-AA-GG--C-C-AC-G-G---CC-C-AA-C-C-G-T-G-G-A--G-A-G	Bacteria(100);unclassified;unclassified;unclassified;unclassified;unclassified;unclassified;unclassified;unclassified;	k__Bacteria(100);p__Cyanobacteria(84);c__Gloeobacterophycideae(71);o__Gloeobacterales(71);f__Gloeobacteraceae(71);g__Gloeobacter(71);unclassified;	Bacteria(98);unclassified;unclassified;unclassified;unclassified;unclassified;
Otu000430	Webster.4.G8.362.1019865_37153605	C--AC--GG-AG-GGT---GCG-A-A--C-G--T--T--AA-T-CGG-AA----TT-A--C-T--GG-GC--GT-A--AA-GC-GC-GT--G-TA-G-G-C-G--G--T-TC-G-T-T-----AA--G-T-G-A---G-G-T-G--TG--A-AA-GC--C-C-CG-G-G---CT-C-AA-C-C-T-G-G-G-A--A-C-T	Bacteria(100);Proteobacteria(95);Gammaproteobacteria(79);unclassified;unclassified;unclassified;unclassified;unclassified;unclassified;	k__Bacteria(100);p__Proteobacteria(96);c__Gammaproteobacteria(85);unclassified;unclassified;unclassified;unclassified;	Bacteria(100);Proteobacteria(81);Gammaproteobacteria(62);unclassified;unclassified;unclassified;
Otu000431	SW.H2O.4.1020393_8032	T--AC--GT-AG-GGT---GCA-A-G--C-G--T--T--AA-T-CGG-AA----TT-A--C-T--GG-GC--GT-A--AA-GC-GT-GC--G-CA-G-G-C-T--G--T-TT-T-G-T-----AA--G-T-C-A---G-A-T-G--TG--A-AA-TC--C-C-CG-A-G---CT-C-AA-C-T-T-G-G-G-A--A-C-T	Bacteria(100);Proteobacteria(100);Betaproteobacteria(99);Methylophilales(86);Methylophilaceae(86);unclassified;unclassified;unclassified;unclassified;	k__Bacteria(100);p__Proteobacteria(100);c__Betaproteobacteria(98);o__Methylophilales(95);f__Methylophilaceae(95);g__Methylotenera(95);s__mobilis(95);	Bacteria(100);Proteobacteria(94);Betaproteobacteria(85);unclassified;unclassified;unclassified;
Otu000432	96.1019742_1259	T--AC--GG-AG-GGT---CCG-A-G--C-G--T--T--AA-T-CGG-AA----TT-A--C-T--GG-GC--GT-A--AA-GC-GC-GC--G-TA-G-G-C-G--G--T-TA-G-T-T-----AA--G-C-T-A---G-A-T-G--TG--A-AA-GC--C-C-CG-G-G---CT-C-AA-C-C-T-G-G-G-A--A-C-T	Bacteria(100);Proteobacteria(100);Gammaproteobacteria(100);Alteromonadales(75);Alteromonadaceae(72);unclassified;unclassified;unclassified;unclassified;	k__Bacteria(100);p__Proteobacteria(100);c__Gammaproteobacteria(100);o__Alteromonadales(72);f__Alteromonadaceae(68);unclassified;unclassified;	Bacteria(100);Proteobacteria(100);Gammaproteobacteria(100);Alteromonadales(68);unclassified;unclassified;
Otu000433	GC.4.3.1020024_49	T--AC--GA-AG-GGG---GCT-A-G--C-G--T--T--GT-T-CGG-AA----TC-A--C-T--GG-GC--GT-A--AA-GG-GC-GC--G-TA-G-G-C-G--G--C-TC-G-C-C-----AA--G-T-G-G---G-A-G-G--TG--A-AA-TC--C-C-CG-G-G---CT-C-AA-C-C-C-G-G-G-A--A-C-T	Bacteria(100);Proteobacteria(84);Alphaproteobacteria(82);Rhodospirillales(61);unclassified;unclassified;unclassified;unclassified;unclassified;	k__Bacteria(100);p__Proteobacteria(75);c__Alphaproteobacteria(63);unclassified;unclassified;unclassified;unclassified;	Bacteria(99);Proteobacteria(86);Alphaproteobacteria(83);Rhodospirillales(62);Rhodospirillaceae(60);unclassified;
Otu000434	SS.25.1.1020486_22765	T--AC--GG-AG-GGG---GCT-A-G--C-G--T--T--GT-T-CGG-AA----TT-A--C-T--GG-GC--GT-A--AA-GC-GC-GT--G-TA-G-G-C-G--G--A-TC-G-G-T-----TA--G-T-C-A---G-A-G-G--TG--A-AA-TC--C-C-GG-A-G---CT-T-AA-C-T-C-C-G-G-A--A-C-T	Bacteria(100);Proteobacteria(98);Alphaproteobacteria(94);unclassified;unclassified;unclassified;unclassified;unclassified;unclassified;	k__Bacteria(100);p__Proteobacteria(91);c__Alphaproteobacteria(75);unclassified;unclassified;unclassified;unclassified;	Bacteria(100);Proteobacteria(100);Alphaproteobacteria(83);unclassified;unclassified;unclassified;
Otu000435	41.1019582_35702	T--AC--GG-AG-GGG---GTT-A-G--C-G--T--T--GT-T-CGG-AA----TT-A--C-T--GG-GC--GT-A--AA-GC-GC-GC--G-TA-G-G-C-G--G--G-TT-G-T-T-----AA--G-T-T-A---G-A-G-G--TG--A-AA-TC--C-C-GG-G-G---CT-C-AA-C-C-C-C-G-G-A--A-C-T	Bacteria(100);Proteobacteria(100);Alphaproteobacteria(100);Rhodobacterales(96);Rhodobacteraceae(96);Shimia(80);unclassified;unclassified;unclassified;	k__Bacteria(100);p__Proteobacteria(100);c__Alphaproteobacteria(100);o__Rhodobacterales(99);f__Rhodobacteraceae(99);g__Shimia(72);unclassified;	Bacteria(100);Proteobacteria(100);Alphaproteobacteria(100);Rhodobacterales(97);Rhodobacteraceae(97);Shimia(89);
Otu000436	P12x74.1020161_572684	T--AC--GG-AG-GGG---GTT-A-G--C-G--T--T--GC-T-CGG-AA----TT-A--C-T--GG-GC--GT-A--AA-GC-GC-AC--G-TA-G-G-C-G--G--A-TC-G-G-A-----AA--G-T-T-G---G-G-G-G--TG--A-AA-TC--C-C-GG-G-G---CT-C-AA-C-C-C-C-G-G-A--A-C-T	Bacteria(100);Proteobacteria(100);Alphaproteobacteria(100);Rhodobacterales(96);Rhodobacteraceae(96);Roseobacter_clade(65);unclassified;unclassified;unclassified;	k__Bacteria(100);p__Proteobacteria(100);c__Alphaproteobacteria(98);o__Rhodobacterales(92);f__Rhodobacteraceae(92);g__Antarctobacter(63);unclassified;	Bacteria(100);Proteobacteria(100);Alphaproteobacteria(100);Rhodobacterales(99);Rhodobacteraceae(99);unclassified;
Otu000437	P12x126.1020142_4319	T--AC--GT-AG-GGT---GCA-A-G--C-G--T--T--AA-T-CGG-AA----TT-A--C-T--GG-GC--GT-A--AA-GC-GT-GC--G-CA-G-G-C-G--G--T-CC-G-C-T-----AA--G-A-C-A---G-A-T-G--TG--A-AA-TC--C-C-CG-G-G---CT-T-AA-C-C-T-G-G-G-A--A-C-T	Bacteria(100);Proteobacteria(100);Betaproteobacteria(99);Burkholderiales(90);Burkholderiaceae(73);Burkholderia(72);unclassified;unclassified;unclassified;	k__Bacteria(100);p__Proteobacteria(100);c__Betaproteobacteria(100);o__Burkholderiales(99);f__Burkholderiaceae(98);g__Burkholderia(98);s__bryophila(97);	Bacteria(100);Proteobacteria(100);Betaproteobacteria(100);Burkholderiales(94);Burkholderiaceae(79);Burkholderia(75);
Otu000438	Cl179.1019663_22031	T--AC--GG-AG-GGT---GCG-A-G--C-G--T--T--AA-T-CGG-AA----TC-A--C-T--GG-GC--GT-A--AA-GC-GC-GT--G-CA-G-G-C-G--G--C-CG-C-C-T-----AA--G-T-T-G---G-A-T-G--TG--A-AA-TC--C-C-CC-G-G---CT-T-AA-C-C-G-G-G-G-A--A-C-T	Bacteria(100);unclassified;unclassified;unclassified;unclassified;unclassified;unclassified;unclassified;unclassified;	k__Bacteria(100);p__Proteobacteria(67);unclassified;unclassified;unclassified;unclassified;unclassified;	Bacteria(100);unclassified;unclassified;unclassified;unclassified;unclassified;
Otu000439	121.1019909_14492	T--AC--GG-AG-GGT---GCG-A-G--C-G--T--T--AA-T-CGG-AA----TT-A--C-T--GG-GC--GT-A--AA-GC-GC-AC--G-TA-G-G-A-G--G--C-CG-A-A-T-----CA--G-T-C-A---G-A-T-G--TG--A-AA-TC--C-C-CG-G-G---CT-C-AA-C-C-C-G-G-G-A--A-T-T	Bacteria(100);Proteobacteria(95);Gammaproteobacteria(73);unclassified;unclassified;unclassified;unclassified;unclassified;unclassified;	k__Bacteria(100);p__Proteobacteria(97);c__Gammaproteobacteria(88);unclassified;unclassified;unclassified;unclassified;	Bacteria(100);Proteobacteria(90);Gammaproteobacteria(74);unclassified;unclassified;unclassified;
Otu000440	SS.30.2.1019584_11439	T--AC--GA-AG-GGT---GCA-A-G--C-G--T--T--AA-T-CGG-AA----TT-A--C-T--GG-GC--GT-A--AA-GC-GC-GC--G-TA-G-G-C-G--G--T-CA-G-G-T-----CA--G-T-C-A---G-A-T-G--TG--A-AA-GC--C-C-TG-G-G---CT-C-AA-C-C-T-G-G-G-A--A-C-T	Bacteria(100);Proteobacteria(100);Gammaproteobacteria(92);unclassified;unclassified;unclassified;unclassified;unclassified;unclassified;	k__Bacteria(100);p__Proteobacteria(100);c__Gammaproteobacteria(94);unclassified;unclassified;unclassified;unclassified;	Bacteria(100);Proteobacteria(100);Gammaproteobacteria(98);unclassified;unclassified;unclassified;
Otu000441	5.29.2H.1020009_33982	A--AC--GT-AG-GAC---ACG-A-A--C-G--T--T--AT-C-CGG-AG----TT-A--C-T--GG-GC--GT-A--AA-GC-GC-GC--G-CA-G-G-C-G--G--T-TG-G-G-T-----AA--G-T-C-T---A-C-T-A--TG--A-AA-GC--C-G-CT-G-G---CT-A-AA-C-T-G-G-C-G-G--A-G-T	Bacteria(100);unclassified;unclassified;unclassified;unclassified;unclassified;unclassified;unclassified;unclassified;	k__Bacteria(100);p__Chloroflexi(100);c__Anaerolineae(100);o__SBR1031(100);f__A4b(100);unclassified;unclassified;	Bacteria(98);unclassified;unclassified;unclassified;unclassified;unclassified;
Otu000442	120.1019581_52672	T--AC--GG-AT-GGT---GCA-A-G--C-G--T--T--AA-T-CGG-AA----TT-A--C-T--GG-GC--GT-A--AA-GC-GC-GC--G-TA-G-G-C-G--G--C-CC-A-T-C-----AA--G-T-T-A---G-A-T-G--TG--A-AA-TC--C-C-AG-G-G---CT-T-AA-C-C-C-T-G-G-A--A-C-T	Bacteria(100);Proteobacteria(90);unclassified;unclassified;unclassified;unclassified;unclassified;unclassified;unclassified;	k__Bacteria(99);p__Proteobacteria(92);c__Gammaproteobacteria(65);unclassified;unclassified;unclassified;unclassified;	Bacteria(100);Proteobacteria(96);unclassified;unclassified;unclassified;unclassified;
Otu000443	57.1019587_2063	T--AC--GA-AG-GGG---GCG-A-G--C-G--T--T--GT-T-CGG-AA----TT-A--C-T--GG-GC--GT-A--AA-GC-GT-GC--G-TA-G-G-C-G--G--C-CA-T-T-T-----AA--G-T-T-G---G-A-T-G--TG--A-AA-GC--C-C-CG-G-G---CT-C-AA-C-C-T-G-G-G-A--A-C-G	Bacteria(100);Proteobacteria(82);unclassified;unclassified;unclassified;unclassified;unclassified;unclassified;unclassified;	k__Bacteria(100);p__Proteobacteria(98);unclassified;unclassified;unclassified;unclassified;unclassified;	Bacteria(100);Proteobacteria(95);unclassified;unclassified;unclassified;unclassified;
Otu000444	CL239.1019878_88866	G--AC--GG-AG-GGG---GCA-A-G--C-G--T--T--GT-T-CGG-AA----TT-A--C-T--GG-GC--GT-A--AA-GC-GC-GC--G-TA-G-G-C-G--G--A-TA-G-G-T-----TA--G-T-T-G---G-A-G-G--TG--A-AA-TC--C-C-AG-A-G---CT-C-AA-C-T-T-T-G-G-A--A-C-T	Bacteria(100);Proteobacteria(92);Alphaproteobacteria(89);unclassified;unclassified;unclassified;unclassified;unclassified;unclassified;	k__Bacteria(100);p__Proteobacteria(85);c__Alphaproteobacteria(78);unclassified;unclassified;unclassified;unclassified;	Bacteria(99);Proteobacteria(96);Alphaproteobacteria(84);unclassified;unclassified;unclassified;
Otu000445	P12x11.1020349_2691	T--AC--GA-AG-GGT---GCA-A-G--C-G--T--T--AA-T-CGG-AA----TT-A--C-T--GG-GC--GT-A--AA-GC-GC-GC--G-TA-G-G-C-T--G--T-CA-G-G-T-----CA--G-T-C-A---G-A-T-G--TG--A-AA-GC--C-C-CG-G-G---CT-C-AA-C-C-T-G-G-G-A--A-C-T	Bacteria(100);Proteobacteria(99);Gammaproteobacteria(72);unclassified;unclassified;unclassified;unclassified;unclassified;unclassified;	k__Bacteria(100);p__Proteobacteria(98);c__Gammaproteobacteria(93);unclassified;unclassified;unclassified;unclassified;	Bacteria(100);Proteobacteria(100);Gammaproteobacteria(92);unclassified;unclassified;unclassified;
Otu000446	BCH31SED.1019515_29973	T--AC--GG-AG-GGT---GCA-A-G--C-G--T--T--GT-T-CGG-AA----TT-A--C-T--GG-GC--GT-A--AA-GC-GC-GC--G-TA-G-G-C-G--G--C-TA-T-A-T-----AA--G-T-C-A---G-A-T-G--TG--A-AA-GC--C-C-GC-G-G---CT-C-AA-C-C-G-T-G-G-A--A-G-T	Bacteria(100);Proteobacteria(100);Deltaproteobacteria(94);Desulfobacterales(94);Desulfobulbaceae(94);uncultured(72);unclassified;unclassified;unclassified;	k__Bacteria(100);p__Proteobacteria(100);c__Deltaproteobacteria(98);o__Desulfobacterales(93);f__Desulfobulbaceae(93);unclassified;unclassified;	Bacteria(100);Proteobacteria(76);Deltaproteobacteria(71);Desulfobacterales(63);Desulfobulbaceae(63);unclassified;
Otu000447	10.IV.05.2.001.1020019_6971	T--AC--GG-AG-GGT---GCA-A-G--C-G--T--T--AA-T-CGG-AA----TT-A--C-T--GG-GC--GT-A--AA-GC-GC-AC--G-TA-G-G-C-G--G--T-TC-G-G-C-----CA--G-T-C-G---G-A-T-G--TG--A-AA-GC--C-C-CG-G-G---CT-T-AA-C-C-T-G-G-G-A--A-T-T	Bacteria(100);Proteobacteria(98);Gammaproteobacteria(94);unclassified;unclassified;unclassified;unclassified;unclassified;unclassified;	k__Bacteria(100);p__Proteobacteria(97);c__Gammaproteobacteria(94);unclassified;unclassified;unclassified;unclassified;	Bacteria(100);Proteobacteria(98);Gammaproteobacteria(94);unclassified;unclassified;unclassified;
Otu000448	SS.30.2.1019584_9761	T--AC--GG-AA-GGT---GCA-A-G--C-G--T--T--AA-T-CGG-AA----TT-A--C-T--GG-GC--GT-A--AA-GC-GC-GC--G-TA-G-G-C-G--G--T-TT-G-G-T-----AA--G-T-C-G---G-A-T-G--TG--A-AA-TC--C-C-CG-G-G---CT-C-AA-C-C-T-G-G-G-A--A-T-T	Bacteria(100);Proteobacteria(100);Gammaproteobacteria(99);unclassified;unclassified;unclassified;unclassified;unclassified;unclassified;	k__Bacteria(100);p__Proteobacteria(98);c__Gammaproteobacteria(95);unclassified;unclassified;unclassified;unclassified;	Bacteria(100);Proteobacteria(99);Gammaproteobacteria(93);unclassified;unclassified;unclassified;
Otu000449	ALG12.98.1019513_20735	T--AC--GG-AG-GGT---GCG-A-G--C-G--T--T--AA-T-CGG-AA----TT-A--C-T--GG-GC--GT-A--AA-GC-GT-GC--G-TA-G-G-T-G--G--T-TT-G-A-T-----AA--G-T-T-G---G-A-T-G--TG--A-AA-GC--A-C-AG-G-G---CT-T-AA-C-C-T-T-G-T-A--A-T-T	Bacteria(100);Proteobacteria(93);Gammaproteobacteria(81);unclassified;unclassified;unclassified;unclassified;unclassified;unclassified;	k__Bacteria(100);p__Proteobacteria(93);c__Gammaproteobacteria(85);unclassified;unclassified;unclassified;unclassified;	Bacteria(100);Proteobacteria(94);Gammaproteobacteria(88);unclassified;unclassified;unclassified;
Otu000450	GC.2.3.1020219_4109	A--AC--CA-GC-ACC---TCA-A-G--T-G--G--T--CA-G-GAG-GA----TT-A--T-T--GG-GC--CT-A--AA-GC-AT-CC--G-TA-G-C-C-G--G--C-CG-T-G-T-----AA--G-T-T-T---T-C-G-G--TT--A-AA-TC--C-A-CG-C-G---CT-C-AA-C-G-C-G-T-G-G--G-C-C	Bacteria(100);unclassified;unclassified;unclassified;unclassified;unclassified;unclassified;unclassified;unclassified;	k__Archaea(100);p__Crenarchaeota(100);c__Thaumarchaeota(100);o__Cenarchaeales(100);f__Cenarchaeaceae(100);g__Cenarchaeum(96);s__symbiosum(96);	Archaea(79);Euryarchaeota(65);Halobacteria(61);Halobacteriales(61);Halobacteriaceae(61);unclassified;
Otu000452	29.V.04.1.006.1020207_47278	T--AC--GT-AG-GTG---GCG-A-G--C-G--T--T--GT-C-CGG-AA----TT-A--C-T--GG-GC--GT-A--AA-GG-GT-CCG---TA-G-G-C-G--G--T-TT-GG--T-----CA--G-T-T-T---C-G-T-G--TG--A-AA-AC--T-G-TA-G-G---CT-C-AA-C-C-T-G-C-A-G--A-G-G	Bacteria(100);unclassified;unclassified;unclassified;unclassified;unclassified;unclassified;unclassified;unclassified;	k__Bacteria(96);unclassified;unclassified;unclassified;unclassified;unclassified;unclassified;	Bacteria(98);unclassified;unclassified;unclassified;unclassified;unclassified;
Otu000453	5.11.7H.1020562_9339	T--AC--GA-AG-GGG---GCT-A-G--C-G--T--T--GT-T-CGG-AA----TT-A--C-T--GG-GC--GT-A--AA-GG-GC-GT--G-TA-G-G-C-G--G--T-CC-G-A-T-----CA--G-T-C-A---G-A-G-G--TG--A-AA-GC--C-C-CG-G-G---CT-C-AA-C-C-T-G-G-G-A--A-T-T	Bacteria(100);Proteobacteria(94);Alphaproteobacteria(83);Rhodospirillales(69);Rhodospirillaceae(63);unclassified;unclassified;unclassified;unclassified;	k__Bacteria(100);p__Proteobacteria(100);c__Alphaproteobacteria(97);o__Rhodospirillales(81);f__Rhodospirillaceae(76);unclassified;unclassified;	Bacteria(100);Proteobacteria(91);Alphaproteobacteria(84);Rhodospirillales(64);Rhodospirillaceae(61);unclassified;
Otu000454	ZA.41.1020474_11041	T--AC--GT-AG-GTG---GCA-A-G--C-G--T--T--AT-C-CGG-AA----TT-A--C-T--GG-GC--GT-A--AA-GG-GT-CCG---TA-G-G-C-G--G--T-TT-GG--T-----AA--G-T-T-C---T-C-T-G--TG--A-AA-AC--T-C-CA-G-G---CT-C-AA-C-C-T-G-G-A-G--A-G-G	Bacteria(100);unclassified;unclassified;unclassified;unclassified;unclassified;unclassified;unclassified;unclassified;	k__Bacteria(100);unclassified;unclassified;unclassified;unclassified;unclassified;unclassified;	Bacteria(100);unclassified;unclassified;unclassified;unclassified;unclassified;
Otu000455	GC.1.4.1019595_10883	T--AC--GT-AG-GTA---CCG-A-G--C-G--T--T--GT-C-CGA-AT----TT-A--C-T--GG-GC--GT-A--AA-GG-GC-GC--G-TA-G-G-C-G--G--C-TT-G-T-T-----AA--G-T-C-T---C-A-T-G--TG--A-AA-TC--T-C-CC-G-G---CT-C-AA-C-T-G-G-G-A-G--G-G-G	Bacteria(100);Chloroflexi(73);unclassified;unclassified;unclassified;unclassified;unclassified;unclassified;unclassified;	k__Bacteria(100);p__Chloroflexi(99);c__SAR202(99);unclassified;unclassified;unclassified;unclassified;	Bacteria(100);unclassified;unclassified;unclassified;unclassified;unclassified;
Otu000456	SS.15.3.1020563_111225	T--AC--GT-AG-GGG---GCA-A-G--C-G--T--T--AC-T-CGG-AT----TT-A--C-T--GG-GC--GT-A--AA-GA-GC-GC--G-TA-G-G-T-G--G--C-TT-G-T-C-----AA--G-T-C-C---C-C-T-G--TG--A-AA-GC--T-C-CC-G-G---CT-T-AA-C-T-G-G-G-A-G--A-G-G	Bacteria(100);unclassified;unclassified;unclassified;unclassified;unclassified;unclassified;unclassified;unclassified;	k__Bacteria(100);p__Chloroflexi(87);c__SAR202(68);unclassified;unclassified;unclassified;unclassified;	Bacteria(98);unclassified;unclassified;unclassified;unclassified;unclassified;
Otu000457	95.1019987_64	T--AC--GG-AG-GGG---GCA-A-G--C-G--T--T--AT-T-CGG-AA----TC-A--T-T--GG-GC--GT-A--AA-GG-GC-GT--G-CA-G-G-C-G--G--C-TT-G-A-T-----AA--G-C-C-A---A-A-G-G--TG--A-AA-TC--C-C-TC-A-G---CT-C-AA-C-T-G-A-G-G-A--A-C-T	Bacteria(100);unclassified;unclassified;unclassified;unclassified;unclassified;unclassified;unclassified;unclassified;	k__Bacteria(100);p__Acidobacteria(95);c__Sva0725(95);o__Sva0725(95);unclassified;unclassified;unclassified;	Bacteria(100);Acidobacteria(92);Acidobacteria_Gp10(91);Acidobacteria_Gp10_order_incertae_sedis(91);Acidobacteria_Gp10_family_incertae_sedis(91);Gp10(91);
Otu000458	91.1020035_2485	A--AC--GT-AG-GAC---ACG-A-A--C-G--T--T--AT-C-CGG-AG----TT-A--C-T--GG-GC--GT-A--AA-GC-GC-GC--G-TA-G-G-C-G--G--T-TG-G-T-C-----AA--G-T-T-A---C-C-T-A--TG--A-AA-GG--T-A-CC-G-G---CT-A-AA-C-T-G-G-T-A-T--A-G-G	Bacteria(100);unclassified;unclassified;unclassified;unclassified;unclassified;unclassified;unclassified;unclassified;	k__Bacteria(100);p__Chloroflexi(99);c__Anaerolineae(99);o__SBR1031(99);f__A4b(99);unclassified;unclassified;	Bacteria(97);unclassified;unclassified;unclassified;unclassified;unclassified;
Otu000460	P12x12.1019699_6224	G--AC--GG-AG-GGT---GCA-A-G--C-G--T--T--GC-T-CGG-AA----TT-A--C-T--GG-GC--GT-A--AA-GG-GT-GC--G-TA-G-G-C-G--G--T-TT-G-T-C-----AA--G-T-C-T---G-G-T-G--TG--A-AA-GC--C-C-AG-G-G---CT-C-AC-C-C-C-T-G-G-A--A-G-T	Bacteria(100);Proteobacteria(94);Deltaproteobacteria(85);unclassified;unclassified;unclassified;unclassified;unclassified;unclassified;	k__Bacteria(100);p__Proteobacteria(95);c__Deltaproteobacteria(80);o__Syntrophobacterales(76);f__Syntrophobacteraceae(75);unclassified;unclassified;	Bacteria(98);Proteobacteria(81);unclassified;unclassified;unclassified;unclassified;
Otu000461	SS.11.3.1019853_12510972	T--AC--GG-AG-GGG---GCA-A-G--T-G--T--T--GT-T-CGG-AA----TT-A--C-T--GG-GC--GT-A--AA-GG-GC-GC--G-TA-G-G-C-G--G--T-CT-G-T-T-----GC--G-T-C-A---G-G-T-G--TG--A-AA-GC--C-C-CG-G-G---CT-C-AA-C-C-T-G-G-G-A--G-G-T	Bacteria(100);Proteobacteria(81);unclassified;unclassified;unclassified;unclassified;unclassified;unclassified;unclassified;	k__Bacteria(100);p__Proteobacteria(99);c__Alphaproteobacteria(99);o__Rhodospirillales(99);f__Rhodospirillaceae(99);g__Inquilinus(98);unclassified;	Bacteria(100);Proteobacteria(81);unclassified;unclassified;unclassified;unclassified;
Otu000462	ZA.42.1019809_67104	T--AC--GA-AG-GGG---GCA-A-G--C-G--T--T--GT-T-CGG-AA----TC-A--C-T--GG-GC--GT-A--AA-GC-GC-GC--G-TA-G-G-C-G--G--G-CG-T-A-A-----AA--G-T-T-A---G-G-G-G--TG--A-AA-TC--C-C-AA-G-G---CT-T-AA-C-C-T-T-G-G-A--A-C-T	Bacteria(100);Proteobacteria(94);Alphaproteobacteria(80);unclassified;unclassified;unclassified;unclassified;unclassified;unclassified;	k__Bacteria(100);p__Proteobacteria(89);c__Alphaproteobacteria(77);unclassified;unclassified;unclassified;unclassified;	Bacteria(100);Proteobacteria(94);Alphaproteobacteria(90);unclassified;unclassified;unclassified;
Otu000463	SD22SED.1020493_5787	T--AC--GG-AG-GGT---GCA-A-G--C-G--T--T--AT-C-CGG-AA----TT-A--C-T--GG-GT--TT-A--AA-GG-GT-GC--G-TA-G-G-C-G--G--A-AG-T-A-T-----AA--G-T-C-A---G-A-G-G--TG--A-AA-TC--A-C-AC-A-G---CT-T-AA-C-T-G-G-G-T-A--A-T-T	Bacteria(100);Bacteroidetes(94);unclassified;unclassified;unclassified;unclassified;unclassified;unclassified;unclassified;	k__Bacteria(100);p__Bacteroidetes(80);c__Saprospirae(62);o__Saprospirales(62);f__Saprospiraceae(61);unclassified;unclassified;	Bacteria(100);Bacteroidetes(83);Sphingobacteria(68);Sphingobacteriales(68);unclassified;unclassified;
Otu000464	GC.1.1.1019521_78543	T--AC--GT-AG-GTG---GCA-A-G--C-G--T--T--GT-C-CGG-AA----TT-A--C-T--GG-GC--GT-A--AA-GG-GT-CCG---TA-G-G-C-T--G--T-TC-GG--T-----AA--G-T-C-T---T-C-T-G--TG--A-AA-GC--T-C-CA-G-G---CT-C-AA-C-T-T-G-G-A-G--T-G-G	Bacteria(100);Chloroflexi(73);SAR202(71);unclassified;unclassified;unclassified;unclassified;unclassified;unclassified;	k__Bacteria(100);p__Chloroflexi(94);c__SAR202(94);unclassified;unclassified;unclassified;unclassified;	Bacteria(100);unclassified;unclassified;unclassified;unclassified;unclassified;
Otu000465	P12x23.1019950_26882094	T--AC--GA-AG-GGG---GCT-A-G--C-G--T--T--GT-T-CGG-AA----TT-A--C-T--GG-GC--GT-A--AA-GC-GC-AC--G-TA-G-G-C-G--G--A-CT-T-G-T-----AA--G-T-C-A---G-A-T-G--TG--A-AA-TC--C-C-GA-G-G---CT-C-AA-C-C-T-C-G-G-A--A-C-T	Bacteria(100);Proteobacteria(92);Alphaproteobacteria(92);unclassified;unclassified;unclassified;unclassified;unclassified;unclassified;	k__Bacteria(100);p__Proteobacteria(98);c__Alphaproteobacteria(98);o__Rhodobacterales(67);f__Hyphomonadaceae(67);unclassified;unclassified;	Bacteria(100);Proteobacteria(97);Alphaproteobacteria(96);Caulobacterales(78);Hyphomonadaceae(78);Hyphomonas(78);
Otu000466	SS.31.2.1019939_29344	T--AC--GG-AG-GGG---GCT-A-G--C-G--T--T--GT-T-CGG-AA----TT-A--C-T--GG-GC--GT-A--AA-GC-GC-GC--G-TA-G-G-C-G--G--T-TG-T-G-C-----AA--G-T-T-G---G-A-G-G--TG--A-AA-GC--C-C-AG-G-G---CT-C-AA-C-C-C-T-G-G-A--A-C-T	Bacteria(100);Proteobacteria(99);Alphaproteobacteria(88);unclassified;unclassified;unclassified;unclassified;unclassified;unclassified;	k__Bacteria(100);p__Proteobacteria(92);c__Alphaproteobacteria(79);unclassified;unclassified;unclassified;unclassified;	Bacteria(100);Proteobacteria(98);Alphaproteobacteria(89);unclassified;unclassified;unclassified;
Otu000467	HW9A.Nov.1019960_50941	C--AC--GA-AC-CGT---GCG-A-A--C-G--T--T--AT-T-CGG-AA----TC-A--C-T--GG-GC--TT-A--AA-GG-GT-GC--G-TA-G-G-C-G--G--C-TT-T-G-C-----AA--G-T-G-G---G-A-T-G--TG--A-AA-TC--C-C-TC-A-G---CT-C-AA-C-T-G-A-G-G-A--A-C-T	Bacteria(100);Planctomycetes(93);Planctomycetacia(92);Planctomycetales(92);Planctomycetaceae(92);unclassified;unclassified;unclassified;unclassified;	k__Bacteria(100);p__Planctomycetes(99);c__Planctomycetia(97);o__Pirellulales(83);f__Pirellulaceae(83);unclassified;unclassified;	Bacteria(100);Planctomycetes(73);Planctomycetacia(73);Planctomycetales(73);Planctomycetaceae(73);unclassified;
Otu000468	P31.1020110_11015	T--AC--GA-AG-GGG---GCT-A-G--C-G--T--T--GT-T-CGG-AA----TC-A--C-T--GG-GC--GT-A--AA-GG-GC-GC--G-TA-G-G-C-T--G--C-CC-G-C-C-----AA--G-T-G-G---G-A-G-G--TG--A-AA-TC--C-C-CG-G-G---CT-C-AA-C-C-C-G-G-G-A--A-C-T	Bacteria(100);Proteobacteria(77);Alphaproteobacteria(76);unclassified;unclassified;unclassified;unclassified;unclassified;unclassified;	k__Bacteria(98);p__Proteobacteria(69);c__Alphaproteobacteria(61);unclassified;unclassified;unclassified;unclassified;	Bacteria(99);Proteobacteria(78);Alphaproteobacteria(71);unclassified;unclassified;unclassified;
Otu000469	P12x124.1020221_8964	T--AC--GG-AG-GAT---GCA-A-G--C-G--T--T--AT-C-CGG-AA----TC-A--T-T--GG-GT--TT-A--AA-GG-GT-CC--G-TA-G-G-C-G--G--G-CA-A-T-T-----AA--G-T-C-A---G-A-G-G--TG--A-AA-GT--C-T-GC-G-G---CT-C-AA-C-C-G-T-A-G-A--A-C-T	Bacteria(100);Bacteroidetes(99);Flavobacteria(94);Flavobacteriales(94);Flavobacteriaceae(94);unclassified;unclassified;unclassified;unclassified;	k__Bacteria(100);p__Bacteroidetes(100);c__Flavobacteriia(96);o__Flavobacteriales(96);f__Flavobacteriaceae(96);unclassified;unclassified;	Bacteria(100);Bacteroidetes(100);Flavobacteria(100);Flavobacteriales(100);Flavobacteriaceae(100);unclassified;
Otu000470	Webster.5.B7.395.1019832_37132969	T--AC--GG-AG-GGG---GTT-A-G--C-G--T--T--GT-T-CGG-AA----TT-A--C-T--GG-GC--GT-A--AA-GC-GC-GT--G-CA-G-G-C-G--G--A-AC-G-G-T-----AA--G-T-C-G---G-A-G-G--TG--A-AA-GC--C-C-GG-G-G---CT-C-AA-C-C-C-C-G-G-A--A-C-T	Bacteria(100);Proteobacteria(91);unclassified;unclassified;unclassified;unclassified;unclassified;unclassified;unclassified;	k__Bacteria(100);p__Proteobacteria(89);unclassified;unclassified;unclassified;unclassified;unclassified;	Bacteria(100);Proteobacteria(80);Alphaproteobacteria(72);unclassified;unclassified;unclassified;
Otu000471	86.1020178_134872	T--AC--GG-AG-GGT---GCA-A-G--C-G--T--T--AT-C-CGG-AT----TT-A--T-T--GG-GT--TT-A--AA-GG-GT-CC--G-TA-G-G-C-G--G--A-CT-T-A-T-----AA--G-T-C-A---G-T-G-G--TG--A-AA-GC--C-T-GT-C-G---CT-T-AA-C-G-A-T-A-G-A--A-C-T	Bacteria(100);Bacteroidetes(100);Flavobacteria(100);Flavobacteriales(100);Flavobacteriaceae(99);Cloacibacterium(95);unclassified;unclassified;unclassified;	k__Bacteria(100);p__Bacteroidetes(100);c__Flavobacteriia(100);o__Flavobacteriales(100);f__Weeksellaceae(99);g__Cloacibacterium(97);unclassified;	Bacteria(100);Bacteroidetes(100);Flavobacteria(100);Flavobacteriales(100);Flavobacteriaceae(100);Cloacibacterium(100);
Otu000472	Webster.4.D12.330.1020385_37132507	T--AC--GG-AG-GGG---GCA-A-G--C-G--T--T--GC-TCGG--ATT----T-A--C-T--GG-GC--GT-A--AA-GG-GT-CC--G-CA-G-G-C-T--G--TCAA-G---C-----AA--G-T-T-G---G-G-T-G--TG--A-AA-GC--T-CA-A-G-G---CT-T-AA-C-C-T-T-G-G-A--A-T-T	Bacteria(100);unclassified;unclassified;unclassified;unclassified;unclassified;unclassified;unclassified;unclassified;	k__Bacteria(100);p__SBR1093(100);c__EC214(100);unclassified;unclassified;unclassified;unclassified;	Bacteria(97);unclassified;unclassified;unclassified;unclassified;unclassified;
Otu000473	5.11.Water.1019824_16807	T--AC--GG-AG-GGT---CCA-A-G--C-G--T--T--AT-C-CGG-AT----TT-A--T-T--GG-GT--TT-A--AA-GG-GT-CC--G-TA-G-G-C-G--G--G-TT-A-T-T-----AA--G-T-C-A---G-T-G-G--TG--A-AA-TC--C-T-AC-A-G---CT-C-AA-C-T-G-T-A-G-A--A-C-T	Bacteria(100);Bacteroidetes(100);Flavobacteria(100);Flavobacteriales(100);Cryomorphaceae(100);Owenweeksia(100);unclassified;unclassified;unclassified;	k__Bacteria(100);p__Bacteroidetes(99);c__Flavobacteriia(69);o__Flavobacteriales(69);unclassified;unclassified;unclassified;	Bacteria(100);Bacteroidetes(98);Flavobacteria(91);Flavobacteriales(91);unclassified;unclassified;
Otu000474	16.1020331_16542683	G--CC--GG-AG-GGT---GCT-A-G--C-G--T--T--GT-T-CGG-AA----TT-A--C-T--GG-GC--GT-A--AA-GC-GC-GT--G-TA-G-G-C-G--G--T-TC-G-G-T-----AA--G-T-T-A---A-G-T-G--TG--A-AA-GC--C-C-TC-G-G---CC-C-AA-C-C-G-A-G-G-A--A-G-T	Bacteria(100);Proteobacteria(83);unclassified;unclassified;unclassified;unclassified;unclassified;unclassified;unclassified;	k__Bacteria(100);p__Proteobacteria(80);c__Deltaproteobacteria(78);o__Syntrophobacterales(61);f__Syntrophobacteraceae(61);unclassified;unclassified;	Bacteria(99);Proteobacteria(73);unclassified;unclassified;unclassified;unclassified;
Otu000475	11.1019601_2184160	T--AC--GG-AG-GGT---GCA-A-G--C-G--T--T--AA-T-CGG-AA----TT-A--C-T--GG-GC--GT-A--AA-GC-GC-GC--G-TA-G-G-T-T--G--C-TT-G-T-T-----AA--G-C-G-A---G-A-T-G--TG--A-AA-GC--C-C-CG-G-G---CT-T-AA-C-C-T-G-G-G-A--A-C-T	Bacteria(100);Proteobacteria(98);Gammaproteobacteria(98);Oceanospirillales(62);unclassified;unclassified;unclassified;unclassified;unclassified;	k__Bacteria(100);p__Proteobacteria(100);c__Gammaproteobacteria(100);o__Oceanospirillales(87);f__Oceanospirillaceae(83);g__Oleibacter(75);unclassified;	Bacteria(100);Proteobacteria(100);Gammaproteobacteria(100);Oceanospirillales(70);Oceanospirillaceae(70);Oceanobacter(67);
Otu000476	Webster.4.E10.340.1019694_37719050	T--AC--GG-AG-GGG---GTT-A-G--C-G--T--T--GT-T-CGG-AA----TT-A--C-T--GG-GC--GT-A--GA-GC-GC-AC--G-TA-G-G-C-G--G--A-TT-G-G-A-----AA--G-T-T-A---G-A-G-G--TG--A-AA-TC--C-C-AG-G-G---CT-C-AA-C-C-C-T-G-G-A--A-C-T	Bacteria(100);Proteobacteria(100);Alphaproteobacteria(100);Rhodobacterales(98);Rhodobacteraceae(98);unclassified;unclassified;unclassified;unclassified;	k__Bacteria(100);p__Proteobacteria(100);c__Alphaproteobacteria(100);o__Rhodobacterales(100);f__Rhodobacteraceae(91);unclassified;unclassified;	Bacteria(100);Proteobacteria(99);Alphaproteobacteria(99);Rhodobacterales(82);Rhodobacteraceae(82);unclassified;
Otu000477	BR10B.Nov.1019955_13024	T--AC--CG-GC-GCC---TCA-A-G--T-G--G--T--AG-T-CGC-TT----TT-A--T-T--GG-GC--CT-A--AA-AC-GT-CC--G-TA-G-C-C-G--G--T-CT-G-A-T-----AC--A-T-T-C---G-T-G-G--GT--A-AA-TC--A-A-CC-A-G---CT-C-AA-C-T-G-G-T-T-G--A---A	Bacteria(100);unclassified;unclassified;unclassified;unclassified;unclassified;unclassified;unclassified;unclassified;	k__Archaea(100);p__Euryarchaeota(100);c__Thermoplasmata(100);o__E2(100);f__Marine_group_II(100);unclassified;unclassified;	Archaea(71);Euryarchaeota(71);unclassified;unclassified;unclassified;unclassified;
Otu000478	SI06.9.1019630_10	T--AC--GA-AG-GGG---GCG-A-G--C-G--T--T--GT-T-CGG-AA----TT-A--C-T--GG-GC--GT-A--AA-GG-GC-GC--G-CA-G-G-C-G--G----TC-A-A-A-----TTA-G-T-T-A---G-G-T-G--TG--A-AA-GC--C-C-CG-G-G---CT-T-AA-C-C-T-G-G-G-A--A-C-T	Bacteria(100);Proteobacteria(93);Alphaproteobacteria(81);unclassified;unclassified;unclassified;unclassified;unclassified;unclassified;	k__Bacteria(100);p__Proteobacteria(77);unclassified;unclassified;unclassified;unclassified;unclassified;	Bacteria(100);Proteobacteria(76);unclassified;unclassified;unclassified;unclassified;
Otu000479	BR14A.Nov.1020043_113634	T--AC--GG-AG-GGT---GCG-A-G--C-G--T--T--AA-T-CGG-AA----TT-A--C-T--GG-GC--GT-A--AA-GC-GC-GC--G-TA-G-G-T-G--G--T-TT-G-A-T-----AA--G-C-T-A---G-C-T-G--TG--A-AA-GC--C-C-CG-G-G---CT-C-AA-C-C-T-G-G-G-A--A-C-T	Bacteria(100);Proteobacteria(100);Gammaproteobacteria(100);Alteromonadales(96);Alteromonadaceae(95);SAR92(93);unclassified;unclassified;unclassified;	k__Bacteria(100);p__Proteobacteria(100);c__Gammaproteobacteria(100);o__Alteromonadales(96);f__Alteromonadaceae(96);g__HTCC2207(95);unclassified;	Bacteria(100);Proteobacteria(99);Gammaproteobacteria(99);unclassified;unclassified;unclassified;
Otu000480	SH13SED.1019692_14285	T--AC--GG-AG-GGT---GCA-A-G--C-G--T--T--AT-C-CGG-AA----TC-A--T-T--GG-GT--TT-A--AA-GG-GT-CC--G-TA-G-G-C-G--G--A-CA-A-T-T-----AA--G-T-C-A---G-A-G-G--TG--A-AA-GT--C-T-GC-A-G---CT-C-AA-C-T-G-T-A-G-A--A-T-T	Bacteria(100);Bacteroidetes(100);Flavobacteria(100);Flavobacteriales(100);Flavobacteriaceae(100);Gilvibacter(88);unclassified;unclassified;unclassified;	k__Bacteria(100);p__Bacteroidetes(100);c__Flavobacteriia(100);o__Flavobacteriales(100);f__Flavobacteriaceae(98);unclassified;unclassified;	Bacteria(100);Bacteroidetes(100);Flavobacteria(100);Flavobacteriales(100);Flavobacteriaceae(100);Gilvibacter(81);
Otu000481	101.1019540_940	A--AC--GT-AG-GAC---GCG-A-A--C-G--T--T--AT-C-CGG-AG----TT-A--C-T--GG-GC--GT-A--AA-GC-GC-GC--G-CA-G-G-C-T--G--T-AG-G-T-T-----AA--G-T-T-G---C-C-T-A--TG--A-AA-GG--T-A-CC-G-G---CT-A-AA-C-T-G-G-T-A-T--A-A-G	Bacteria(100);unclassified;unclassified;unclassified;unclassified;unclassified;unclassified;unclassified;unclassified;	k__Bacteria(100);p__Chloroflexi(100);c__Anaerolineae(100);o__SBR1031(100);f__A4b(100);unclassified;unclassified;	Bacteria(100);unclassified;unclassified;unclassified;unclassified;unclassified;
Otu000482	GC.1.4.1019595_39213	T--AC--GG-AG-GGT---GCA-A-G--C-G--T--T--GT-C-CGG-AT----TC-A--C-T--GG-GT--GT-A--AA-GG-GT-GT--G-TA-G-G-C-G--G--G-AC-G-G-T-----AT--G-T-C-A---A-T-G-G--TG--A-AA-GC--C-C-AC-G-G---CT-C-AA-C-C-G-T-G-G-A--A-C-T	Bacteria(100);unclassified;unclassified;unclassified;unclassified;unclassified;unclassified;unclassified;unclassified;	k__Bacteria(100);p__Bacteroidetes(67);c__Rhodothermi(62);o__Rhodothermales(62);f__Rhodothermaceae(62);unclassified;unclassified;	Bacteria(99);unclassified;unclassified;unclassified;unclassified;unclassified;
Otu000483	Webster.4.G7.361.1020363_37142207	A--AC--CA-GC-ACC---TCA-A-G--T-G--G--T--CA-G-GAG-GA----TT-A--T-T--GG-GC--CT-A--AA-GC-AT-CC--G-TA-G-C-C-G--G--C-TG-T-G-C-----TA--G-T-C-T---T-C-G-G--TT--A-AA-TC--C-A-TG-T-G---CT-C-AA-C-A-T-A-T-G-G--G-C-T	Bacteria(100);unclassified;unclassified;unclassified;unclassified;unclassified;unclassified;unclassified;unclassified;	k__Archaea(100);p__Crenarchaeota(100);c__Thaumarchaeota(100);o__Cenarchaeales(100);f__Cenarchaeaceae(100);unclassified;unclassified;	unknown;unclassified;unclassified;unclassified;unclassified;unclassified;
Otu000484	BCH23SED.1020532_8445	T--AC--GG-AG-GGG---GCT-A-G--C-G--T--T--GT-T-CGG-AA----TT-A--C-T--GG-GC--GT-A--AA-GC-GC-GC--G-TA-G-G-C-G--G--T-TG-G-C-C-----AA--G-T-C-A---G-G-C-G--TG--A-AA-TC--C-C-CG-G-G---CT-C-AA-C-C-T-G-G-G-A--A-C-T	Bacteria(100);Proteobacteria(100);Alphaproteobacteria(84);Rhodospirillales(74);Rhodospirillaceae(62);unclassified;unclassified;unclassified;unclassified;	k__Bacteria(100);p__Proteobacteria(95);c__Alphaproteobacteria(80);o__Rhodospirillales(60);unclassified;unclassified;unclassified;	Bacteria(100);Proteobacteria(97);Alphaproteobacteria(81);Rhodospirillales(63);unclassified;unclassified;
Otu000485	5.29.4I.1019789_366	T--AC--GT-GG-GGG---GCT-A-G--C-G--T--T--GT-C-CGG-AA----TT-A--C-T--GG-GC--GT-A--AA-GC-GC-GC--G-TA-G-G-C-G--G--T-CA-T-A-T-----CA--G-T-C-A---A-G-T-G--TG--A-AA-TT--G-C-TT-G-G---CT-C-AA-C-C-A-A-G-C-A--A-C-T	Bacteria(100);unclassified;unclassified;unclassified;unclassified;unclassified;unclassified;unclassified;unclassified;	k__Bacteria(99);unclassified;unclassified;unclassified;unclassified;unclassified;unclassified;	Bacteria(100);Proteobacteria(63);unclassified;unclassified;unclassified;unclassified;
Otu000486	P12x80.1019721_56308	A--AC--CA-GC-ACC---TCA-A-G--T-G--G--T--CA-G-GAT-GA----TT-A--T-T--GG-GC--CT-A--AA-GC-AT-CC--G-TA-G-C-C-T--G--C-TC-T-A-T-----AA--G-T-T-T---T-C-G-G--TT--A-AA-TC--T-G-TA-C-G---CT-T-AA-CGT-A-C-A-G-G--C-T-G	Bacteria(100);unclassified;unclassified;unclassified;unclassified;unclassified;unclassified;unclassified;unclassified;	k__Archaea(100);p__Crenarchaeota(100);c__Thaumarchaeota(100);o__Cenarchaeales(100);f__Cenarchaeaceae(100);g__Nitrosopumilus(99);unclassified;	unknown;unclassified;unclassified;unclassified;unclassified;unclassified;
Otu000487	26.IX.88.1.023.1020410_40487	T--AC--GG-GA-GTG---GCG-A-G--C-G--T--T--AT-C-CGG-AA----TT-A--T-T--GG-GC--GT-A--AA-GC-GT-CC--G-CA-G-G-C-G--G--C-CC-T-T-C-----AA--G-T-C-T---G-C-T-G--TT--A-AA-AA--G-T-GG-A-G---CT-T-AA-C-T-C-C-A-T-C--A-T-G	Bacteria(100);Cyanobacteria(100);SubsectionI(100);Synechococcus(96);unclassified;unclassified;unclassified;unclassified;unclassified;	k__Bacteria(100);p__Cyanobacteria(99);c__Synechococcophycideae(98);o__Synechococcales(98);f__Synechococcaceae(98);unclassified;unclassified;	Bacteria(100);Cyanobacteria_Chloroplast(99);Cyanobacteria(99);Cyanobacteria_order_incertae_sedis(99);Family_II(99);GpIIa(99);
Otu000488	SS.26.1.1020307_2305	T--AC--GT-AG-GTG---GCA-A-G--C-G--T--T--TT-C-CGG-AA----TT-A--C-T--GG-GC--GT-A--AA-GG-GT-CCG---TA-G-G-C-G--G--T-TT-GG--T-----AA--G-T-C-T---T-C-T-G--TG--A-AA-GC--T-C-CA-G-G---CT-C-AA-C-T-T-G-G-A-G--T-G-G	Bacteria(100);Chloroflexi(92);SAR202(91);unclassified;unclassified;unclassified;unclassified;unclassified;unclassified;	k__Bacteria(100);p__Chloroflexi(91);c__SAR202(91);unclassified;unclassified;unclassified;unclassified;	Bacteria(99);unclassified;unclassified;unclassified;unclassified;unclassified;
Otu000489	P12x25.1020133_1066	G--AC--GG-AG-GGC---GCA-A-G--C-G--T--T--GT-T-CGG-AA----TT-A--C-T--GG-GC--GT-A--AA-GC-GC-GG--G-CA-G-G-T-G--G--T-TC-G-T-T-----AA--G-T-C-T---T-C-T-G--TG--A-AA-CT--C-C-GG-G-G---CT-C-AA-C-T-C-C-G-G-A--C-A-T	Bacteria(100);Gemmatimonadetes(78);Gemmatimonadetes(78);BD2-11(78);unclassified;unclassified;unclassified;unclassified;unclassified;	k__Bacteria(100);p__Gemmatimonadetes(100);c__Gemm-2(100);unclassified;unclassified;unclassified;unclassified;	Bacteria(100);unclassified;unclassified;unclassified;unclassified;unclassified;
Otu000490	5.11.8I.1020323_7792	T--AC--GA-AG-GTC---CCG-A-G--C-G--T--T--AT-T-CGG-AA----TC-A--C-T--GG-GC--GT-A--AA-GG-GA-GC--G-TA-G-G-C-T--G--C-GT-G-G-T-----AA--G-T-C-A---G-A-T-G--TG--A-AA-TC--T-C-AG-G-G---CT-C-AA-C-C-C-T-G-A-A--A-C-T	Bacteria(100);Verrucomicrobia(100);Verrucomicrobiae(100);Verrucomicrobiales(100);Rubritaleaceae(92);Rubritalea(92);unclassified;unclassified;unclassified;	k__Bacteria(100);p__Verrucomicrobia(100);c__Verrucomicrobiae(100);o__Verrucomicrobiales(100);f__Verrucomicrobiaceae(100);g__Rubritalea(100);unclassified;	Bacteria(100);Verrucomicrobia(100);Verrucomicrobiae(100);Verrucomicrobiales(100);Rubritaleaceae(100);Rubritalea(100);
Otu000491	CL300.1019671_22764	T--AC--GT-AG-GGC---GCG-A-G--C-G--T--T--AA-T-CGG-AA----TT-A--C-T--GG-GC--GT-A--AA-GC-GC-GC--G-TA-G-G-C-G--G--T-TT-G-C-T-----AA--G-C-A-G---G-A-T-G--TG--A-AA-GC--C-C-CG-G-G---CT-C-AA-C-C-T-G-G-G-A--A-C-T	Bacteria(100);Proteobacteria(95);Gammaproteobacteria(90);unclassified;unclassified;unclassified;unclassified;unclassified;unclassified;	k__Bacteria(100);p__Proteobacteria(91);c__Gammaproteobacteria(73);unclassified;unclassified;unclassified;unclassified;	Bacteria(100);Proteobacteria(99);Gammaproteobacteria(85);unclassified;unclassified;unclassified;
Otu000492	CL456.1020537_2128	T--AC--GG-AG-GGT---GCG-A-G--C-G--T--T--AA-T-CGG-AA----TT-A--C-T--GG-GC--GT-A--AA-GC-GT-GC--G-TA-G-G-C-G--G--C-TG-A-T-T-----AA--G-T-T-G---G-G-T-G--TG--A-AA-GC--C-C-CG-G-G---CT-C-AA-C-C-T-G-G-G-A--A-C-T	Bacteria(100);Proteobacteria(96);Gammaproteobacteria(93);unclassified;unclassified;unclassified;unclassified;unclassified;unclassified;	k__Bacteria(100);p__Proteobacteria(100);c__Gammaproteobacteria(100);o__Oceanospirillales(72);f__Endozoicimonaceae(62);unclassified;unclassified;	Bacteria(100);Proteobacteria(99);Gammaproteobacteria(86);unclassified;unclassified;unclassified;
Otu000493	SWBHSS3.1020029_476891	T--AC--GG-AG-GGT---GCA-A-G--C-G--T--T--AA-T-CGG-AA----TT-A--C-T--GG-GC--GT-A--AA-AC-GC-GC--G-TA-G-G-C-G--G--T-TT-T-T-T-----AA--G-T-C-G---G-A-T-G--TG--A-AA-GC--C-C-CG-G-G---CT-C-AA-C-C-T-G-G-G-A--A-C-T	Bacteria(100);Proteobacteria(99);Gammaproteobacteria(94);unclassified;unclassified;unclassified;unclassified;unclassified;unclassified;	k__Bacteria(100);p__Proteobacteria(96);c__Gammaproteobacteria(94);unclassified;unclassified;unclassified;unclassified;	Bacteria(100);Proteobacteria(99);Gammaproteobacteria(94);unclassified;unclassified;unclassified;
Otu000494	SH13SED.1019692_16143	T--AC--GG-AG-GGT---GCG-A-G--C-G--T--T--AA-T-CGG-AA----TT-A--C-T--GG-GC--GT-A--AA-GC-GC-AT--G-CA-G-G-C-G--G--T-CT-G-G-T-----CA--G-T-C-A---G-A-T-G--TG--A-AA-GC--C-C-CG-G-G---CT-C-AA-C-C-T-G-G-G-A--A-T-T	Bacteria(100);Proteobacteria(98);Gammaproteobacteria(94);unclassified;unclassified;unclassified;unclassified;unclassified;unclassified;	k__Bacteria(100);p__Proteobacteria(100);c__Gammaproteobacteria(100);o__Alteromonadales(86);f__Ferrimonadaceae(79);g__Ferrimonas(79);unclassified;	Bacteria(100);Proteobacteria(100);Gammaproteobacteria(100);Alteromonadales(90);Ferrimonadaceae(83);Ferrimonas(83);
Otu000495	BCH21SED.1019500_35737	T--AC--AG-AG-GGT---GCA-A-A--C-G--T--T--GC-T-CGG-AT----TT-A--C-T--GG-GC--GT-A--AA-GC-GC-GT--G-TA-G-G-C-G--G--A-TA-C-G-C-----AA--G-T-C-G---G-T-T-G--TG--A-AA-TC--C-C-TG-G-G---CT-C-AA-C-C-T-A-G-G-A--A-C-T	Bacteria(100);Proteobacteria(100);Deltaproteobacteria(99);Myxococcales(99);JG37-AG-15(98);unclassified;unclassified;unclassified;unclassified;	k__Bacteria(100);p__Proteobacteria(94);c__Deltaproteobacteria(84);o__Myxococcales(81);unclassified;unclassified;unclassified;	Bacteria(100);Proteobacteria(89);unclassified;unclassified;unclassified;unclassified;
Otu000496	707.1020262_4949	G--AC--GG-AG-GGG---GCT-A-G--C-G--T--T--GT-T-CGG-AT----TT-A--C-T--GG-GC--GT-A--AA-GC-GC-GC--G-TA-G-G-C-G--G--C-TT-G-T-C-----AA--G-T-T-G---G-G-C-G--TG--A-AA-GC--C-C-GG-G-G---CT-C-AA-C-C-C-C-G-G-A--A-C-T	Bacteria(100);Proteobacteria(98);Alphaproteobacteria(97);unclassified;unclassified;unclassified;unclassified;unclassified;unclassified;	k__Bacteria(100);p__Proteobacteria(92);c__Alphaproteobacteria(89);unclassified;unclassified;unclassified;unclassified;	Bacteria(100);Proteobacteria(99);Alphaproteobacteria(97);unclassified;unclassified;unclassified;
Otu000497	7.VIII.05.2.009.1019924_441	G--AC--GG-AG-GGG---GCT-A-G--C-G--T--T--GT-T-CGG-AT----TT-A--C-T--GG-GC--GT-A--AA-GC-GC-GC--G-TA-G-G-C-G--G--C-TT-G-C-C-----AA--G-T-T-G---G-G-C-G--TG--A-AA-GC--C-C-GG-G-G---CT-C-AA-C-C-C-C-G-G-A--A-C-T	Bacteria(100);Proteobacteria(88);Alphaproteobacteria(82);unclassified;unclassified;unclassified;unclassified;unclassified;unclassified;	k__Bacteria(100);p__Proteobacteria(96);c__Alphaproteobacteria(90);unclassified;unclassified;unclassified;unclassified;	Bacteria(100);Proteobacteria(97);Alphaproteobacteria(94);unclassified;unclassified;unclassified;
Otu000498	ZA.17.1020226_141038	T--AC--GG-AG-GGG---GCT-A-G--C-G--T--T--GC-T-CGG-AA----TC-A--C-T--GG-GC--GT-A--AA-GC-GA-AC--G-CA-G-G-C-G--G--C-CG-T-T-C-----AA--G-T-C-A---G-G-G-G--TG--A-AA-TC--C-C-GG-G-G---CT-C-AA-C-C-C-C-G-G-A--A-C-T	Bacteria(100);Proteobacteria(89);Alphaproteobacteria(79);unclassified;unclassified;unclassified;unclassified;unclassified;unclassified;	k__Bacteria(100);p__Proteobacteria(93);c__Alphaproteobacteria(63);unclassified;unclassified;unclassified;unclassified;	Bacteria(98);Proteobacteria(91);Alphaproteobacteria(83);unclassified;unclassified;unclassified;
Otu000499	SI06.96.1020259_41197	T--AC--TG-AA-GGT---GCA-A-G--C-G--T--T--AA-T-CGG-AA----TT-A--C-T--GG-GC--GT-A--AA-GC-GC-GC--G-TA-G-G-C-G--G--C-TT-G-G-T-----CA--G-T-G-A---G-G-T-G--TG--A-AA-GC--C-C-CG-G-G---CT-T-AA-C-C-T-G-G-G-A--A-C-T	Bacteria(100);Proteobacteria(95);unclassified;unclassified;unclassified;unclassified;unclassified;unclassified;unclassified;	k__Bacteria(100);p__Proteobacteria(99);c__Gammaproteobacteria(96);unclassified;unclassified;unclassified;unclassified;	Bacteria(100);Proteobacteria(97);Gammaproteobacteria(84);unclassified;unclassified;unclassified;
Otu000500	SS.12.1.1020213_12745	T--AC--GT-AG-GAG---GCG-A-G--C-G--T--T--GC-C-CGG-AT----TT-A--T-T--GG-GC--GT-A--AA-GG-GC-GC--G-TA-G-G-C-G--G--C-CT-G-G-A-----AA--G-T-C-C---T-T-T-G--TG--A-AA-TC--T-C-CC-G-G---CT-T-AA-C-T-G-G-G-A-G--C-G-G	Bacteria(100);unclassified;unclassified;unclassified;unclassified;unclassified;unclassified;unclassified;unclassified;	k__Bacteria(100);p__Chloroflexi(91);c__SAR202(75);unclassified;unclassified;unclassified;unclassified;	Bacteria(95);unclassified;unclassified;unclassified;unclassified;unclassified;
Otu000501	86.1020178_1994	A--AC--CA-GC-ACC---TCA-A-G--T-G--G--T--CA-G-GAT-GG----TT-A--T-T--GG-GC--CT-A--AA-GC-AT-CC--G-TA-G-C-C-T--G--C-TT-T-G-T-----AA--G-T-T-T---T-C-G-G--TT--A-AA-TC--C-A-TA-T-G---CT-C-AA-C-A-T-A-T-G-G--G-C-T	Bacteria(100);unclassified;unclassified;unclassified;unclassified;unclassified;unclassified;unclassified;unclassified;	k__Archaea(100);p__Crenarchaeota(100);c__Thaumarchaeota(100);o__Cenarchaeales(100);f__Cenarchaeaceae(100);g__Nitrosopumilus(86);s__pIVWA5(75);	Archaea(69);unclassified;unclassified;unclassified;unclassified;unclassified;
Otu000502	ALG12.107.1019998_1562	T--AC--GG-GA-GTG---GCA-A-G--C-G--T--T--AT-C-CGG-AA----TT-A--T-T--GG-GC--GT-A--AA-GC-GT-CC--G-CA-G-G-C-G--G--C-CC-T-A-C-----AA--G-T-C-T---G-C-T-G--TT--A-AA-AA--G-T-GG-A-G---CT-T-AA-C-T-C-C-A-T-C--A-T-G	Bacteria(100);Cyanobacteria(100);SubsectionI(100);Synechococcus(94);unclassified;unclassified;unclassified;unclassified;unclassified;	k__Bacteria(100);p__Cyanobacteria(100);c__Synechococcophycideae(100);o__Synechococcales(100);f__Synechococcaceae(100);g__Synechococcus(78);unclassified;	Bacteria(100);Cyanobacteria_Chloroplast(100);Cyanobacteria(100);Cyanobacteria_order_incertae_sedis(100);Family_II(99);GpIIa(99);
Otu000503	SWPRD1.1019576_5838	T--AC--GG-AG-GGA---GCT-A-G--C-G--T--T--GT-T-CGG-AA----TT-A--C-T--GG-GC--GT-A--AA-GA-GC-GT--G-TA-G-G-C-T--G--T-TA-G-G-T-----AA--G-T-C-A---G-A-G-G--TG--A-AA-TC--C-C-TA-A-G---CT-C-AA-C-T-T-A-G-G-A--A-C-T	Bacteria(100);Proteobacteria(100);Alphaproteobacteria(100);Rickettsiales(100);S25-593(100);unclassified;unclassified;unclassified;unclassified;	k__Bacteria(100);p__Proteobacteria(100);c__Alphaproteobacteria(100);o__Rickettsiales(100);f__AEGEAN_112(100);unclassified;unclassified;	Bacteria(100);Proteobacteria(85);unclassified;unclassified;unclassified;unclassified;
Otu000504	ZA.17.1020226_18157	A--AC--CA-GC-ACC---TCA-A-G--T-G--G--T--CA-G-GAG-GA----TT-A--T-T--GG-GC--CT-A--AA-GC-AT-CC--G-TA-G-C-C-G--G--C-TG-C-G-T-----AA--G-T-T-T---T-C-G-G--TT--A-AA-TC--C-A-TG-C-G---CT-C-AA-CGC-A-T-G-G-G--C-T-G	Bacteria(99);unclassified;unclassified;unclassified;unclassified;unclassified;unclassified;unclassified;unclassified;	k__Archaea(100);p__Crenarchaeota(100);c__Thaumarchaeota(100);o__Cenarchaeales(100);f__Cenarchaeaceae(100);g__Nitrosopumilus(68);s__pIVWA5(68);	Archaea(61);unclassified;unclassified;unclassified;unclassified;unclassified;
Otu000505	SS.20.2.1020278_3602	G--AC--GG-AG-GGC---GCA-A-G--C-G--T--T--GT-T-CGG-AA----TC-A--C-T--GG-GC--GT-A--AA-GC-GC-TC--G-CA-G-G-C-G--G--T-CC-C-T-T-----AA--G-T-C-C---G-C-C-G--TG--A-AA-CT--C-C-GG-G-G---CT-C-AA-C-C-C-C-G-G-A--C-T-G	Bacteria(100);unclassified;unclassified;unclassified;unclassified;unclassified;unclassified;unclassified;unclassified;	k__Bacteria(100);p__Gemmatimonadetes(97);c__Gemm-2(95);unclassified;unclassified;unclassified;unclassified;	Bacteria(100);unclassified;unclassified;unclassified;unclassified;unclassified;
Otu000506	BR10B.Jan.1020118_40427	T--AC--GG-AG-GGA---TCG-A-A--C-G--T--T--AA-T-CGG-AA----TT-A--C-T--GG-GC--GT-A--AA-GC-GC-GC--G-TA-G-G-C-G--G--T-TC-G-A-T-----AA--G-T-G-G---A-G-T-G--TG--A-AA-TC--C-C-TG-G-G---CT-C-AA-C-C-T-G-G-G-A--A-C-T	Bacteria(100);Proteobacteria(95);Gammaproteobacteria(89);unclassified;unclassified;unclassified;unclassified;unclassified;unclassified;	k__Bacteria(100);p__Proteobacteria(100);c__Gammaproteobacteria(99);o__HTCC2188(92);f__HTCC2089(92);unclassified;unclassified;	Bacteria(100);Proteobacteria(94);Gammaproteobacteria(63);unclassified;unclassified;unclassified;
Otu000507	BR10C.Jan.1020239_70379	T--AC--CG-GC-AGC---TCA-A-G--T-G--G--T--CG-T-CGC-TT----TT-A--T-T--GG-GC--CT-A--AA-AC-GT-CC--G-TA-G-C-C-T--G--T-TT-G-G-T-----AA--A-T-C-T---G-T-G-G--GT--A-AA-TC--A-A-CG-A-G---CT-T-AA-C-T-C-G-T-T-G--A-A-T	Bacteria(100);unclassified;unclassified;unclassified;unclassified;unclassified;unclassified;unclassified;unclassified;	k__Archaea(100);p__Euryarchaeota(100);c__Thermoplasmata(100);o__E2(100);f__Marine_group_II(100);unclassified;unclassified;	Archaea(77);Euryarchaeota(77);unclassified;unclassified;unclassified;unclassified;
Otu000508	BZ09x1.1019879_464	A---C--GG-GG-GGT---GCA-A-G--C-G--T--T--AA-T-CGG-AA----TT-A--C-T--GG-GC--GT-A--AA-GC-GT-GC--G-TA-G-G-C-G--G--T-TC-T-T-C-----AA--G-T-C-A---G-A-T-G--TG--A-AA-TC--C-C-CG-G-G---CT-T-AA-C-C-C-G-G-G-A--A-C-T	Bacteria(100);Proteobacteria(91);Gammaproteobacteria(66);unclassified;unclassified;unclassified;unclassified;unclassified;unclassified;	k__Bacteria(100);p__Proteobacteria(86);unclassified;unclassified;unclassified;unclassified;unclassified;	Bacteria(100);Proteobacteria(95);Gammaproteobacteria(70);unclassified;unclassified;unclassified;
Otu000509	ZA.53.1020223_300	T--AC--GG-AG-GGT---GCG-A-G--C-G--T--T--AA-T-CGG-AA----TT-A--C-T--GG-GC--GT-A--AA-GC-GC-GC--G-CA-G-G-C-G--G--T-TC-G-G-T-----AA--G-T-C-A---G-A-T-G--TG--A-AA-TC--C-C-CG-G-G---CT-T-AA-C-C-T-G-G-G-A--A-T-T	Bacteria(100);Proteobacteria(100);Gammaproteobacteria(81);unclassified;unclassified;unclassified;unclassified;unclassified;unclassified;	k__Bacteria(100);p__Proteobacteria(99);c__Gammaproteobacteria(65);unclassified;unclassified;unclassified;unclassified;	Bacteria(100);Proteobacteria(99);unclassified;unclassified;unclassified;unclassified;
Otu000510	SS.13.1.1020524_4101	T--AC--GG-AG-GGT---GCG-A-G--C-G--T--T--AA-T-CGG-AA----TT-A--C-T--GG-GC--GT-A--AA-GC-GC-GC--G-TA-G-G-C-G--G--T-TT-G-G-T-----AA--G-T-C-G---G-A-T-G--TG--A-AA-TC--C-C-CG-G-G---CT-C-AA-C-C-C-G-G-G-A--A-C-T	Bacteria(100);Proteobacteria(99);Gammaproteobacteria(76);unclassified;unclassified;unclassified;unclassified;unclassified;unclassified;	k__Bacteria(100);p__Proteobacteria(90);c__Gammaproteobacteria(80);unclassified;unclassified;unclassified;unclassified;	Bacteria(100);Proteobacteria(98);Gammaproteobacteria(88);unclassified;unclassified;unclassified;
Otu000511	CL23.1019991_33417	T--AC--GG-AG-GGG---GCT-A-G--C-G--T--T--GT-T-CGG-AA----TT-A--C-T--GG-GC--GT-A--AA-GC-GC-AC--G-TA-G-G-C-G--G--A-TT-G-G-T-----CA--G-T-C-A---G-A-G-G--TG--A-AA-GC--C-C-GA-A-G---CT-C-AA-C-T-T-C-G-G-A--A-C-T	Bacteria(100);Proteobacteria(93);Alphaproteobacteria(92);unclassified;unclassified;unclassified;unclassified;unclassified;unclassified;	k__Bacteria(100);p__Proteobacteria(98);c__Alphaproteobacteria(96);o__Rhodobacterales(69);f__Hyphomonadaceae(67);unclassified;unclassified;	Bacteria(100);Proteobacteria(99);Alphaproteobacteria(99);Caulobacterales(65);Hyphomonadaceae(65);unclassified;
Otu000512	711.1019887_600	C--AC--GT-AG-GGG---GCG-A-G--C-G--T--T--GT-C-CGG-AT----TT-A--T-T--GG-GC--GT-A--AA-GA-GC-TC--G-TA-G-G-C-A--G--T-TG-C-G-T-----AA--G-T-C-G---G-A-T-G--TG--A-AA-AC--T-C-AG-G-G---CT-C-AA-C-C-C-G-G-A-G--A---C	Bacteria(100);Actinobacteria(82);Actinobacteria(82);unclassified;unclassified;unclassified;unclassified;unclassified;unclassified;	k__Bacteria(100);p__Actinobacteria(99);c__Acidimicrobiia(99);o__Acidimicrobiales(99);f__wb1_P06(94);unclassified;unclassified;	Bacteria(98);Actinobacteria(76);Actinobacteria(76);unclassified;unclassified;unclassified;
Otu000513	107.1020485_286	T--AC--GT-AG-GAT---GCA-A-G--C-G--T--T--GT-C-CGG-AT----TT-A--C-T--GG-GC--GT-A--AA-GG-GC-GA--G-TA-G-G-C-G--G--C-TC-G-T-T-----AA--G-T-C-T---C-A-T-G--TG--A-AA-TC--T-C-CC-G-G---CT-C-AA-C-T-G-G-G-A-G--G-G-G	Bacteria(100);Chloroflexi(68);unclassified;unclassified;unclassified;unclassified;unclassified;unclassified;unclassified;	k__Bacteria(100);p__Chloroflexi(93);c__SAR202(84);unclassified;unclassified;unclassified;unclassified;	Bacteria(100);unclassified;unclassified;unclassified;unclassified;unclassified;
Otu000514	P12x74.1020161_8363	T--AC--GG-AG-GGT---GCA-A-G--C-G--T--T--AA-T-CGG-AA----TT-A--C-T--GG-GC--GT-A--AA-GC-GC-GC--G-TA-G-G-C-G--G--T-TA-C-T-T-----AA--G-T-C-A---G-A-T-G--TG--A-AA-GC--C-C-AG-G-G---CT-C-AA-C-C-T-T-G-G-A--A-C-T	Bacteria(100);Proteobacteria(100);Gammaproteobacteria(95);unclassified;unclassified;unclassified;unclassified;unclassified;unclassified;	k__Bacteria(100);p__Proteobacteria(100);c__Gammaproteobacteria(96);unclassified;unclassified;unclassified;unclassified;	Bacteria(100);Proteobacteria(100);Gammaproteobacteria(94);unclassified;unclassified;unclassified;
Otu000515	5.11.8D.1019704_21521	T--AC--GG-AG-GGG---ACT-A-G--C-G--T--T--GT-T-CGG-AA----TT-A--C-T--GG-GC--GT-A--AA-GA-GT-TC--G-TA-G-G-C-G--G--A-TA-A-G-C-----AA--G-T-A-A---G-A-G-G--TG--A-AA-GC--C-C-AG-G-G---CT-C-AA-C-C-T-T-G-G-A--A-C-T	Bacteria(100);Proteobacteria(80);Alphaproteobacteria(78);unclassified;unclassified;unclassified;unclassified;unclassified;unclassified;	k__Bacteria(100);p__Proteobacteria(100);c__Alphaproteobacteria(99);o__Kiloniellales(86);f__Kiloniellaceae(86);unclassified;unclassified;	Bacteria(100);Proteobacteria(95);Alphaproteobacteria(84);unclassified;unclassified;unclassified;
Otu000516	40.1020202_37954	T--AC--GG-AG-GGT---GCA-A-G--C-G--T--T--AT-C-CGG-AA----TC-A--T-T--GG-GT--TT-A--AA-GG-GT-CC--G-CA-G-G-C-G--G--T-CA-A-T-T-----AA--G-T-C-A---G-A-G-G--TG--A-AA-TC--C-T-AC-A-G---CT-T-AA-C-T-G-T-A-G-A--A-C-T	Bacteria(100);Bacteroidetes(98);Flavobacteria(92);Flavobacteriales(92);Flavobacteriaceae(83);Tenacibaculum(61);unclassified;unclassified;unclassified;	k__Bacteria(99);p__Bacteroidetes(98);c__Flavobacteriia(97);o__Flavobacteriales(97);f__Flavobacteriaceae(61);unclassified;unclassified;	Bacteria(100);Bacteroidetes(99);Flavobacteria(99);Flavobacteriales(99);Flavobacteriaceae(97);Tenacibaculum(95);
Otu000517	SWMX1.2.1020168_6411	T--AC--GG-GA-GTG---GCA-A-G--C-G--T--T--AT-C-CGG-AA----TT-A--T-T--GG-GC--GT-A--AA-GC-GT-CC--G-CA-G-G-C-G--G--C-CT-T-T-C-----AA--G-T-C-T---G-C-T-G--TT--A-AA-GC--G-T-GG-A-G---CT-T-AA-C-T-C-C-A-T-C--A-T-G	Bacteria(100);Cyanobacteria(100);SubsectionI(100);Prochlorococcus(95);unclassified;unclassified;unclassified;unclassified;unclassified;	k__Bacteria(100);p__Cyanobacteria(100);c__Synechococcophycideae(100);o__Synechococcales(100);f__Synechococcaceae(100);g__Prochlorococcus(98);unclassified;	Bacteria(100);Cyanobacteria_Chloroplast(100);Cyanobacteria(100);Cyanobacteria_order_incertae_sedis(100);Family_II(100);GpIIa(100);
Otu000518	SWBHSS1.1020185_30812	T--AC--GG-AG-GAT---CCA-A-G--C-G--T--T--AT-C-CGG-AA----TT-A--T-T--GG-GT--TT-A--AA-GG-GT-CC--G-TA-G-G-T-G--G--T-TA-T-T-T-----AA--G-T-C-A---G-A-G-G--TG--A-AA-TC--C-T-GC-C-G---CT-T-AA-C-G-G-T-A-G-A--A-C-T	Bacteria(100);Bacteroidetes(97);Flavobacteria(73);Flavobacteriales(73);Flavobacteriaceae(73);unclassified;unclassified;unclassified;unclassified;	k__Bacteria(99);p__Bacteroidetes(88);c__Flavobacteriia(77);o__Flavobacteriales(77);f__Flavobacteriaceae(76);unclassified;unclassified;	Bacteria(100);Bacteroidetes(97);Flavobacteria(85);Flavobacteriales(85);Flavobacteriaceae(84);unclassified;
Otu000519	64.1020327_51644	T--AC--GT-AG-GGT---GCG-A-G--C-G--T--T--AA-T-CGG-AA----TT-A--C-T--GG-GC--GT-A--AA-GC-GT-GC--G-CA-G-G-C-G--G--T-TT-G-C-T-----AA--G-A-C-C---G-A-T-G--TG--A-AA-TC--C-C-CG-G-G---CT-C-AA-C-C-T-G-G-G-A--A-C-T	Bacteria(100);Proteobacteria(100);Betaproteobacteria(100);Burkholderiales(95);Burkholderiaceae(82);Burkholderia(82);unclassified;unclassified;unclassified;	k__Bacteria(100);p__Proteobacteria(100);c__Betaproteobacteria(98);o__Burkholderiales(67);f__Burkholderiaceae(60);unclassified;unclassified;	Bacteria(100);Proteobacteria(100);Betaproteobacteria(99);Burkholderiales(91);Burkholderiaceae(89);Burkholderia(87);
Otu000520	5.11.Soil.1020271_27548	T--AC--GG-AG-GGT---GCA-A-G--C-G--T--T--AT-C-CGG-AT----TT-A--T-T--GG-GT--TT-A--AA-GG-GT-GC--G-TA-G-G-C-G--G--G-CT-C-T-T-----AA--G-T-C-A---G-T-G-G--TG--A-AA-TC--C-T-GC-A-G---CT-T-AA-C-T-G-T-A-G-A--A-C-T	Bacteria(100);Bacteroidetes(96);unclassified;unclassified;unclassified;unclassified;unclassified;unclassified;unclassified;	k__Bacteria(100);p__Bacteroidetes(97);unclassified;unclassified;unclassified;unclassified;unclassified;	Bacteria(100);Bacteroidetes(100);Sphingobacteria(66);Sphingobacteriales(66);Flammeovirgaceae(61);unclassified;
Otu000521	5.11.6D.1020166_3904	T--AC--GG-AG-GGT---GCA-A-G--C-G--T--T--AT-C-CGG-AA----TC-A--C-T--GG-GT--TT-A--AA-GG-GT-GC--G-TA-G-G-C-G--G--A-TA-A-A-T-----AA--G-T-C-A---G-A-G-G--TG--A-AA-GC--T-C-TG-A-G---CT-C-AA-C-T-G-A-G-G-A--A-T-T	Bacteria(100);Bacteroidetes(89);Sphingobacteria(73);Sphingobacteriales(73);Saprospiraceae(70);Haliscomenobacter(68);unclassified;unclassified;unclassified;	k__Bacteria(100);p__Bacteroidetes(99);c__Saprospirae(94);o__Saprospirales(94);f__Saprospiraceae(93);unclassified;unclassified;	Bacteria(99);Bacteroidetes(85);Sphingobacteria(73);Sphingobacteriales(73);Saprospiraceae(60);unclassified;
Otu000522	GC.2.5.1020467_620	T--AC--GG-AG-GGT---GCA-A-G--C-G--T--T--GT-T-CGA-AA----TT-A--C-T--GG-GC--GT-A--AA-GA-GC-GT--G-TA-G-G-C-G--G--C-TT-G-G-T-----CA--G-T-C-G---G-A-T-G--TG--A-AA-TC--C-C-GG-G-G---CC-C-AA-C-C-C-C-G-G-A--A-C-T	Bacteria(100);Proteobacteria(75);unclassified;unclassified;unclassified;unclassified;unclassified;unclassified;unclassified;	k__Bacteria(100);p__Proteobacteria(99);c__Deltaproteobacteria(97);o__NB1-j(93);f__NB1-i(92);unclassified;unclassified;	Bacteria(100);Proteobacteria(68);unclassified;unclassified;unclassified;unclassified;
Otu000523	GC.4.1.1019685_2530	T--AC--GA-AG-GGG---GCA-A-G--C-G--T--T--GT-T-CGG-AA----TT-A--C-T--GG-GC--GT-A--AA-GA-GC-GT--G-TA-G-G-C-G--G--T-TC-G-T-T-----AA--G-T-C-A---G-A-G-G--TG--A-AA-TT--C-C-GG-G-G---CT-C-AA-C-C-C-C-G-G-G--G-C-T	Bacteria(100);Proteobacteria(72);unclassified;unclassified;unclassified;unclassified;unclassified;unclassified;unclassified;	k__Bacteria(100);p__Proteobacteria(71);unclassified;unclassified;unclassified;unclassified;unclassified;	Bacteria(100);Proteobacteria(90);unclassified;unclassified;unclassified;unclassified;
Otu000524	BR10A.Jan.1019548_30748	T--AC--GG-GA-GTG---GCA-A-G--C-G--T--T--AT-C-CGG-AA----TT-A--T-T--GG-GC--GT-A--AA-GC-GT-CC--G-CA-G-G-C-G--G--C-CC-T-T-C-----AA--G-T-C-T---G-C-T-G--TT--A-AA-AA--G-T-GG-A-G---CT-T-AA-C-T-C-C-A-T-C--A-C-G	Bacteria(100);Cyanobacteria(100);SubsectionI(100);Synechococcus(84);unclassified;unclassified;unclassified;unclassified;unclassified;	k__Bacteria(100);p__Cyanobacteria(100);c__Synechococcophycideae(100);o__Synechococcales(100);f__Synechococcaceae(100);g__Synechococcus(67);unclassified;	Bacteria(100);Cyanobacteria_Chloroplast(100);Cyanobacteria(100);Cyanobacteria_order_incertae_sedis(100);Family_II(100);GpIIa(100);
Otu000525	Webster.4.E12.342.1020287_37190751	T--AC--GG-AG-GGG---GCT-A-G--C-G--T--T--GT-T-CGG-AA----TC-A--C-T--GG-GC--GT-A--AA-GC-GC-GC--G-TA-G-G-C-G--G--C-TC-G-C-A-----CA--G-T-C-A---G-G-C-G--TG--A-AA-GC--C-C-CG-G-G---CT-C-AA-C-C-C-G-G-G-A--A-C-T	Bacteria(100);Proteobacteria(95);Alphaproteobacteria(86);Rhodospirillales(78);unclassified;unclassified;unclassified;unclassified;unclassified;	k__Bacteria(100);p__Proteobacteria(96);c__Alphaproteobacteria(71);unclassified;unclassified;unclassified;unclassified;	Bacteria(100);Proteobacteria(97);Alphaproteobacteria(91);Rhodospirillales(80);Rhodospirillaceae(67);unclassified;
Otu000526	88.1020096_15011180	T--AT--GT-AG-GGA---GCA-A-G--C-G--T--T--AC-C-CGG-AT----TT-A--C-T--GG-GC--GT-A--AA-GG-GT-AT--G-TA-G-G-C-G--G--C-AA-G-G-C-----AA--G-T-C-T---T-C-T-G--TG--A-AA-GC--T-C-CC-G-G---CT-C-AA-C-C-G-G-G-A-G--A-G-G	Bacteria(100);unclassified;unclassified;unclassified;unclassified;unclassified;unclassified;unclassified;unclassified;	k__Bacteria(98);unclassified;unclassified;unclassified;unclassified;unclassified;unclassified;	Bacteria(100);unclassified;unclassified;unclassified;unclassified;unclassified;
Otu000527	SS.12.2.1019981_13833	T--AC--GG-AG-GGG---GCT-A-G--C-G--T--T--GT-T-CGG-AA----TC-A--C-T--GG-GC--GT-A--AA-GC-GC-GC--G-TA-G-G-C-G--G--T-CT-G-C-G-----TA--G-T-C-A---G-G-C-G--TG--A-AA-GC--C-C-CG-G-G---CT-C-AA-C-C-T-G-G-G-A--A-C-T	Bacteria(100);Proteobacteria(98);Alphaproteobacteria(85);Rhodospirillales(82);unclassified;unclassified;unclassified;unclassified;unclassified;	k__Bacteria(100);p__Proteobacteria(97);c__Alphaproteobacteria(80);o__Rhodospirillales(78);f__Rhodospirillaceae(78);unclassified;unclassified;	Bacteria(100);Proteobacteria(97);Alphaproteobacteria(76);Rhodospirillales(63);unclassified;unclassified;
Otu000528	SS.28.2.1019757_13991	C--AC--GT-AG-GGG---GCA-A-G--C-G--T--T--GT-C-CGG-AT----TT-A--T-T--GG-GC--GT-A--AA-GA-GC-TC--G-TA-G-G-C-A--G--T-TG-C-G-T-----AA--G-T-C-G---G-A-T-G--TG--A-AA-AC--T-C-AG-G-G---CT-C-AA-C-C-C-G-G-A-G--A---C	Bacteria(100);Actinobacteria(85);Actinobacteria(85);unclassified;unclassified;unclassified;unclassified;unclassified;unclassified;	k__Bacteria(100);p__Actinobacteria(100);c__Acidimicrobiia(99);o__Acidimicrobiales(99);f__wb1_P06(99);unclassified;unclassified;	Bacteria(99);Actinobacteria(78);Actinobacteria(78);unclassified;unclassified;unclassified;
Otu000529	11.1019601_4729	T--AC--GG-AG-GGT---GCA-A-G--C-G--T--T--AA-T-CGG-AA----TT-A--T-T--GG-GC--GT-A--AA-GA-GT-AC--G-TA-G-G-C-G--G--C-TT-T-T-C-----AA--G-T-C-G---G-A-T-G--TG--A-AA-TC--C-C-TG-A-G---CT-T-AA-C-T-T-A-G-G-A--A-C-T	Bacteria(100);Proteobacteria(94);Gammaproteobacteria(91);Enterobacteriales(73);Enterobacteriaceae(73);unclassified;unclassified;unclassified;unclassified;	k__Bacteria(100);p__Proteobacteria(91);c__Gammaproteobacteria(88);o__Enterobacteriales(66);f__Enterobacteriaceae(66);g__Candidatus_Blochmannia(64);unclassified;	Bacteria(100);Proteobacteria(87);Gammaproteobacteria(74);unclassified;unclassified;unclassified;
Otu000530	SS.20.1.1020305_16332	A--AC--GT-AG-GAC---GCG-A-A--C-G--T--T--AT-C-CGG-AG----TT-A--C-T--GG-GC--GT-A--AA-GC-GC-GC--G-CA-G-G-C-G--G--T-TG-G-A-T-----AA--G-T-T-A---C-C-T-A--TG--A-AA-GA--T-A-CA-G-G---CT-A-AA-C-T-T-G-T-A-T--T-G-G	Bacteria(100);unclassified;unclassified;unclassified;unclassified;unclassified;unclassified;unclassified;unclassified;	k__Bacteria(100);p__Chloroflexi(100);c__Anaerolineae(100);o__SBR1031(100);f__A4b(100);unclassified;unclassified;	Bacteria(98);unclassified;unclassified;unclassified;unclassified;unclassified;
Otu000531	37.1020129_7692	G--AC--GT-AG-GAG---GCG-A-G--C-G--T--T--GT-C-CGG-AT----TT-A--C-T--GG-GC--GT-A--AA-GG-GC-GA--G-TA-G-G-C-G--G--C-CC-A-T-C-----AA--G-T-C-T---C-A-T-G--TG--A-AA-TC--T-C-TC-G-G---CT-T-AA-C-T-G-G-G-A-G--C-G-G	Bacteria(100);unclassified;unclassified;unclassified;unclassified;unclassified;unclassified;unclassified;unclassified;	k__Bacteria(100);p__Chloroflexi(96);c__SAR202(91);unclassified;unclassified;unclassified;unclassified;	Bacteria(98);unclassified;unclassified;unclassified;unclassified;unclassified;
Otu000532	ML3.water.gDNA.1019985_11114	T--AC--GG-AG-GGT---CCA-A-G--C-G--T--T--AT-C-CGG-AA----TC-A--T-T--GG-GT--TT-A--AA-GG-GT-CC--G-TA-G-G-C-G--G--G-CT-A-A-T-----AA--G-T-C-A---G-A-G-G--TG--A-AA-GT--T-T-GC-A-G---CT-C-AA-C-T-G-T-A-A-A--A-T-T	Bacteria(100);Bacteroidetes(100);Flavobacteria(100);Flavobacteriales(100);Flavobacteriaceae(98);unclassified;unclassified;unclassified;unclassified;	k__Bacteria(100);p__Bacteroidetes(100);c__Flavobacteriia(100);o__Flavobacteriales(100);f__Flavobacteriaceae(99);unclassified;unclassified;	Bacteria(100);Bacteroidetes(100);Flavobacteria(100);Flavobacteriales(100);Flavobacteriaceae(100);unclassified;
Otu000533	ML3.water.gDNA.1019985_22208	T--AC--GG-AG-GAT---CCA-A-G--C-G--T--T--AT-C-CGG-AA----TC-A--T-T--GG-GT--TT-A--AA-GG-GT-CC--G-TA-G-G-T-G--G--T-TA-A-T-T-----AA--G-T-C-A---G-A-G-G--TG--A-AA-GC--C-T-AT-C-G---CT-C-AA-C-G-A-T-A-G-A--A-C-T	Bacteria(100);Bacteroidetes(99);Flavobacteria(91);Flavobacteriales(91);Flavobacteriaceae(79);unclassified;unclassified;unclassified;unclassified;	k__Bacteria(100);p__Bacteroidetes(100);c__Flavobacteriia(98);o__Flavobacteriales(98);f__Flavobacteriaceae(87);unclassified;unclassified;	Bacteria(100);Bacteroidetes(100);Flavobacteria(97);Flavobacteriales(97);Flavobacteriaceae(97);unclassified;
Otu000534	SS.16.3.1020422_2410608	T--AC--GG-AG-GAT---CCA-A-G--C-G--T--T--AT-C-CGG-AA----TC-A--T-T--GG-GT--TT-A--AA-GG-GT-CC--G-CA-G-G-C-G--G--T-TG-T-T-T-----AA--G-T-C-A---G-A-G-G--TG--A-AA-GT--T-T-GC-A-G---CT-T-AA-C-T-G-T-A-A-A--A-T-T	Bacteria(100);Bacteroidetes(100);Flavobacteria(99);Flavobacteriales(99);Flavobacteriaceae(99);Kordia(90);unclassified;unclassified;unclassified;	k__Bacteria(100);p__Bacteroidetes(99);c__Flavobacteriia(98);o__Flavobacteriales(98);f__Flavobacteriaceae(96);g__Kordia(84);unclassified;	Bacteria(100);Bacteroidetes(100);Flavobacteria(100);Flavobacteriales(100);Flavobacteriaceae(100);Kordia(82);
Otu000535	SS.12.1.1020213_6703	T--AC--GA-AG-GGG---GCA-A-G--C-G--T--T--GT-T-CGG-AT----TT-A--C-T--GG-GC--GT-A--AA-GG-GC-GT--G-CA-G-G-C-G--G--A-CC-G-A-T-----AA--G-T-C-G---T-C-T-G--TG--A-AA-TC--T-G-TT-G-G---CT-C-AA-C-C-A-A-C-A-A--C-T-T	Bacteria(100);Deferribacteres(97);Unclassified_Deferribacterales(97);PAUC34f(97);unclassified;unclassified;unclassified;unclassified;unclassified;	k__Bacteria(100);p__PAUC34f(99);unclassified;unclassified;unclassified;unclassified;unclassified;	Bacteria(99);unclassified;unclassified;unclassified;unclassified;unclassified;
Otu000536	6.1019502_7661	T--AC--GT-AG-GGA---GCG-A-G--C-G--T--T--GT-T-CGG-AT----TT-A--C-T--GG-GC--GT-A--AA-GG-GC-AC--G-TA-G-G-C-G--G--G-TA-T-G-C-----AA--G-T-C-G---G-T-T-G--TG--A-AA-TC--C-T-CT-G-G---CT-C-AA-C-T-A-G-A-G-A--A-C-T	Bacteria(100);unclassified;unclassified;unclassified;unclassified;unclassified;unclassified;unclassified;unclassified;	k__Bacteria(100);p__PAUC34f(97);unclassified;unclassified;unclassified;unclassified;unclassified;	Bacteria(100);unclassified;unclassified;unclassified;unclassified;unclassified;
Otu000537	83.1019762_13372	C--AC--GT-AG-GTG---TCA-A-G--C-G--T--T--AT-C-CGG-AA----TT-A--C-T--GG-GC--GT-A--AA-GG-GT-AC--G-CA-G-G-C-G--G--C-CA-T-G-C-----AA--G-T-C-T---A-G-C-G--TG--A-AA-GC--T-C-TC-G-G---CT-C-AA-C-T-G-A-G-A-G--A-G-G	Bacteria(100);unclassified;unclassified;unclassified;unclassified;unclassified;unclassified;unclassified;unclassified;	k__Bacteria(100);unclassified;unclassified;unclassified;unclassified;unclassified;unclassified;	Bacteria(98);unclassified;unclassified;unclassified;unclassified;unclassified;
Otu000538	SWBHMPV2.1019827_49678	T--AC--GG-AG-GGT---GCA-A-G--C-G--T--T--AA-T-CGG-AA----TT-A--C-T--GG-GC--GT-A--AA-GA-GT-AC--G-TA-G-G-A-T--G--T-GA-T-G-C-----AA--G-T-C-G---G-A-T-G--TG--A-AA-TC--C-C-TG-G-G---CT-T-AA-C-C-T-A-G-G-A--A-C-T	Bacteria(100);Proteobacteria(98);Gammaproteobacteria(86);unclassified;unclassified;unclassified;unclassified;unclassified;unclassified;	k__Bacteria(100);p__Proteobacteria(99);c__Gammaproteobacteria(97);o__Thiotrichales(60);unclassified;unclassified;unclassified;	Bacteria(100);Proteobacteria(96);Gammaproteobacteria(76);unclassified;unclassified;unclassified;
Otu000539	CL43.1019930_2448	T--AC--GG-AG-GGT---GCG-A-A--C-G--T--T--AA-T-CGG-AA----TT-A--C-T--GG-GC--GT-A--AA-GC-GC-GC--G-TA-G-G-C-G--G--T-TT-G-C-T-----AA--G-T-C-A---G-A-T-G--TG--A-AA-GC--C-C-CG-G-G---CT-T-AA-C-C-T-G-G-G-A--A-T-T	Bacteria(100);Proteobacteria(100);Gammaproteobacteria(81);unclassified;unclassified;unclassified;unclassified;unclassified;unclassified;	k__Bacteria(100);p__Proteobacteria(100);c__Gammaproteobacteria(100);unclassified;unclassified;unclassified;unclassified;	Bacteria(100);Proteobacteria(99);Gammaproteobacteria(94);unclassified;unclassified;unclassified;
Otu000540	SS.31.3.1019785_492649	T--AC--GG-AG-GGT---GCG-A-G--C-G--T--T--AA-T-CGG-AA----TT-A--C-T--GG-GC--GT-A--AA-GG-GC-GC--G-TA-G-G-C-A--G--C-TC-G-A-T-----AA--G-T-T-G---G-A-T-G--TG--A-AA-GC--C-C-CG-G-G---CT-C-AA-C-C-T-G-G-G-A--A-C-T	Bacteria(100);Proteobacteria(91);Gammaproteobacteria(85);unclassified;unclassified;unclassified;unclassified;unclassified;unclassified;	k__Bacteria(100);p__Proteobacteria(98);c__Gammaproteobacteria(95);unclassified;unclassified;unclassified;unclassified;	Bacteria(100);Proteobacteria(92);Gammaproteobacteria(87);unclassified;unclassified;unclassified;
Otu000541	86.1020178_3206752	T--AC--GG-AG-GGT---GCA-A-G--C-G--T--T--AA-T-CGG-AA----TC-A--C-T--GG-GC--GT-A--AA-GC-GC-AC--G-TA-G-G-C-G--G--C-CT-G-T-T-----AA--G-T-C-A---G-A-T-G--TG--A-AA-GC--C-C-CG-G-G---CT-C-AA-C-C-T-G-G-G-A--A-C-T	Bacteria(100);Proteobacteria(100);Gammaproteobacteria(98);unclassified;unclassified;unclassified;unclassified;unclassified;unclassified;	k__Bacteria(100);p__Proteobacteria(100);c__Gammaproteobacteria(97);unclassified;unclassified;unclassified;unclassified;	Bacteria(100);Proteobacteria(100);Gammaproteobacteria(96);unclassified;unclassified;unclassified;
Otu000542	BH2.gDNA.1019982_9197	T--AC--GG-AG-GGT---GCA-A-G--C-G--T--T--AA-T-CGG-AA----TT-A--C-T--GG-GC--GT-A--AA-GC-GT-GC--G-TA-G-G-C-G--G--C-TG-C-C-T-----AA--G-T-T-G---G-A-T-G--TG--A-AA-GC--C-C-CG-G-G---CT-C-AA-C-C-T-G-G-G-A--A-C-G	Bacteria(100);Proteobacteria(100);Gammaproteobacteria(87);unclassified;unclassified;unclassified;unclassified;unclassified;unclassified;	k__Bacteria(100);p__Proteobacteria(100);c__Gammaproteobacteria(100);o__Oceanospirillales(87);f__Endozoicimonaceae(84);unclassified;unclassified;	Bacteria(100);Proteobacteria(100);Gammaproteobacteria(100);Oceanospirillales(89);Hahellaceae(84);Endozoicomonas(84);
Otu000543	SW.06.1019684_262	T--AC--GG-AG-GGT---GCG-A-G--C-G--T--T--AA-T-CGG-AA----TT-A--C-T--GG-GC--GT-A--AA-GC-GC-GC--G-TA-G-G-C-G--G--T-TT-G-G-T-----AA--G-T-C-G---G-A-T-G--TG--A-AA-TC--C-C-CG-A-G---CT-T-AA-C-T-T-G-G-G-A--A-T-T	Bacteria(100);Proteobacteria(100);Gammaproteobacteria(73);unclassified;unclassified;unclassified;unclassified;unclassified;unclassified;	k__Bacteria(100);p__Proteobacteria(95);c__Gammaproteobacteria(86);unclassified;unclassified;unclassified;unclassified;	Bacteria(100);Proteobacteria(100);Gammaproteobacteria(83);unclassified;unclassified;unclassified;
Otu000544	SI06.54.1019494_935	T--AC--GG-AG-GGT---GCG-A-G--C-G--T--T--AA-T-CGG-AA----TT-A--C-T--GG-GC--GT-A--AA-GC-GT-GC--G-TA-G-G-T-G--G--T-TT-T-G-T-----AA--G-T-C-A---G-A-T-G--TG--A-AA-GC--C-C-CG-G-G---CT-T-AA-C-C-T-G-G-G-A--A-T-T	Bacteria(100);Proteobacteria(100);Gammaproteobacteria(68);unclassified;unclassified;unclassified;unclassified;unclassified;unclassified;	k__Bacteria(100);p__Proteobacteria(100);c__Gammaproteobacteria(65);unclassified;unclassified;unclassified;unclassified;	Bacteria(100);Proteobacteria(100);Gammaproteobacteria(69);unclassified;unclassified;unclassified;
Otu000545	SD31SED.1020543_63872	T--AC--GG-AG-GGT---GCA-A-G--C-G--T--T--GT-C-CGG-AT----TT-A--T-T--GG-GT--TT-A--AA-GG-GT-GC--G-TA-G-G-C-G--G--T-AT-G-T-T-----AA--G-T-C-A---G-T-G-G--TG--A-AA-TC--T-C-TC-C-G---CT-C-AA-C-G-G-G-G-A-A--A-C-T	Bacteria(100);Bacteroidetes(88);Sphingobacteria(73);Sphingobacteriales(73);unclassified;unclassified;unclassified;unclassified;unclassified;	k__Bacteria(100);p__Bacteroidetes(93);c__Cytophagia(88);o__Cytophagales(88);f__Flammeovirgaceae(78);unclassified;unclassified;	Bacteria(95);Bacteroidetes(88);Sphingobacteria(81);Sphingobacteriales(81);unclassified;unclassified;
Otu000546	SS.9.2.1019758_14798	C--AC--GG-AG-GGT---GCG-A-A--C-G--T--T--AA-T-CGG-AA----TT-A--C-T--GG-GC--GT-A--AA-GC-GC-GT--G-TA-G-G-C-G--G--T-CT-G-C-T-----AA--G-T-G-G---G-A-T-G--TG--A-AA-GC--C-C-CG-G-G---CT-C-AA-C-C-T-G-G-G-A--A-C-T	Bacteria(100);Proteobacteria(99);Gammaproteobacteria(92);unclassified;unclassified;unclassified;unclassified;unclassified;unclassified;	k__Bacteria(100);p__Proteobacteria(94);c__Gammaproteobacteria(83);unclassified;unclassified;unclassified;unclassified;	Bacteria(100);Proteobacteria(86);Gammaproteobacteria(66);unclassified;unclassified;unclassified;
Otu000547	SI06.11.1019752_50022	T--AC--GA-AG-GGG---GCT-A-G--C-G--T--T--GT-T-CGG-AA----TA-A--C-T--GG-GC--GT-A--AA-GC-GC-AC--G-TA-G-G-C-G--G--A-TT-G-T-T-----AA--G-T-T-A---G-G-G-G--TG--A-AA-TC--C-C-AG-G-G---CT-C-AA-C-C-C-T-G-G-A--A-C-T	Bacteria(100);Proteobacteria(100);Alphaproteobacteria(99);Rhizobiales(97);Phyllobacteriaceae(85);unclassified;unclassified;unclassified;unclassified;	k__Bacteria(100);p__Proteobacteria(100);c__Alphaproteobacteria(100);o__Rhizobiales(99);f__Phyllobacteriaceae(77);g__Aminobacter(69);unclassified;	Bacteria(100);Proteobacteria(100);Alphaproteobacteria(99);Rhizobiales(94);Phyllobacteriaceae(90);Aminobacter(89);
Otu000548	SD22SED.1020493_3738	T--AC--GG-AG-GGT---GCG-A-G--C-G--T--T--AA-T-CGG-AA----TT-A--C-T--GG-GC--GT-A--AA-GC-GC-AT--G-CA-G-G-T-G--G--T-TT-G-T-T-----AA--G-T-C-A---G-A-T-G--TG--A-AA-GC--C-C-GG-G-G---CT-C-AA-C-C-T-C-G-G-A--A-G-G	Bacteria(100);Proteobacteria(100);Gammaproteobacteria(100);Vibrionales(100);Vibrionaceae(100);Vibrio(83);unclassified;unclassified;unclassified;	k__Bacteria(100);p__Proteobacteria(100);c__Gammaproteobacteria(100);o__Vibrionales(100);f__Vibrionaceae(100);g__Vibrio(100);unclassified;	Bacteria(100);Proteobacteria(100);Gammaproteobacteria(100);Vibrionales(100);Vibrionaceae(100);Vibrio(98);
Otu000549	P12x21.1019954_29146	T--AC--GT-AG-GAG---GCG-A-G--C-G--T--T--AT-C-CGG-AT----TT-A--C-T--GG-GC--GT-A--AA-GG-GC-GA--G-CA-G-G-C-G--G--C-TC-G-T-C-----AG--G-T-C-T---C-A-T-G--TG--A-AA-TC--T-C-CC-G-G---CT-C-AA-C-T-G-G-G-A-G--G-G-G	Bacteria(100);Chloroflexi(82);unclassified;unclassified;unclassified;unclassified;unclassified;unclassified;unclassified;	k__Bacteria(100);p__Chloroflexi(98);c__SAR202(69);unclassified;unclassified;unclassified;unclassified;	Bacteria(100);Chloroflexi(76);Dehalococcoidetes(69);Dehalococcoidetes_order_incertae_sedis(69);Dehalococcoidetes_family_incertae_sedis(69);Dehalogenimonas(69);
Otu000550	5.11.8D.1019704_54434	T--AC--GG-AG-GGT---GCA-A-A--C-G--T--T--GC-T-CGG-AA----TC-A--T-T--GG-GC--GT-A--AA-GC-GC-GC--G-TA-G-G-C-G--G--T-TT-G-G-C-----AA--G-T-T-G---G-A-T-G--TG--A-AA-GC--C-C-TG-G-G---CT-C-AA-C-C-T-A-G-G-A--A-G-T	Bacteria(100);Proteobacteria(100);Deltaproteobacteria(96);Myxococcales(94);Nannocystineae(85);Nannocystaceae(78);Plesiocystis(78);unclassified;unclassified;	k__Bacteria(100);p__Proteobacteria(99);c__Deltaproteobacteria(89);o__Myxococcales(87);f__Nannocystaceae(72);g__Plesiocystis(72);unclassified;	Bacteria(100);Proteobacteria(100);Deltaproteobacteria(92);Myxococcales(91);Nannocystaceae(64);Plesiocystis(64);
Otu000551	P12x13.1020313_55798	T--AC--GA-AG-GGG---GCT-A-G--C-G--T--T--AT-T-CGG-AA----TC-A--C-T--GG-GC--GT-A--AA-GC-GT-GC--G-TA-G-G-C-G--G--T-TT-T-G-T-----AA--G-C-T-G---G-A-T-G--TG--A-AA-GC--C-C-GG-G-G---CT-C-AA-C-C-C-C-G-G-A--A-C-T	Bacteria(100);Proteobacteria(82);unclassified;unclassified;unclassified;unclassified;unclassified;unclassified;unclassified;	k__Bacteria(100);p__Proteobacteria(80);unclassified;unclassified;unclassified;unclassified;unclassified;	Bacteria(100);Proteobacteria(95);Alphaproteobacteria(62);unclassified;unclassified;unclassified;
Otu000552	ALG12.97.1020523_8338	T--AC--GG-AG-GGT---GCA-A-G--C-G--T--T--AA-T-CGG-AA----TT-A--C-T--GG-GC--GT-A--AA-GG-GC-GC--G-CA-G-G-C-G--G--T-CA-A-T-T-----TA--G-T-T-A---G-G-T-G--TG--A-AA-GC--C-C-CA-G-G---CT-C-AA-C-C-T-G-G-G-A--A-C-T	Bacteria(100);Proteobacteria(94);unclassified;unclassified;unclassified;unclassified;unclassified;unclassified;unclassified;	k__Bacteria(100);p__Proteobacteria(90);unclassified;unclassified;unclassified;unclassified;unclassified;	Bacteria(100);Proteobacteria(84);Gammaproteobacteria(62);unclassified;unclassified;unclassified;
Otu000553	P12x118.1020030_43487	T--AC--GT-AG-GGT---CCA-A-G--C-G--T--T--AA-T-CGG-AA----TT-A--C-T--GG-GC--GT-A--AA-GC-GT-GC--G-TA-G-G-C-G--G--C-CG-C-C-T-----AA--G-T-C-G---G-A-T-G--TG--A-AA-GC--C-C-CG-G-G---CT-C-AA-C-C-C-G-G-G-A--A-C-T	Bacteria(100);Proteobacteria(81);unclassified;unclassified;unclassified;unclassified;unclassified;unclassified;unclassified;	k__Bacteria(100);p__Proteobacteria(97);c__Betaproteobacteria(78);o__EC94(75);unclassified;unclassified;unclassified;	Bacteria(99);Proteobacteria(88);unclassified;unclassified;unclassified;unclassified;
Otu000554	SH21SED.1020160_105	T--AC--GG-AG-GGT---GCA-A-G--C-G--T--T--AA-T-CGG-AA----TT-A--C-T--GG-GC--GT-A--AA-GC-GC-GC--G-TA-G-G-T-G--G--T-TC-A-G-T-----CA--G-T-C-A---G-A-T-G--TG--A-AA-GC--C-C-CG-G-G---CT-C-AA-C-C-T-G-G-G-A--A-C-T	Bacteria(100);Proteobacteria(100);Gammaproteobacteria(100);Oceanospirillales(85);Oceanospirillaceae(80);Marinobacterium(77);unclassified;unclassified;unclassified;	k__Bacteria(100);p__Proteobacteria(100);c__Gammaproteobacteria(100);o__Oceanospirillales(80);f__Oceanospirillaceae(77);unclassified;unclassified;	Bacteria(100);Proteobacteria(100);Gammaproteobacteria(100);Alteromonadales(83);Alteromonadaceae(83);Marinobacterium(80);
Otu000555	P12x116.1019703_1695	T--AC--CT-AG-GTG---TCA-A-G--C-G--T--T--AT-C-CGG-AA----TT-A--C-T--GG-GC--GT-A--AA-GG-GT-GC--G-CA-G-G-C-G--G--C-GA-T-A-C-----AA--G-T-C-T---G-G-C-G--TG--A-AA-GC--T-T-CT-G-G---CT-T-AA-C-T-G-G-G-A-G--A-G-G	Bacteria(100);unclassified;unclassified;unclassified;unclassified;unclassified;unclassified;unclassified;unclassified;	k__Bacteria(100);p__Chloroflexi(100);c__Anaerolineae(99);o__Caldilineales(98);f__Caldilineaceae(98);unclassified;unclassified;	Bacteria(98);unclassified;unclassified;unclassified;unclassified;unclassified;
Otu000556	SS.8.2.1019594_12861	G--AC--GG-GG-GGC---GCT-A-G--C-G--T--T--GT-T-CGG-AA----TT-A--C-T--GG-GC--GT-A--AA-GA-GC-GG--G-CA-G-G-T-G--G--T-CC-G-T-T-----AA--G-T-C-T---T-T-T-G--TG--A-AA-CT--C-C-GG-G-G---CT-C-AA-C-T-C-C-G-G-A--C-A-T	Bacteria(100);unclassified;unclassified;unclassified;unclassified;unclassified;unclassified;unclassified;unclassified;	k__Bacteria(100);p__Gemmatimonadetes(94);c__Gemm-2(94);unclassified;unclassified;unclassified;unclassified;	Bacteria(98);unclassified;unclassified;unclassified;unclassified;unclassified;
Otu000557	ZA.44.1020227_7902787	T--AC--GG-AA-GGT---GCG-A-G--C-G--T--T--AA-T-CGG-AA----TT-A--C-T--GG-GC--GT-A--AA-GC-GC-AT--G-TA-G-G-C-G--G--C-TT-G-G-T-----AA--G-T-T-A---G-A-T-G--TG--A-AA-TC--C-C-CG-G-G---CT-T-AA-C-C-T-G-G-G-A--A-C-T	Bacteria(100);Proteobacteria(99);Gammaproteobacteria(84);unclassified;unclassified;unclassified;unclassified;unclassified;unclassified;	k__Bacteria(100);p__Proteobacteria(98);c__Gammaproteobacteria(83);unclassified;unclassified;unclassified;unclassified;	Bacteria(100);Proteobacteria(97);Gammaproteobacteria(86);unclassified;unclassified;unclassified;
Otu000558	Webster.4.G1.355.1020330_37157154	T--AC--GG-GC-GTG---GCA-A-G--C-G--T--T--AT-C-CGG-AA----TT-A--T-T--GG-GC--GT-A--AA-GC-GT-CC--G-CA-G-G-C-G--G--C-CG-T-T-T-----AA--G-T-C-T---G-T-T-G--TT--A-AA-TT--G-T-GG-A-G---CT-C-AA-C-T-C-C-A-T-C--A-C-G	Bacteria(100);Cyanobacteria(61);unclassified;unclassified;unclassified;unclassified;unclassified;unclassified;unclassified;	k__Bacteria(100);p__Cyanobacteria(91);c__Synechococcophycideae(84);o__Synechococcales(84);f__Synechococcaceae(84);unclassified;unclassified;	Bacteria(100);Cyanobacteria_Chloroplast(65);Cyanobacteria(60);Cyanobacteria_order_incertae_sedis(60);unclassified;unclassified;
Otu000559	P12x22.1020319_36057	G--AC--GT-AG-GGC---GCA-A-G--C-G--T--T--GC-T-CGG-AT----TT-A--C-T--GG-GC--GT-A--AA-GG-GC-GT--C-TA-G-G-C-G--G--C-CC-T-T-C-----AA--G-T-C-G---C-G-C-G--TG--A-AA-TT--T-CTAC-G-G---CT-T-AA-C-C-G-A-G-A-A--A-C-G	Bacteria(100);unclassified;unclassified;unclassified;unclassified;unclassified;unclassified;unclassified;unclassified;	k__Bacteria(98);unclassified;unclassified;unclassified;unclassified;unclassified;unclassified;	Bacteria(99);unclassified;unclassified;unclassified;unclassified;unclassified;
Otu000560	BCD2H2O.1019577_3789	T--AC--GA-AG-GGG---GCG-A-G--C-G--T--T--GT-T-CGG-AA----TT-A--C-T--GG-GC--GT-A--AA-GG-GC-GC--G-TA-G-G-C-G--G--C-TC-T-T-T-----AA--G-T-T-A---G-G-C-G--TG--A-AA-TC--C-C-CG-G-G---CT-C-AA-C-C-T-G-G-G-A--A-C-T	Bacteria(100);Proteobacteria(83);Alphaproteobacteria(76);unclassified;unclassified;unclassified;unclassified;unclassified;unclassified;	k__Bacteria(100);p__Proteobacteria(86);unclassified;unclassified;unclassified;unclassified;unclassified;	Bacteria(100);Proteobacteria(83);Alphaproteobacteria(72);Rhodospirillales(70);Rhodospirillaceae(69);unclassified;
Otu000561	700.1019821_4013	T--AC--GA-AG-GGG---GCG-A-G--C-G--T--T--GT-T-CGG-AA----TT-A--C-T--GG-GC--GT-A--AA-GG-GA-GC--G-CA-G-G-C-G--G--T-TC-A-T-T-----CA--G-T-T-A---G-G-C-G--TG--A-AA-GC--C-C-CG-G-G---CT-C-AA-C-C-T-G-G-G-A--A-C-T	Bacteria(100);Proteobacteria(91);Alphaproteobacteria(90);unclassified;unclassified;unclassified;unclassified;unclassified;unclassified;	k__Bacteria(100);p__Proteobacteria(78);unclassified;unclassified;unclassified;unclassified;unclassified;	Bacteria(99);Proteobacteria(85);Alphaproteobacteria(79);Rhodospirillales(78);Rhodospirillaceae(77);unclassified;
Otu000562	105.1019767_6044	T--AC--GA-AG-GGG---GCA-A-G--C-G--T--T--GT-C-CGG-AT----TT-A--C-T--GG-GC--GT-A--AA-GA-GC-GC--G-TA-G-G-C-G--G--C-TT-T-T-C-----AA--G-T-C-G---G-A-G-G--TG--A-AA-TC--C-C-GG-G-G---CT-C-AA-C-C-T-C-G-G-A--A-T-G	Bacteria(100);unclassified;unclassified;unclassified;unclassified;unclassified;unclassified;unclassified;unclassified;	k__Bacteria(100);unclassified;unclassified;unclassified;unclassified;unclassified;unclassified;	Bacteria(100);Proteobacteria(84);Alphaproteobacteria(81);unclassified;unclassified;unclassified;
Otu000563	SS.23.2.1020453_24238265	T--AC--GT-AG-GGG---GCG-A-G--C-G--T--T--GT-C-CGG-AT----TT-A--T-T--GG-GC--GT-A--AAGGG-GC-GA--G-TA-G-G-C-G--G--C-AC-G-T-C-----AA--G-T-C-C---C-A-T-G--TG--A-AA-TC--T-C-CC-G-G---CT-T-AA-C-C-G-G-G-A-G--G---G	Bacteria(100);unclassified;unclassified;unclassified;unclassified;unclassified;unclassified;unclassified;unclassified;	k__Bacteria(100);p__Chloroflexi(96);c__SAR202(81);unclassified;unclassified;unclassified;unclassified;	Bacteria(93);unclassified;unclassified;unclassified;unclassified;unclassified;
Otu000564	5.11.143I.1020345_6362	A--AC--CA-GC-ACC---TCA-A-G--T-G--G--T--CA-G-GCT-GA----TT-A--T-T--GG-GC--CT-A--AA-GC-AT-CC--G-TA-G-C-C-G--G--A-TC-C-A-T-----AA--G-T-T-C---T-C-G-G--TT--A-AA-TC--T-A-TG-C-G---CT-C-AA-CGT-A-T-A-G-G--C-T-G	Bacteria(99);unclassified;unclassified;unclassified;unclassified;unclassified;unclassified;unclassified;unclassified;	k__Archaea(99);p__Crenarchaeota(99);c__Thaumarchaeota(97);o__Cenarchaeales(97);f__Cenarchaeaceae(97);unclassified;unclassified;	Archaea(60);unclassified;unclassified;unclassified;unclassified;unclassified;
Otu000565	86.1020178_4690	T--AC--GG-AA-GGG---GCT-A-G--C-G--T--T--GT-T-CGG-AA----TC-A--T-T--GG-GC--GT-A--AA-GG-GC-GC--G-TA-G-G-T-G--G--T-CT-T-A-T-----GT--G-T-C-C---G-T-C-G--TG--A-AA-GC--G-C-AC-G-G---CT-C-AA-C-C-G-T-G-C-T--T-G-G	Bacteria(100);unclassified;unclassified;unclassified;unclassified;unclassified;unclassified;unclassified;unclassified;	k__Bacteria(100);p__Proteobacteria(99);c__Deltaproteobacteria(99);o__Entotheonellales(99);f__Entotheonellaceae(99);unclassified;unclassified;	Bacteria(100);unclassified;unclassified;unclassified;unclassified;unclassified;
Otu000566	99.1019716_1385	T--AC--GT-AT-GGG---GCA-A-G--C-G--T--T--GT-T-CGG-AA----TC-A--T-T--GG-GC--GT-A--AA-GG-GC-GC--G-TA-G-G-C-G--G--G-TC-G-T-T-----AA--G-T-T-G---A-A-T-G--TT--T-AA-TC--T-T-CA-G-G---CT-C-AA-C-C-T-G-A-A-A--C-T-G	Bacteria(100);unclassified;unclassified;unclassified;unclassified;unclassified;unclassified;unclassified;unclassified;	k__Bacteria(99);unclassified;unclassified;unclassified;unclassified;unclassified;unclassified;	Bacteria(98);unclassified;unclassified;unclassified;unclassified;unclassified;
Otu000568	BCD23SED.1020540_14780	T--AC--GG-AG-GGT---CCA-A-G--C-G--T--T--GT-C-CGG-AT----TT-A--T-T--GG-GT--TT-A--AA-GG-GT-GC--G-TA-G-G-C-G--G--C-CT-T-A-T-----AA--G-T-C-A---G-T-G-G--TG--A-AA-TC--C-T-TC-G-G---CT-C-AA-C-C-G-G-A-G-A--A-C-T	Bacteria(100);Bacteroidetes(80);unclassified;unclassified;unclassified;unclassified;unclassified;unclassified;unclassified;	k__Bacteria(100);p__Bacteroidetes(91);unclassified;unclassified;unclassified;unclassified;unclassified;	Bacteria(100);Bacteroidetes(98);Sphingobacteria(79);Sphingobacteriales(79);unclassified;unclassified;
Otu000569	27.1019773_15797	T--AC--GT-AG-GGG---GCA-A-G--C-G--T--T--AC-C-CGG-AA----TC-A--C-T--GG-GC--GT-A--AA-GA-GC-GC--G-TA-G-G-C-G--G--T-TG-G-A-T-----AA--G-T-C-T---C-T-T-G--TG--A-AA-GC--T-C-CC-G-G---CT-C-AA-C-T-G-G-G-A-G--A-G-G	Bacteria(100);Chloroflexi(96);SAR202(96);unclassified;unclassified;unclassified;unclassified;unclassified;unclassified;	k__Bacteria(100);p__Chloroflexi(96);c__SAR202(96);unclassified;unclassified;unclassified;unclassified;	Bacteria(99);unclassified;unclassified;unclassified;unclassified;unclassified;
Otu000570	ZA.17.1020226_82554	T--AC--GG-AG-GGG---GCT-A-G--C-G--T--T--GT-T-CGG-AA----TT-A--C-T--GG-GC--GT-A--AA-GC-GC-AC--G-TA-G-G-T-G--G--A-CT-G-G-T-----AA--G-T-C-G---G-C-G-G--TG--A-AA-GC--C-C-GG-G-G---CT-C-AA-C-C-C-C-G-G-A--A-T-T	Bacteria(100);Proteobacteria(80);Alphaproteobacteria(77);unclassified;unclassified;unclassified;unclassified;unclassified;unclassified;	k__Bacteria(100);p__Proteobacteria(90);c__Alphaproteobacteria(87);unclassified;unclassified;unclassified;unclassified;	Bacteria(100);Proteobacteria(87);Alphaproteobacteria(85);unclassified;unclassified;unclassified;
Otu000571	25.V.04.2.002.1020006_33031	T--AC--AG-AG-GTG---GCG-A-G--C-G--T--T--GT-T-CGG-AT----TT-A--C-T--GG-GC--GT-A--AA-GG-GT-GC--G-TA-G-G-C-G--G--T-AC-C-G-T-----AT--G-T-C-G---G-A-T-G--TG--A-AA-GC--T-C-AC-G-G---CT-C-AC-C-C-G-T-G-G-A--A-A-T	Bacteria(100);Lentisphaerae(76);Lentisphaeria(76);unclassified;unclassified;unclassified;unclassified;unclassified;unclassified;	k__Bacteria(100);p__Verrucomicrobia(100);c__Verruco-5(100);o__SS1-B-03-39(98);unclassified;unclassified;unclassified;	Bacteria(100);Verrucomicrobia(64);unclassified;unclassified;unclassified;unclassified;
Otu000573	46.1019503_110225	T--AC--GG-AG-GGT---GCA-A-G--C-G--T--T--AA-T-CGG-AA----TT-A--C-T--GG-GC--GT-A--AA-GG-GC-GT--G-TA-G-G-C-G--G--C-TC-C-T-T-----AA--G-T-T-A---G-G-C-G--TG--A-AA-GC--C-C-CG-G-G---CT-C-AA-C-C-C-G-G-G-A--A-C-T	Bacteria(100);Proteobacteria(76);unclassified;unclassified;unclassified;unclassified;unclassified;unclassified;unclassified;	k__Bacteria(100);p__Proteobacteria(92);c__Gammaproteobacteria(62);unclassified;unclassified;unclassified;unclassified;	Bacteria(100);Proteobacteria(89);unclassified;unclassified;unclassified;unclassified;
Otu000574	Webster.5.A11.387.1019740_37200691	T--AC--GG-AA-GGT---GCG-A-G--C-G--T--T--AA-T-CGG-AA----TC-A--C-T--GG-GC--GT-A--AA-GC-GC-GC--G-TA-G-G-C-G--G--T-CT-G-A-T-----GT--G-T-C-G---G-A-T-G--TG--A-AA-TC--C-T-CG-G-G---CT-T-AA-C-C-T-G-A-G-A--A-C-T	Bacteria(100);Proteobacteria(98);Gammaproteobacteria(94);HOC36(89);unclassified;unclassified;unclassified;unclassified;unclassified;	k__Bacteria(100);p__Proteobacteria(87);unclassified;unclassified;unclassified;unclassified;unclassified;	Bacteria(97);Proteobacteria(82);Gammaproteobacteria(71);unclassified;unclassified;unclassified;
Otu000575	ZA.53.1020223_37332	T--AC--GA-AG-GGG---GCT-A-G--C-G--T--T--GT-T-CGG-AA----TC-A--C-T--GG-GC--GT-A--AA-GC-GC-AC--G-TA-G-G-C-G--G--A-TT-T-G-T-----AA--G-T-T-A---G-G-G-G--TG--A-AA-TC--C-C-GG-G-G---CT-C-AA-C-C-T-C-G-G-A--A-C-T	Bacteria(100);Proteobacteria(100);Alphaproteobacteria(99);Rhizobiales(87);Hyphomicrobiaceae(64);Hyphomicrobium(64);unclassified;unclassified;unclassified;	k__Bacteria(100);p__Proteobacteria(100);c__Alphaproteobacteria(100);o__Rhizobiales(97);f__Hyphomicrobiaceae(85);g__Hyphomicrobium(85);unclassified;	Bacteria(100);Proteobacteria(100);Alphaproteobacteria(100);Rhizobiales(75);Hyphomicrobiaceae(60);unclassified;
Otu000576	Webster.4.G3.357.1020042_37131733	T--AC--GG-AG-GGT---GCG-A-G--C-G--T--T--AA-T-CGG-AA----TT-A--C-T--GG-GC--GT-A--AA-GC-GC-GC--G-TA-G-G-C-G--G--T-TT-G-G-T-----AA--G-T-C-G---G-A-T-G--TG--A-AA-TC--C-C-CA-G-G---CT-T-AA-C-T-T-G-G-G-A--A-C-T	Bacteria(100);Proteobacteria(97);Gammaproteobacteria(83);unclassified;unclassified;unclassified;unclassified;unclassified;unclassified;	k__Bacteria(100);p__Proteobacteria(98);c__Gammaproteobacteria(88);unclassified;unclassified;unclassified;unclassified;	Bacteria(98);Proteobacteria(95);Gammaproteobacteria(78);unclassified;unclassified;unclassified;
Otu000577	115.1019905_19687	T--AC--GG-AG-GGT---GCG-A-G--C-G--T--T--AA-T-CGG-AA----TT-A--C-T--GG-GC--GT-A--AA-GC-GC-AC--G-TA-G-G-C-G--G--T-CA-G-A-T-----CA--G-T-C-G---G-A-T-G--TG--A-AA-GC--C-C-TG-G-G---CT-C-AA-C-T-C-G-G-G-A--A-C-T	Bacteria(100);Proteobacteria(96);Gammaproteobacteria(85);unclassified;unclassified;unclassified;unclassified;unclassified;unclassified;	k__Bacteria(100);p__Proteobacteria(99);c__Gammaproteobacteria(87);unclassified;unclassified;unclassified;unclassified;	Bacteria(100);Proteobacteria(97);Gammaproteobacteria(75);unclassified;unclassified;unclassified;
Otu000578	5.11.8D.1019704_20144	T--AC--GG-AG-GGT---GCA-A-G--C-G--T--T--AA-T-CGG-AA----TT-A--C-T--GG-GC--GT-A--AA-GC-GC-GC--G-TA-G-G-C-G--G--C-TT-T-G-T-----AA--G-T-C-G---G-A-T-G--TG--A-AA-TC--C-C-CG-G-G---CT-T-AA-C-C-T-G-G-G-A--A-C-T	Bacteria(100);Proteobacteria(100);Gammaproteobacteria(75);unclassified;unclassified;unclassified;unclassified;unclassified;unclassified;	k__Bacteria(100);p__Proteobacteria(100);c__Gammaproteobacteria(94);unclassified;unclassified;unclassified;unclassified;	Bacteria(100);Proteobacteria(100);Gammaproteobacteria(85);unclassified;unclassified;unclassified;
Otu000579	ZA.53.1020223_714352	T--AC--GG-AG-AGT---GCG-A-G--C-G--T--T--AA-T-CGG-AA----TT-A--C-T--GG-GC--GT-A--AA-GC-GC-GC--G-TA-G-G-C-G--G--T-TT-G-G-T-----AA--G-T-C-G---G-A-T-G--TG--A-AA-GC--C-C-AG-G-G---CT-T-AA-C-C-T-T-G-G-A--A-C-T	Bacteria(100);Proteobacteria(98);Gammaproteobacteria(88);unclassified;unclassified;unclassified;unclassified;unclassified;unclassified;	k__Bacteria(100);p__Proteobacteria(98);c__Gammaproteobacteria(94);o__Alteromonadales(70);unclassified;unclassified;unclassified;	Bacteria(100);Proteobacteria(99);Gammaproteobacteria(94);unclassified;unclassified;unclassified;
Otu000580	SS.14.3.1020260_34290	T--AC--GG-AG-GGT---GCA-A-G--C-G--T--T--AA-T-CGG-AA----TC-A--C-T--GG-GC--GT-A--AA-GC-GC-AC--G-CA-G-G-C-G--G--T-TT-T-T-T-----AA--G-T-C-G---G-A-T-G--TG--A-AA-GC--C-C-CG-G-G---CT-T-AA-C-C-T-G-G-G-A--A-T-T	Bacteria(100);Proteobacteria(100);Gammaproteobacteria(92);unclassified;unclassified;unclassified;unclassified;unclassified;unclassified;	k__Bacteria(100);p__Proteobacteria(100);c__Gammaproteobacteria(87);unclassified;unclassified;unclassified;unclassified;	Bacteria(100);Proteobacteria(98);Gammaproteobacteria(92);unclassified;unclassified;unclassified;
Otu000581	11.XII.84.1.014.1020284_2360	T--AC--GG-AG-GGT---GCA-A-G--C-G--T--T--GT-T-CGG-GA----TT-A--C-T--GG-GC--GT-A--AA-GA-GC-GT--G-TA-G-G-C-G--G--C-TT-G-G-T-----CA--G-T-C-G---G-A-T-G--TG--A-AA-TC--C-C-GG-G-G---CC-C-AA-C-C-C-C-G-G-A--A-C-T	Bacteria(100);Proteobacteria(79);unclassified;unclassified;unclassified;unclassified;unclassified;unclassified;unclassified;	k__Bacteria(100);p__Proteobacteria(96);c__Deltaproteobacteria(94);o__NB1-j(88);f__NB1-i(86);unclassified;unclassified;	Bacteria(98);Proteobacteria(65);unclassified;unclassified;unclassified;unclassified;
Otu000582	67.1019591_12870	T--AC--AG-AG-GGT---GCA-A-G--C-G--T--T--GT-T-CGG-AA----TC-A--T-T--GG-GC--GT-A--AA-GC-GC-GC--G-TA-G-G-C-G--G--C-CA-A-A-T-----AA--G-T-C-T---G-A-T-G--TG--A-AA-GC--C-C-AG-G-G---CT-C-AA-C-C-C-T-G-G-A--A-G-T	Bacteria(100);Proteobacteria(87);unclassified;unclassified;unclassified;unclassified;unclassified;unclassified;unclassified;	k__Bacteria(100);p__Proteobacteria(99);c__Deltaproteobacteria(93);o__Myxococcales(90);f__Cystobacterineae(88);unclassified;unclassified;	Bacteria(100);Proteobacteria(89);Deltaproteobacteria(69);unclassified;unclassified;unclassified;
Otu000583	15.1020036_5530	C--AC--GT-AG-GGA---GCG-A-G--C-G--T--T--GT-C-CGG-AT----TT-A--T-T--GG-GC--GT-A--AA-GG-GC-TC--G-TA-G-G-C-G--G--T-TT-G-G-T-----AA--G-T-C-A---G-G-T-G--TG--A-AA-GC--T-C-AG-G-G---CT-C-AA-C-T-C-T-G-A-G--A---C	Bacteria(100);Actinobacteria(93);Actinobacteria(93);Acidimicrobidae(87);Acidimicrobiales(87);Acidimicrobineae(87);marine_group(87);unclassified;unclassified;	k__Bacteria(100);p__Actinobacteria(90);c__Acidimicrobiia(79);o__Acidimicrobiales(79);unclassified;unclassified;unclassified;	Bacteria(100);unclassified;unclassified;unclassified;unclassified;unclassified;
Otu000584	Webster.4.H2.368.1020094_39237544	T--AC--GG-AG-GGC---GCA-A-G--C-G--T--T--GT-T-CGG-AA----TT-A--C-T--GG-GC--GT-A--AA-GC-GC-GT--G-TA-G-G-C-G--G--T-TT-G-G-T-----CA--G-T-C-G---G-A-T-G--TG--A-AA-TA--C-C-CG-G-G---CT-C-AA-C-C-C-G-G-G-A--A-C-T	Bacteria(100);Proteobacteria(85);Deltaproteobacteria(60);unclassified;unclassified;unclassified;unclassified;unclassified;unclassified;	k__Bacteria(98);p__Proteobacteria(86);c__Deltaproteobacteria(70);unclassified;unclassified;unclassified;unclassified;	Bacteria(95);Proteobacteria(76);unclassified;unclassified;unclassified;unclassified;
Otu000585	BCD23SED.1020540_2808	T--AC--GT-AT-GGT---GCA-A-G--C-G--T--T--AT-C-CGG-AA----TC-A--C-T--GG-GC--GT-A--AA-GG-GT-AC--G-TA-G-G-C-G--G--T-TT-T-G-C-----AA--G-T-C-A---G-A-A-G--TG--A-AA-GG--C-T-AC-G-G---CT-C-AA-C-C-G-T-A-G-T--A---A	Bacteria(100);Firmicutes(96);Clostridia(96);Clostridiales(96);Family_XII_Incertae_Sedis(67);Fusibacter(67);unclassified;unclassified;unclassified;	k__Bacteria(100);p__Firmicutes(100);c__Clostridia(100);o__Clostridiales(100);f__Acidaminobacteraceae(99);g__WH1-8(99);unclassified;	Bacteria(100);Firmicutes(86);Clostridia(86);Clostridiales(85);unclassified;unclassified;
Otu000586	702.1020084_213095	A--AC--CA-GC-ACC---TCA-A-G--T-G--G--T--CA-G-GAT-GA----TT-A--T-T--GG-GC--CT-A--AA-GC-AT-CC--G-TA-G-C-C-G--G--C-CG-T-A-T-----TA--G-T-T-T---T-C-G-G--TT--A-AA-TC--C-A-TG-C-G---CT-C-AA-C-G-T-A-T-G-G--G-C-T	Bacteria(100);unclassified;unclassified;unclassified;unclassified;unclassified;unclassified;unclassified;unclassified;	k__Archaea(99);p__Crenarchaeota(99);c__Thaumarchaeota(99);o__Cenarchaeales(98);f__Cenarchaeaceae(98);g__Nitrosopumilus(82);s__pIVWA5(77);	Archaea(71);unclassified;unclassified;unclassified;unclassified;unclassified;
Otu000587	56.1020286_258	T--AC--GG-AG-GGT---GCA-A-G--C-G--T--T--AA-T-CGG-AA----TT-A--C-T--GG-GC--GT-A--AA-GC-GT-GC--G-TA-G-G-C-G--G--C-CT-G-T-T-----AA--G-T-T-G---G-A-T-G--TG--A-AA-GC--C-C-TG-G-G---CT-C-AA-C-C-T-G-G-G-A--A-C-T	Bacteria(100);Proteobacteria(100);Gammaproteobacteria(95);unclassified;unclassified;unclassified;unclassified;unclassified;unclassified;	k__Bacteria(100);p__Proteobacteria(100);c__Gammaproteobacteria(98);o__Oceanospirillales(69);unclassified;unclassified;unclassified;	Bacteria(100);Proteobacteria(100);Gammaproteobacteria(95);unclassified;unclassified;unclassified;
Otu000588	119.1019682_2644	T--AC--GG-AG-GGT---GCG-A-A--C-G--T--T--AA-T-CGG-AA----TT-A--C-T--GG-GC--GT-A--AA-GC-GC-GC--G-TA-G-G-C-G--G--T-TC-G-T-T-----AA--G-T-G-A---G-A-T-G--TG--A-AA-TC--C-C-CG-G-G---CT-C-AA-C-C-T-G-G-G-A--A-C-T	Bacteria(100);Proteobacteria(98);Gammaproteobacteria(92);unclassified;unclassified;unclassified;unclassified;unclassified;unclassified;	k__Bacteria(100);p__Proteobacteria(100);c__Gammaproteobacteria(96);o__HTCC2188(63);f__HTCC2089(63);unclassified;unclassified;	Bacteria(100);Proteobacteria(94);Gammaproteobacteria(84);unclassified;unclassified;unclassified;
Otu000589	GC.4.5.1020570_3631	T--AC--GT-AG-GGT---GCG-A-G--C-G--T--T--AA-T-CGG-AA----TT-A--C-T--GG-GC--GT-A--AA-GC-GT-GC--G-TA-G-G-C-G--G--C-CG-T-T-T-----AA--G-T-C-A---G-A-T-G--TG--A-AA-GC--C-C-CG-G-G---CT-C-AA-C-T-T-G-G-G-A--A-T-T	Bacteria(100);Proteobacteria(97);Gammaproteobacteria(65);unclassified;unclassified;unclassified;unclassified;unclassified;unclassified;	k__Bacteria(100);p__Proteobacteria(96);unclassified;unclassified;unclassified;unclassified;unclassified;	Bacteria(100);Proteobacteria(99);unclassified;unclassified;unclassified;unclassified;
Otu000590	ALG12.114.1019900_21489	T--AC--GG-AG-GGT---GCG-A-G--C-G--T--T--GT-C-CGG-AT----TT-A--T-T--GG-GT--TT-A--AA-GG-GT-GC--G-TA-G-G-C-G--G--C-CT-A-T-T-----AA--G-T-C-A---G-T-G-G--TG--A-AA-GG--T-A-TC-A-G---CT-T-AA-C-T-G-A-T-G-A--C-G-T	Bacteria(100);Bacteroidetes(99);Sphingobacteria(85);Sphingobacteriales(85);unclassified;unclassified;unclassified;unclassified;unclassified;	k__Bacteria(100);p__Bacteroidetes(99);c__Cytophagia(99);o__Cytophagales(99);f__Flammeovirgaceae(90);unclassified;unclassified;	Bacteria(100);Bacteroidetes(96);Sphingobacteria(92);Sphingobacteriales(92);unclassified;unclassified;
Otu000591	N50.3.1.11.BC.1019585_15720	T--AC--GG-AG-GGT---TCA-A-G--C-G--T--T--TT-C-CGG-AT----TT-A--T-TG-GG-TT--T--A--AA-GA-GT-GC--G-TA-G-G-T-G--G--T-TT-A-T-T-----AA--G-T-C-A---G-T-G-G--TG--A-AA-TC--C-T-GC-A-G---CT-C-AA-C-T-G-T-A-G-A--A-C-T	Bacteria(100);Bacteroidetes(100);Sphingobacteria(100);Sphingobacteriales(100);Flammeovirgaceae(100);Marinoscillum(100);unclassified;unclassified;unclassified;	k__Bacteria(100);p__Bacteroidetes(99);c__Cytophagia(98);o__Cytophagales(98);f__Flammeovirgaceae(97);unclassified;unclassified;	Bacteria(100);Bacteroidetes(91);unclassified;unclassified;unclassified;unclassified;
Otu000592	CL268.1019914_501	T--AC--CT-AG-GTG---TCA-A-G--C-G--T--T--AT-C-CGG-AA----TT-A--C-T--GG-GC--GT-A--AA-GG-GT-GC--G-CA-G-G-C-G--G--C-GA-T-A-C-----AA--G-T-C-T---G-G-C-G--TG--A-AA-GC--T-C-CT-G-G---CT-T-AA-C-T-G-G-G-A-G--A-G-G	Bacteria(100);unclassified;unclassified;unclassified;unclassified;unclassified;unclassified;unclassified;unclassified;	k__Bacteria(100);p__Chloroflexi(99);c__Anaerolineae(99);o__Caldilineales(98);f__Caldilineaceae(98);unclassified;unclassified;	Bacteria(100);Chloroflexi(63);unclassified;unclassified;unclassified;unclassified;
Otu000593	Webster.3.F8.256.1019614_39651443	T--AC--GG-AC-GGG---GCG-A-G--C-G--T--T--GT-T-CGG-AA----TT-A--C-T--GG-GC--GT-A--AA-GG-GC-GT--G-TA-G-G-C-G--G--C-CT-T-G-T-----CA--G-T-C-A---G-G-C-G--TG--A-AA-TC--C-C-CG-G-G---CT-C-AA-C-C-T-G-G-G-A--C-G-T	Bacteria(100);Proteobacteria(61);unclassified;unclassified;unclassified;unclassified;unclassified;unclassified;unclassified;	k__Bacteria(98);p__Proteobacteria(69);unclassified;unclassified;unclassified;unclassified;unclassified;	Bacteria(99);Proteobacteria(78);unclassified;unclassified;unclassified;unclassified;
Otu000594	P12x59.1019532_4957	T--AC--GG-AG-GGG---GTT-A-G--C-G--T--T--GT-T-CGG-AA----TT-A--C-T--GG-GC--GT-A--AA-GC-GC-GC--G-TA-G-G-C-G--G--A-CT-A-T-T-----AA--G-T-C-A---G-A-G-G--TG--A-AA-TC--C-C-GG-G-G---CT-C-AA-C-C-C-C-G-G-A--A-C-T	Bacteria(100);Proteobacteria(100);Alphaproteobacteria(100);Rhodobacterales(99);Rhodobacteraceae(99);Roseobacter_clade(64);unclassified;unclassified;unclassified;	k__Bacteria(100);p__Proteobacteria(100);c__Alphaproteobacteria(100);o__Rhodobacterales(99);f__Rhodobacteraceae(99);unclassified;unclassified;	Bacteria(100);Proteobacteria(100);Alphaproteobacteria(100);Rhodobacterales(98);Rhodobacteraceae(98);Oceanicola(71);
Otu000595	91.1020035_15569	G--AC--GG-AG-GGG---GCT-A-G--C-G--T--T--GT-T-CGG-AA----TT-A--C-T--GG-GC--GT-A--AA-GC-GC-AC--G-TA-G-G-C-G--G--T-AT-G-G-C-----AA--G-T-T-G---G-G-A-G--TG--A-AA-GC--C-C-GG-G-G---CT-C-AA-C-C-C-C-G-G-A--A-C-T	Bacteria(100);Proteobacteria(94);Alphaproteobacteria(91);unclassified;unclassified;unclassified;unclassified;unclassified;unclassified;	k__Bacteria(100);p__Proteobacteria(95);c__Alphaproteobacteria(87);unclassified;unclassified;unclassified;unclassified;	Bacteria(100);Proteobacteria(93);Alphaproteobacteria(92);unclassified;unclassified;unclassified;
Otu000596	SWBHMPV2.1019827_17189	T--AC--GG-AG-ACT---GCA-A-G--C-G--T--T--AC-T-CGG-AT----TC-A--C-T--GG-GC--GT-A--AA-GG-GT-GC--G-TA-G-G-C-C--G--C-TA-A-G-T-----GT--G-T-C-A---G-G-T-G--TG--A-AA-TC--T-C-GG-G-G---CT-C-AA-C-C-T-C-G-A-A--A-C-T	Bacteria(100);Verrucomicrobia(99);Opitutae(99);Puniceicoccales(93);Puniceicoccaceae(93);marine_group(88);unclassified;unclassified;unclassified;	k__Bacteria(100);p__Verrucomicrobia(100);c__Opitutae(100);o__Puniceicoccales(100);f__Puniceicoccaceae(100);g__Coraliomargarita(100);unclassified;	Bacteria(100);Verrucomicrobia(100);Opitutae(100);Puniceicoccales(100);Puniceicoccaceae(100);Coraliomargarita(95);
Otu000597	SH11SED.1019845_521	T--AC--GG-AG-GGA---GCT-A-G--C-G--T--T--GT-T-CGG-AA----TT-A--C-T--GG-GC--GT-A--AA-GC-GC-GC--G-TA-G-G-C-G--G--C-CA-T-T-C-----AA--G-T-C-A---G-A-G-G--TG--A-AA-GC--C-C-GG-G-G---CT-C-AA-C-T-C-C-G-G-A--A-C-T	Bacteria(100);Proteobacteria(100);Alphaproteobacteria(100);Sphingomonadales(96);Sphingomonadaceae(93);unclassified;unclassified;unclassified;unclassified;	k__Bacteria(100);p__Proteobacteria(100);c__Alphaproteobacteria(100);o__Sphingomonadales(93);f__Sphingomonadaceae(78);unclassified;unclassified;	Bacteria(100);Proteobacteria(100);Alphaproteobacteria(100);Sphingomonadales(98);Sphingomonadaceae(95);unclassified;
Otu000598	BR10B.Jan.1020118_4232	T--AC--GG-GA-GTG---GCA-A-G--C-G--T--T--AT-C-CGG-AA----TT-A--T-T--GG-GC--GT-A--AA-GC-GT-CC--G-CA-G-G-C-G--G--C-TT-T-T-C-----AA--G-T-C-T---G-C-T-G--TT--A-AA-AC--G-T-GG-A-G---CT-T-AA-C-T-C-C-A-T-C--A-T-G	Bacteria(100);Cyanobacteria(100);SubsectionI(100);Prochlorococcus(99);unclassified;unclassified;unclassified;unclassified;unclassified;	k__Bacteria(100);p__Cyanobacteria(100);c__Synechococcophycideae(100);o__Synechococcales(100);f__Synechococcaceae(100);g__Prochlorococcus(100);unclassified;	Bacteria(100);Cyanobacteria_Chloroplast(100);Cyanobacteria(100);Cyanobacteria_order_incertae_sedis(100);Family_II(100);GpIIa(100);
Otu000599	SS.28.3.1019947_48712	T--AC--GG-AG-GGA---GCA-A-G--C-G--T--T--GT-T-CGG-AA----TT-A--C-T--GG-GC--GT-A--AA-GG-GC-GC--G-TA-G-G-C-G--G--T-CA-A-G-T-----AA--G-T-C-G---G-A-T-G--TG--A-AA-TG--C-C-GG-G-G---CT-C-AA-C-C-C-C-GTG-C--A-C-T	Bacteria(100);Gemmatimonadetes(82);Gemmatimonadetes(82);PAUC43f_marine_benthic_group(82);unclassified;unclassified;unclassified;unclassified;unclassified;	k__Bacteria(100);p__Gemmatimonadetes(75);c__Gemm-4(70);unclassified;unclassified;unclassified;unclassified;	Bacteria(100);unclassified;unclassified;unclassified;unclassified;unclassified;
Otu000600	120.1019581_8094	T--AC--GG-AG-GGA---GCT-A-G--C-G--T--T--GT-T-CGGA-A----TT-A--C-T--GG-GC--GT-A--AA-GG-GC-GT--G-TA-G-G-C-T--G--T-TT-G-A-T-----TA--G-T-C-A---G-A-G-G--TG--A-AA-TC--C-C-TA-A-G---CT-C-AA-C-T-T-A-G-G-A--A-C-T	Bacteria(100);Proteobacteria(98);Alphaproteobacteria(98);Rickettsiales(96);S25-593(96);unclassified;unclassified;unclassified;unclassified;	k__Bacteria(100);p__Proteobacteria(100);c__Alphaproteobacteria(100);o__Rickettsiales(100);f__AEGEAN_112(100);unclassified;unclassified;	Bacteria(100);Proteobacteria(83);Alphaproteobacteria(61);unclassified;unclassified;unclassified;
Otu000601	BCD22SED.1019908_25244	T--AC--GT-AG-GTG---GCA-A-G--C-G--T--T--GT-C-CGG-AA----TT-A--T-T--GG-GC--GT-A--AA-GG-GA-GC--G-TA-G-G-T-G--G--T-TT-G-T-T-----AA--G-T-C-T---G-A-T-G--TG--A-AA-GC--C-C-GC-G-G---CT-C-AA-C-C-G-C-G-G-A--G---G	Bacteria(100);Firmicutes(91);Bacilli(84);Bacillales(65);unclassified;unclassified;unclassified;unclassified;unclassified;	k__Bacteria(100);p__Firmicutes(75);c__Bacilli(68);o__Bacillales(66);unclassified;unclassified;unclassified;	Bacteria(100);Firmicutes(93);Bacilli(85);Bacillales(69);unclassified;unclassified;
Otu000602	ALG12.110.1020285_103	T--AC--GT-AG-GTG---GCA-A-G--C-G--T--T--GT-C-CGG-AA----TG-A--C-T--GG-GC--GT-A--AA-GG-GT-CCG---TA-G-G-C-G--G--T-CT-TA--T-----AA--G-T-T-T---C-T-T-G--TG--A-AA-GT--T-C-CA-G-G---CT-C-AA-C-C-T-G-G-A-A--A-T-G	Bacteria(100);unclassified;unclassified;unclassified;unclassified;unclassified;unclassified;unclassified;unclassified;	k__Bacteria(98);unclassified;unclassified;unclassified;unclassified;unclassified;unclassified;	Bacteria(100);unclassified;unclassified;unclassified;unclassified;unclassified;
Otu000603	Cl178.1020401_495	T--AC--GA-GG-GGT---CCT-A-G--C-G--T--T--GC-T-CGG-AA----TC-A--T-T--GG-GC--GT-A--AA-GA-GA-GT--G-TA-G-G-C-G--G--C-AA-G-A-C-----CA--G-T-C-A---G-A-A-G--TG--A-AA-TC--C-T-TG-G-G---CT-T-AA-C-C-C-A-A-G-A--C-G-T	Bacteria(100);Proteobacteria(77);Deltaproteobacteria(61);unclassified;unclassified;unclassified;unclassified;unclassified;unclassified;	k__Bacteria(100);p__Proteobacteria(94);c__Deltaproteobacteria(77);o__Bdellovibrionales(72);f__Bdellovibrionaceae(72);g__Bdellovibrio(72);unclassified;	Bacteria(95);Proteobacteria(76);unclassified;unclassified;unclassified;unclassified;
Otu000604	20.1019788_4201	G--AC--GG-AG-GGA---GCA-A-G--C-G--T--T--GC-T-CGG-AA----TC-A--C-T--GG-GC--GT-A--AA-GG-GC-GT--G-TA-G-G-C-G--G--G-AT-G-G-T-----CA--G-T-C-G---G-A-T-G--TG--A-AA-GC--C-C-CG-G-G---CT-C-AA-C-T-C-G-G-G-A--A-G-T	Bacteria(100);unclassified;unclassified;unclassified;unclassified;unclassified;unclassified;unclassified;unclassified;	k__Bacteria(100);p__Proteobacteria(61);unclassified;unclassified;unclassified;unclassified;unclassified;	Bacteria(100);unclassified;unclassified;unclassified;unclassified;unclassified;
Otu000605	10.1020090_402555	T--AC--GG-AG-GGT---GCG-A-G--C-G--T--T--AA-T-CGG-AA----TT-A--C-T--GG-GC--GT-A--AA-GC-GC-AC--G-CA-G-G-C-G--G--C-TT-G-T-T-----AA--G-C-T-A---G-A-G-G--TG--A-AA-GC--C-C-CG-C-G---CT-C-AA-C-G-T-G-G-G-A--A-C-T	Bacteria(100);Proteobacteria(99);Gammaproteobacteria(93);Alteromonadales(79);Alteromonadaceae(79);Glaciecola(67);unclassified;unclassified;unclassified;	k__Bacteria(100);p__Proteobacteria(100);c__Gammaproteobacteria(100);o__Alteromonadales(84);f__Alteromonadaceae(83);g__Glaciecola(81);unclassified;	Bacteria(100);Proteobacteria(100);Gammaproteobacteria(100);Alteromonadales(98);Alteromonadaceae(98);Aestuariibacter(95);
Otu000606	SS.8.1.1020460_4045	T--AC--GG-AA-GGG---GCA-A-G--C-G--T--T--GT-T-CGG-AA----TT-A--T-T--GG-GC--GT-A--AA-GG-GC-GT--G-TA-G-G-C-G--G--C-TC-C-A-T-----AT--G-T-C-T---G-C-G-G--TG--A-AA-GC--A-T-GC-G-G---CT-C-AA-C-C-G-C-A-T-T----A-A	Bacteria(100);Proteobacteria(84);Deltaproteobacteria(83);Desulfobacterales(80);Nitrospinaceae(80);Candidatus_Entotheonella(80);unclassified;unclassified;unclassified;	k__Bacteria(100);p__Proteobacteria(97);c__Deltaproteobacteria(97);o__Entotheonellales(97);f__Entotheonellaceae(97);g__Candidatus_Entotheonella(97);unclassified;	Bacteria(99);unclassified;unclassified;unclassified;unclassified;unclassified;
Otu000607	SS.29.2.1020372_1109	T--AC--GA-AG-GGG---GCA-A-G--C-G--T--T--GT-T-CGG-AT----TT-A--C-T--GG-GC--GT-A--AA-GG-GC-GT--G-CA-G-G-C-G--G--A-CC-G-A-T-----AA--G-T-C-G---T-C-T-G--TG--A-AA-TC--T-G-TC-G-G---CT-C-AA-C-C-A-A-C-A-A--C-T-G	Bacteria(100);Deferribacteres(100);Unclassified_Deferribacterales(100);PAUC34f(100);unclassified;unclassified;unclassified;unclassified;unclassified;	k__Bacteria(100);p__PAUC34f(100);unclassified;unclassified;unclassified;unclassified;unclassified;	Bacteria(89);unclassified;unclassified;unclassified;unclassified;unclassified;
Otu000608	SI06.93.1019533_2537	G--AC--GG-AG-GGT---GCT-A-G--C-G--T--T--GT-T-CGG-AA----TC-A--C-T--GG-GC--GT-A--AA-GG-GC-GC--G-TA-G-G-C-G--G--C-TT-G-G-T-----CA--G-T-C-A---G-A-T-G--TG--A-AA-GC--C-C-AG-A-G---CT-C-AA-C-T-C-T-G-G-A--A-C-T	Bacteria(100);Proteobacteria(94);unclassified;unclassified;unclassified;unclassified;unclassified;unclassified;unclassified;	k__Bacteria(100);p__Proteobacteria(87);unclassified;unclassified;unclassified;unclassified;unclassified;	Bacteria(100);Proteobacteria(95);unclassified;unclassified;unclassified;unclassified;
Otu000609	107.1020485_33158	T--AC--CT-AG-GTG---ACA-A-G--C-G--T--T--AT-C-CGG-AT----TT-A--C-T--GG-GC--GT-A--AA-GG-GC-TC--G-AA-G-G-C-G--G--C-AC-A-T-C-----AA--G-T-C-T---G-A-C-G--TG--A-AA-TC--T-C-TT-G-G---CT-T-AA-C-C-A-G-G-A-G--G-G-G	Bacteria(100);unclassified;unclassified;unclassified;unclassified;unclassified;unclassified;unclassified;unclassified;	k__Bacteria(100);p__Chloroflexi(87);c__Anaerolineae(87);o__Caldilineales(86);f__Caldilineaceae(86);unclassified;unclassified;	Bacteria(99);unclassified;unclassified;unclassified;unclassified;unclassified;
Otu000610	5.11.5H.1019892_29870	A--AC--GT-AG-GAC---GCG-A-G--C-G--T--T--AT-C-CGG-AG----TT-A--C-T--GG-GC--GT-A--AA-GC-GC-GC--G-CA-G-G-C-G--G--G-CG-T-A-T-----AA--G-T-C-A---C-T-C-A--TG--A-AA-GG--T-A-CT-G-G---CT-A-AA-C-T-G-G-T-G-C--A-A-G	Bacteria(100);unclassified;unclassified;unclassified;unclassified;unclassified;unclassified;unclassified;unclassified;	k__Bacteria(98);p__Chloroflexi(93);c__Anaerolineae(93);o__SBR1031(91);f__A4b(91);unclassified;unclassified;	Bacteria(99);unclassified;unclassified;unclassified;unclassified;unclassified;
Otu000611	SS.17.3.1020518_35136	G--AC--GT-AG-GTG---GCG-A-G--C-G--T--T--AT-C-CGG-AT----TT-A--C-T--GG-GC--GT-A--AA-GC-GT-AC--G-TA-G-G-C-G--G--C-GC-T-G-T-----AA--G-T-C-T---G-C-C-G--TG--A-AA-TC--T-C-CC-G-G---CT-C-AA-C-C-G-G-G-A-G--C-G-G	Bacteria(100);unclassified;unclassified;unclassified;unclassified;unclassified;unclassified;unclassified;unclassified;	k__Bacteria(100);p__Chloroflexi(100);c__TK17(91);o__TK18(91);unclassified;unclassified;unclassified;	Bacteria(100);unclassified;unclassified;unclassified;unclassified;unclassified;
Otu000612	ZA.46.1020417_30016	T--AC--GG-AG-GAT---CCA-A-G--T-G--T--T--AT-C-CGG-AA----TT-A--T-T--GG-GT--TT-A--AA-GG-GT-CC--G-TA-G-G-C-T--G--T-TT-G-G-T-----AA--G-T-C-A---G-G-G-G--TG--A-AA-TC--C-T-AC-A-G---CT-C-AA-C-T-G-T-A-G-A--A-C-T	Bacteria(100);Bacteroidetes(95);Flavobacteria(87);Flavobacteriales(87);Flavobacteriaceae(83);NS5(62);unclassified;unclassified;unclassified;	k__Bacteria(98);p__Bacteroidetes(87);c__Flavobacteriia(74);o__Flavobacteriales(74);f__Flavobacteriaceae(62);unclassified;unclassified;	Bacteria(100);Bacteroidetes(87);Flavobacteria(85);Flavobacteriales(85);unclassified;unclassified;
Otu000613	SW.H2O.4.1020393_36367	T--AC--GG-AG-GAT---CCA-A-G--C-G--T--T--AT-C-CGG-AA----TC-A--T-T--GG-GT--TT-A--AA-GG-GT-CC--G-TA-G-G-C-G--G--T-CT-T-T-T-----AA--G-T-C-A---G-A-G-G--TG--A-AA-TC--C-T-AC-A-G---CT-C-AA-C-T-G-T-A-G-A--A-T-T	Bacteria(100);Bacteroidetes(100);Flavobacteria(100);Flavobacteriales(100);Flavobacteriaceae(100);unclassified;unclassified;unclassified;unclassified;	k__Bacteria(100);p__Bacteroidetes(98);c__Flavobacteriia(96);o__Flavobacteriales(96);f__Flavobacteriaceae(87);unclassified;unclassified;	Bacteria(100);Bacteroidetes(98);Flavobacteria(98);Flavobacteriales(98);Flavobacteriaceae(72);unclassified;
Otu000614	HW4A.Nov.1019983_115525	T--AC--GG-AA-GGT---CCA-A-G--C-G--T--T--AA-T-CGG-AA----TT-A--C-T--GG-GC--GT-A--AA-GG-GC-GC--G-TA-G-G-T-G--G--T-TT-A-T-T-----AA--G-T-T-G---G-A-T-G--TG--A-AA-GC--C-C-TG-G-G---CT-C-AA-C-C-T-A-G-G-A--A-C-T	Bacteria(100);Proteobacteria(100);Gammaproteobacteria(98);Oceanospirillales(88);SAR86(88);unclassified;unclassified;unclassified;unclassified;	k__Bacteria(100);p__Proteobacteria(100);c__Gammaproteobacteria(100);o__Oceanospirillales(97);f__Halomonadaceae(96);g__Candidatus_Portiera(96);unclassified;	Bacteria(100);Proteobacteria(92);Gammaproteobacteria(64);unclassified;unclassified;unclassified;
Otu000615	SW.26.1019992_43082	T--AC--GG-AG-GAT---CCA-A-G--C-G--T--T--AT-C-CGG-AA----TC-A--T-T--GG-GT--TT-A--AA-GG-GT-CC--G-CA-G-G-C-T--G--T-TT-T-T-T-----AA--G-T-C-A---G-A-G-G--TG--A-AA-TC--C-T-AC-A-G---CT-C-AA-C-T-G-T-A-G-A--A-C-T	Bacteria(100);Bacteroidetes(100);Flavobacteria(100);Flavobacteriales(100);Flavobacteriaceae(100);NS4(99);unclassified;unclassified;unclassified;	k__Bacteria(100);p__Bacteroidetes(96);c__Flavobacteriia(95);o__Flavobacteriales(95);f__Flavobacteriaceae(75);unclassified;unclassified;	Bacteria(100);Bacteroidetes(100);Flavobacteria(100);Flavobacteriales(100);Flavobacteriaceae(68);unclassified;
Otu000616	24.VIII.90.1.005.1020145_49508	A--AC--CA-GC-ACC---TCA-A-G--T-G--G--T--CA-G-GCG-GA----TT-A--T-T--GG-GC--CT-A--AA-GC-AT-CC--G-TA-G-C-T-T--G--G-TC-T-A-T-----AA--G-T-T-T---T-C-G-G--TT--A-AA-TC--C-A-TA-C-G---CT-C-AA-C-G-T-A-T-G-G--G-C-T	Bacteria(100);unclassified;unclassified;unclassified;unclassified;unclassified;unclassified;unclassified;unclassified;	k__Archaea(100);p__Crenarchaeota(99);c__Thaumarchaeota(99);o__Cenarchaeales(99);f__Cenarchaeaceae(99);g__Nitrosopumilus(89);unclassified;	unknown;unclassified;unclassified;unclassified;unclassified;unclassified;
Otu000617	HBOI38.17.VIII.09.1.003.1020470_18620	G--AC--GG-AG-GGG---GCA-A-G--C-G--T--T--GT-T-CGG-AA----TT-A--C-T--GG-GC--GT-A--AA-GC-GC-GC--G-TA-G-G-C-G--G--G-CT-G-G-T-----CA--G-T-T-G---G-A-G-G--TG--A-AA-TC--C-C-AG-A-G---CT-T-AA-C-T-T-T-G-G-A--A-C-T	Bacteria(100);Proteobacteria(96);Alphaproteobacteria(82);unclassified;unclassified;unclassified;unclassified;unclassified;unclassified;	k__Bacteria(100);p__Proteobacteria(77);c__Alphaproteobacteria(61);unclassified;unclassified;unclassified;unclassified;	Bacteria(100);Proteobacteria(97);Alphaproteobacteria(72);unclassified;unclassified;unclassified;
Otu000618	26.IX.88.1.023.1020410_31068401	T--AC--GG-AG-GGG---GCA-A-G--C-G--T--T--GC-T-CGG-AA----TT-A--C-T--GG-GC--GT-A--AA-GA-GT-CC--G-TA-G-G-T-G--G--T-CT-T-G-C-----AA--G-T-T-G---G-A-T-G--TG--A-AA-GC--C-G-GG-A-G---CT-T-AA-C-T-C-C-G-G-A--A-T-T	Bacteria(100);unclassified;unclassified;unclassified;unclassified;unclassified;unclassified;unclassified;unclassified;	k__Bacteria(100);p__SBR1093(72);c__EC214(72);unclassified;unclassified;unclassified;unclassified;	Bacteria(98);unclassified;unclassified;unclassified;unclassified;unclassified;
Otu000619	19.1019881_22916	G--AC--GT-AG-GTG---GCG-A-G--C-G--T--T--AT-C-CGG-AT----TT-A--C-T--GG-GC--GT-A--AA-GC-GT-AC--G-TA-G-G-C-G--G--C-GC-C-G-A-----AA--G-T-C-T---G-C-C-G--TG--A-AA-TC--T-C-CC-G-G---CT-C-AA-C-C-G-G-G-A-G--C-G-G	Bacteria(100);unclassified;unclassified;unclassified;unclassified;unclassified;unclassified;unclassified;unclassified;	k__Bacteria(100);p__Chloroflexi(100);c__TK17(97);o__TK18(97);unclassified;unclassified;unclassified;	Bacteria(96);unclassified;unclassified;unclassified;unclassified;unclassified;
Otu000620	25.1019568_876	T--AC--GT-AG-GGG---GCG-A-G--C-G--T--T--GT-C-CGG-AT----TT-A--C-T--GG-GC--GT-A--AA-GC-GT-GT--G-TA-G-G-C-G--G--T-TA-C-A-T-----AA--G-T-C-G---A-G-T-G--TG--A-AA-TG--G-C-TT-G-G---CT-C-AA-C-C-A-A-G-C-A--A---C	Bacteria(100);unclassified;unclassified;unclassified;unclassified;unclassified;unclassified;unclassified;unclassified;	k__Bacteria(100);p__Poribacteria(96);unclassified;unclassified;unclassified;unclassified;unclassified;	Bacteria(99);unclassified;unclassified;unclassified;unclassified;unclassified;
Otu000621	BZ09x1.1019879_4077	T--AC--GT-AG-GTG---GCA-A-G--C-G--T--T--GT-C-CGG-AA----TT-A--T-T--GG-GC--GT-A--AA-GG-GT-CC--G-TA-G-G-C-C--G--C-TT-G-G-T-----AA--G-T-T-T---C-C-T-G--TG--A-AA-AC--T-C-CG-G-G---CT-C-AA-C-C-C-G-G-A-G--A-C-G	Bacteria(100);unclassified;unclassified;unclassified;unclassified;unclassified;unclassified;unclassified;unclassified;	k__Bacteria(98);unclassified;unclassified;unclassified;unclassified;unclassified;unclassified;	Bacteria(96);unclassified;unclassified;unclassified;unclassified;unclassified;
Otu000622	P12x117.1019898_16216	T--AC--GT-AG-GTG---GCA-A-G--C-G--T--T--GT-C-CGG-AT----TT-A--C-T--GG-GC--GT-A--AA-GC-GC-GT--G-TA-G-G-C-G--G--T-CC-G-T-T-----AA--G-T-C-C---G-T-A-G--TG--A-AA-TC--T-C-CC-G-G---CT-C-AA-C-T-G-G-G-A-G--G-G-G	Bacteria(100);unclassified;unclassified;unclassified;unclassified;unclassified;unclassified;unclassified;unclassified;	k__Bacteria(100);p__Chloroflexi(91);unclassified;unclassified;unclassified;unclassified;unclassified;	Bacteria(99);unclassified;unclassified;unclassified;unclassified;unclassified;
Otu000624	6.1019502_85206	T--AC--GT-AG-GTG---GCG-A-G--C-G--T--T--AT-C-CGG-AT----TT-A--C-T--GG-GC--GT-A--AA-GC-GT-AC--G-TA-G-G-C-G--G--T-TC-G-G-C-----AA--G-T-C-T---G-T-C-G--TG--A-AA-TC--T-C-CC-G-G---CT-C-AA-C-T-G-G-G-A-G--G-G-G	Bacteria(100);unclassified;unclassified;unclassified;unclassified;unclassified;unclassified;unclassified;unclassified;	k__Bacteria(100);p__Chloroflexi(100);c__TK17(98);o__TK18(97);unclassified;unclassified;unclassified;	Bacteria(100);unclassified;unclassified;unclassified;unclassified;unclassified;
Otu000625	76.1020092_5774	T--AC--GT-GG-GGG---GCG-A-G--C-G--T--T--GT-C-CGG-AT----TT-A--C-T--GG-GC--GT-A--AA-GC-GT-GT--G-TA-G-G-C-G--G--T-TA-T-A-T-----AA--G-T-C-G---A-G-T-G--TG--A-AA-TC--G-C-TT-G-G---CT-C-AA-C-C-A-A-G-C-A--A---C	Bacteria(100);unclassified;unclassified;unclassified;unclassified;unclassified;unclassified;unclassified;unclassified;	k__Bacteria(100);p__Poribacteria(76);unclassified;unclassified;unclassified;unclassified;unclassified;	Bacteria(99);unclassified;unclassified;unclassified;unclassified;unclassified;
Otu000626	ZA.47.1020435_26472493	T--AC--GG-AG-GGG---GCT-A-G--C-G--T--T--GT-T-CGG-AA----TT-A--C-T--GG-GC--GT-A--AA-GC-GC-AC--G-TA-G-G-C-G--G--A-CT-A-G-T-----CA--G-T-C-A---G-A-G-G--TG--A-AA-TC--C-C-GA-A-G---CT-C-AA-C-T-T-C-G-G-A--A-C-T	Bacteria(100);Proteobacteria(92);Alphaproteobacteria(91);unclassified;unclassified;unclassified;unclassified;unclassified;unclassified;	k__Bacteria(100);p__Proteobacteria(99);c__Alphaproteobacteria(98);o__Rhodobacterales(86);f__Hyphomonadaceae(70);g__Oceanicaulis(69);unclassified;	Bacteria(100);Proteobacteria(97);Alphaproteobacteria(94);unclassified;unclassified;unclassified;
Otu000627	P12x19.1019691_10038	T--AC--GT-AG-GCT---CCA-A-G--C-G--T--T--GT-T-CGG-AA----TT-A--C-T--GG-GC--GT-A--AA-GC-GA-GT--G-TA-G-G-C-G--G--T-CC-G-C-C-----AA--G-T-C-G---A-T-T-G--TG--A-AA-TC--T-C-CC-G-G---CT-C-AA-C-C-G-G-G-A-G--G-G-T	Bacteria(100);unclassified;unclassified;unclassified;unclassified;unclassified;unclassified;unclassified;unclassified;	k__Bacteria(100);p__Acidobacteria(100);c__Solibacteres(100);o__Solibacterales(100);f__PAUC26f(100);unclassified;unclassified;	Bacteria(96);Acidobacteria(73);Acidobacteria_Gp3(69);Acidobacteria_Gp3_order_incertae_sedis(67);Acidobacteria_Gp3_family_incertae_sedis(67);Gp3(67);
Otu000628	5.29.8I.1020184_37889	A--AC--CA-GC-CCC---TCA-A-G--T-G--G--T--CA-G-GAT-GA----TT-A--T-T--GG-GC--CT-A--AA-GC-AT-CC--G-TA-G-C-C-G--G--A-TC-C-A-T-----AA--G-T-T-C---T-C-G-G--TT--A-AA-TC--T-A-TG-C-G---CT-C-AA-CGT-A-T-A-G-G--C-T-G	Bacteria(100);unclassified;unclassified;unclassified;unclassified;unclassified;unclassified;unclassified;unclassified;	k__Archaea(100);p__Crenarchaeota(100);c__Thaumarchaeota(100);o__Cenarchaeales(100);f__Cenarchaeaceae(100);g__Nitrosopumilus(78);unclassified;	Archaea(65);unclassified;unclassified;unclassified;unclassified;unclassified;
Otu000629	P12x120.1020039_428	C--AC--GT-AG-GGA---GCG-A-G--C-G--T--T--GT-C-CGG-AT----TT-A--T-T--GG-GC--GT-A--AA-GA-GC-TC--G-TA-G-G-C-G--G--T-TT-C-G-T-----AA--G-T-C-G---G-A-T-G--TG--A-AA-AC--T-C-AG-G-G---CT-C-AA-C-C-C-T-G-A-G--A---C	Bacteria(100);Actinobacteria(94);Actinobacteria(94);unclassified;unclassified;unclassified;unclassified;unclassified;unclassified;	k__Bacteria(100);p__Actinobacteria(100);c__Acidimicrobiia(99);o__Acidimicrobiales(99);f__wb1_P06(98);unclassified;unclassified;	Bacteria(100);Actinobacteria(78);Actinobacteria(78);Actinomycetales(63);unclassified;unclassified;
Otu000630	P12x54.1019994_30791	T--AC--GG-AG-GGT---GCA-A-G--C-G--T--T--AA-T-CGG-AA----TT-A--C-T--GG-GC--GT-A--AA-GC-GT-TC--G-TA-G-G-C-G--G--T-TT-G-T-T-----AA--G-T-T-A---G-A-T-G--TG--A-AA-GC--C-C-TG-G-G---CT-T-AA-C-C-T-G-G-G-A--A-C-G	Bacteria(100);Proteobacteria(100);Gammaproteobacteria(98);Methylococcales(75);Hyd24-01(61);unclassified;unclassified;unclassified;unclassified;	k__Bacteria(100);p__Proteobacteria(99);c__Gammaproteobacteria(97);unclassified;unclassified;unclassified;unclassified;	Bacteria(100);Proteobacteria(98);Gammaproteobacteria(97);unclassified;unclassified;unclassified;
Otu000631	Webster.3.B2.202.1020340_37140266	T--AC--GG-GC-GTG---GCA-A-G--C-G--T--T--AT-C-CGG-AA----TT-A--T-T--GG-GC--GT-A--AA-GC-GT-CC--G-CA-G-G-C-G--G--C-CG-T-C-T-----AA--G-T-C-T---G-T-T-G--TT--A-AA-TC--G-T-AG-A-G---CT-C-AA-C-T-C-T-A-T-C--A-C-G	Bacteria(100);Cyanobacteria(77);unclassified;unclassified;unclassified;unclassified;unclassified;unclassified;unclassified;	k__Bacteria(100);p__Cyanobacteria(63);unclassified;unclassified;unclassified;unclassified;unclassified;	Bacteria(99);unclassified;unclassified;unclassified;unclassified;unclassified;
Otu000632	11.1019601_24030	T--AC--GA-AG-GGT---GCA-A-G--C-G--T--T--AC-T-CGG-AA----TT-A--C-T--GG-GC--GT-A--AA-GC-GT-GC--G-TA-G-G-T-G--G--T-TA-T-T-T-----AA--G-T-C-C---G-T-T-G--TG--A-AA-GC--C-C-TG-G-G---CT-C-AA-C-C-T-G-G-G-A--A-C-T	Bacteria(100);Proteobacteria(100);Gammaproteobacteria(100);Xanthomonadales(97);Xanthomonadaceae(97);unclassified;unclassified;unclassified;unclassified;	k__Bacteria(100);p__Proteobacteria(100);c__Gammaproteobacteria(100);o__Xanthomonadales(99);f__Xanthomonadaceae(99);g__Stenotrophomonas(76);unclassified;	Bacteria(100);Proteobacteria(100);Gammaproteobacteria(100);Xanthomonadales(97);Xanthomonadaceae(97);unclassified;
Otu000633	27.V.93.2.7.1020505_14761	T--AC--GA-AG-GGG---GCT-A-G--C-G--T--T--GC-T-CGG-AA----TC-A--C-T--GG-GC--GT-A--AA-GG-GC-GC--G-TA-G-G-C-G--G--C-CG-A-T-T-----AA--G-T-C-G---G-G-G-G--TG--A-AA-GC--C-T-GT-G-G---CT-C-AA-C-C-A-C-A-G-A--A-T-T	Bacteria(100);Proteobacteria(100);Alphaproteobacteria(100);Rhizobiales(100);Methylobacteriaceae(99);Methylobacterium(99);unclassified;unclassified;unclassified;	k__Bacteria(100);p__Proteobacteria(100);c__Alphaproteobacteria(100);o__Rhizobiales(100);f__Methylobacteriaceae(93);g__Methylobacterium(72);unclassified;	Bacteria(100);Proteobacteria(100);Alphaproteobacteria(100);Rhizobiales(100);Methylobacteriaceae(100);Methylobacterium(100);
Otu000634	SW.245.1020115_23721049	T--AC--GG-AG-GGT---CCG-A-G--C-G--T--T--AA-T-CGG-AA----TT-A--C-T--GG-GC--GT-A--AA-GC-GT-GC--G-CA-G-G-C-G--G--T-TT-G-T-T-----AA--G-T-C-A---G-A-T-G--TG--A-AA-GC--C-C-CG-G-G---CT-C-AA-C-C-C-G-G-G-A--A-T-A	Bacteria(100);Proteobacteria(100);Gammaproteobacteria(78);unclassified;unclassified;unclassified;unclassified;unclassified;unclassified;	k__Bacteria(100);p__Proteobacteria(97);c__Gammaproteobacteria(84);unclassified;unclassified;unclassified;unclassified;	Bacteria(99);Proteobacteria(98);Gammaproteobacteria(91);unclassified;unclassified;unclassified;
Otu000635	P12x56.1019518_3473	T--AC--GT-AG-GGT---GCG-A-G--C-G--T--T--AA-T-CGG-AA----TT-A--C-T--GG-GC--GT-A--AA-GC-GT-GC--G-TA-G-G-C-G--G--C-CA-A-G-C-----AA--G-T-C-A---G-A-T-G--TG--A-AA-GC--C-C-CG-G-G---CT-T-AA-C-C-T-G-G-G-A--A-C-G	Bacteria(100);Proteobacteria(99);unclassified;unclassified;unclassified;unclassified;unclassified;unclassified;unclassified;	k__Bacteria(100);p__Proteobacteria(100);c__Gammaproteobacteria(63);unclassified;unclassified;unclassified;unclassified;	Bacteria(95);Proteobacteria(93);Gammaproteobacteria(65);unclassified;unclassified;unclassified;
Otu000636	CL417.1020011_47972	T--AC--GT-AG-GGC---GCG-A-G--C-G--T--T--AA-T-CGG-AA----TT-A--C-T--GG-GC--GT-A--AA-GC-GT-AT--G-TA-G-G-C-G--G--C-TT-A-G-T-----CA--G-T-C-G---G-A-T-G--TG--A-AA-GC--C-C-CG-A-G---CT-C-AA-C-T-T-G-G-G-A--A-C-T	Bacteria(100);Proteobacteria(97);Gammaproteobacteria(87);unclassified;unclassified;unclassified;unclassified;unclassified;unclassified;	k__Bacteria(100);p__Proteobacteria(85);unclassified;unclassified;unclassified;unclassified;unclassified;	Bacteria(100);Proteobacteria(95);Gammaproteobacteria(81);unclassified;unclassified;unclassified;
Otu000637	SS.11.2.1019550_29812	T--AC--GG-GG-GGT---GCG-A-A--C-G--T--T--AA-T-CGG-AA----TT-A--C-T--GG-GC--GT-A--AA-GC-GC-GC--G-TA-G-G-C-G--G--T-CT-G-A-T-----AA--G-T-G-G---G-A-T-G--TG--A-AA-GC--C-C-TG-G-G----CT-T-AAC-C-T-G-G-G-A--A-C-T	Bacteria(100);Proteobacteria(94);Gammaproteobacteria(83);unclassified;unclassified;unclassified;unclassified;unclassified;unclassified;	k__Bacteria(100);p__Proteobacteria(100);c__Gammaproteobacteria(100);o__HTCC2188(69);f__HTCC2089(69);unclassified;unclassified;	Bacteria(100);Proteobacteria(89);Gammaproteobacteria(80);unclassified;unclassified;unclassified;
Otu000638	ALG12.106.1020012_28057	T--AC--GG-AG-GGT---GCA-A-G--C-G--T--T--AA-T-CGG-AA----TT-A--C-T--GG-GC--GT-A--AA-GC-GT-GC--G-TA-G-G-C-G--G--C-CA-T-T-T-----AA--G-T-T-G---G-A-T-G--TG--A-AA-GC--C-C-TG-G-G---CT-C-AA-C-C-T-G-G-G-A--A-C-T	Bacteria(100);Proteobacteria(98);Gammaproteobacteria(96);unclassified;unclassified;unclassified;unclassified;unclassified;unclassified;	k__Bacteria(100);p__Proteobacteria(100);c__Gammaproteobacteria(100);o__Oceanospirillales(82);unclassified;unclassified;unclassified;	Bacteria(100);Proteobacteria(99);Gammaproteobacteria(90);unclassified;unclassified;unclassified;
Otu000639	119.1019682_1335	T--AC--GT-AG-GGA---GCG-A-G--C-G--T--T--GT-T-CGG-AT----TT-A--C-T--GG-GC--GT-A--AA-GG-GC-AC--G-TA-G-G-C-G--G--G-TG-T-G-C-----AA--G-T-C-G---G-T-T-G--TG--A-AA-TC--C-T-CT-G-G---CT-C-AA-C-C-A-G-A-G-A--A-C-T	Bacteria(100);Deferribacteres(76);Unclassified_Deferribacterales(76);PAUC34f(76);unclassified;unclassified;unclassified;unclassified;unclassified;	k__Bacteria(100);p__PAUC34f(100);unclassified;unclassified;unclassified;unclassified;unclassified;	Bacteria(98);unclassified;unclassified;unclassified;unclassified;unclassified;
Otu000640	50.1019597_8479	G--AC--GG-AG-GGT---GCT-A-G--C-G--T--T--GT-T-CGG-AA----TC-A--C-T--GG-GC--GT-A--AA-GG-GC-GC--G-TA-G-G-C-G--G--C-TT-G-G-T-----CA--G-T-C-A---G-A-T-G--TG--A-AA-GC--C-C-AG-G-G---CT-C-AA-C-T-C-T-G-G-A--A-C-T	Bacteria(100);Proteobacteria(83);unclassified;unclassified;unclassified;unclassified;unclassified;unclassified;unclassified;	k__Bacteria(100);p__Proteobacteria(94);unclassified;unclassified;unclassified;unclassified;unclassified;	Bacteria(100);Proteobacteria(95);unclassified;unclassified;unclassified;unclassified;
Otu000641	SWMX1.3.1019958_24239824	T--AC--GG-AG-GGG---TCT-A-G--C-G--T--T--AT-T-CGG-AA----AT-A--C-T--GG-GC--GT-A--AA-GC-GA-GC--G-TA-G-G-C-G--G--A-TT-T-G-T-----AA--G-T-T-G---G-A-G-G--TG--A-AA-TC--C-C-AG-A-G---CT-T-AA-C-T-C-T-G-G-A--A-C-T	Bacteria(100);Proteobacteria(65);unclassified;unclassified;unclassified;unclassified;unclassified;unclassified;unclassified;	k__Bacteria(99);unclassified;unclassified;unclassified;unclassified;unclassified;unclassified;	Bacteria(100);Proteobacteria(77);unclassified;unclassified;unclassified;unclassified;
Otu000642	ALG12.97.1020523_4479	T--AC--GT-AG-GGT---GCA-A-G--C-G--T--T--GT-C-CGG-AT----TT-A--T-T--GG-GC--GT-A--AA-GA-GC-TC--G-TA-G-G-C-G--G--T-TA-G-T-C-----AC--G-T-C-G---G-A-T-G--TG--A-AA-AC--C-C-AG-T-G---CT-T-AA-C-A-C-T-G-G-G--C-C-T	Bacteria(100);Actinobacteria(87);Actinobacteria(87);Actinobacteridae(87);Actinomycetales(83);unclassified;unclassified;unclassified;unclassified;	k__Bacteria(100);p__Actinobacteria(92);c__Actinobacteria(80);o__Actinomycetales(72);unclassified;unclassified;unclassified;	Bacteria(99);Actinobacteria(67);Actinobacteria(67);Actinomycetales(62);unclassified;unclassified;
Otu000643	SI06.93.1019533_8586760	T--AC--GG-AG-GGT---GCG-A-G--C-G--T--T--AA-T-CGG-AA----TT-A--C-T--GG-GC--GT-A--AA-GC-GT-AC--G-CA-G-G-G-G--G--T-TT-G-T-T-----AA--G-C-G-A---G-A-T-G--TG--A-AA-GC--C-C-CG-G-G---CT-C-AA-C-C-T-G-G-G-A--A-C-T	Bacteria(100);Proteobacteria(95);Gammaproteobacteria(94);Alteromonadales(87);Pseudoalteromonadaceae(66);Pseudoalteromonas(66);unclassified;unclassified;unclassified;	k__Bacteria(100);p__Proteobacteria(99);c__Gammaproteobacteria(97);o__Vibrionales(79);f__Pseudoalteromonadaceae(79);g__Pseudoalteromonas(79);unclassified;	Bacteria(100);Proteobacteria(100);Gammaproteobacteria(100);Alteromonadales(95);Pseudoalteromonadaceae(70);Pseudoalteromonas(69);
Otu000644	Webster.5.A12.388.1020144_56987084	T--AC--GG-AG-GGT---GCA-A-G--C-G--T--T--AT-C-CGG-AT----TT-A--T-T--GG-GT--TT-A--AA-GG-GG-CC--G-TA-G-G-C-G--G--A-TG-A-T-T-----AA--G-T-C-A---G-T-G-G--TG--A-AA-GC--C-C-AC-A-G---CT-C-AA-C-T-G-T-G-G-A--A-C-T	Bacteria(100);Bacteroidetes(87);unclassified;unclassified;unclassified;unclassified;unclassified;unclassified;unclassified;	k__Bacteria(94);p__Bacteroidetes(86);unclassified;unclassified;unclassified;unclassified;unclassified;	Bacteria(99);Bacteroidetes(96);Sphingobacteria(70);Sphingobacteriales(70);Flammeovirgaceae(68);Marinoscillum(65);
Otu000645	BCH21SED.1019500_25455	T--AC--GT-AT-GTC---GCA-A-G--C-G--T--T--AT-C-CGG-AA----TT-A--T-T--GG-GC--GT-A--AA-GC-GC-GT--C-TA-G-G-C-G--G--C-CT-T-T-T-----AA--G-T-C-T---G-A-T-G--TG--A-AA-AT--G-C-GG-G-G---CT-C-AA-C-T-C-C-G-T-A--T---T	Bacteria(100);Fusobacteria(100);Fusobacteria(100);Fusobacteriales(100);Fusobacteriaceae(100);Ilyobacter(95);unclassified;unclassified;unclassified;	k__Bacteria(100);p__Fusobacteria(100);c__Fusobacteriia(100);o__Fusobacteriales(100);f__Fusobacteriaceae(100);g__Propionigenium(94);unclassified;	Bacteria(100);Fusobacteria(100);Fusobacteria(100);Fusobacteriales(100);Fusobacteriaceae(100);Ilyobacter(100);
Otu000646	5.11.4D.1020074_2791	T--AC--GG-AG-GGT---GCA-A-G--C-G--T--T--GT-C-CGG-AT----TT-A--T-T--GG-GT--TT-A--AA-GG-GT-GC--G-TA-G-G-C-G--G--C-CC-T-A-T-----AA--G-T-C-A---G-T-G-G--TG--A-AA-GT--C-T-TC-G-G---CT-C-AA-C-C-G-G-A-G-G--A-C-T	Bacteria(100);Bacteroidetes(90);Sphingobacteria(79);Sphingobacteriales(79);unclassified;unclassified;unclassified;unclassified;unclassified;	k__Bacteria(100);p__Bacteroidetes(96);c__Cytophagia(89);o__Cytophagales(89);f__Cyclobacteriaceae(61);unclassified;unclassified;	Bacteria(98);Bacteroidetes(92);Sphingobacteria(86);Sphingobacteriales(86);Cyclobacteriaceae(69);unclassified;
Otu000647	P12x54.1019994_56974	T--AC--GT-AG-GGT---CCA-A-G--C-G--T--T--AA-T-CGG-AA----TT-A--C-T--GG-GC--GT-A--AA-GC-GT-GC--G-CA-G-G-C-G--G--T-TG-T-G-C-----AA--G-A-C-C---G-A-T-G--TG--A-AA-TC--C-C-CG-G-G---CT-T-AA-C-C-T-G-G-G-A--A-T-T	Bacteria(100);Proteobacteria(100);Betaproteobacteria(99);Burkholderiales(96);Burkholderiaceae(93);Ralstonia(88);unclassified;unclassified;unclassified;	k__Bacteria(100);p__Proteobacteria(100);c__Betaproteobacteria(99);o__Burkholderiales(98);f__Oxalobacteraceae(89);g__Ralstonia(89);unclassified;	Bacteria(100);Proteobacteria(100);Betaproteobacteria(100);Burkholderiales(99);Burkholderiaceae(96);Ralstonia(93);
Otu000648	SWPRD3.1020378_1904	T--AC--GA-AG-GGG---GCG-A-G--C-G--T--T--GT-T-CGG-AA----TT-A--C-T--GG-GC--GT-A--AA-GG-GC-GC--G-TA-G-G-C-G--G--C-TC-T-T-T-----AA--G-T-T-A---G-G-C-G--TG--A-AA-GC--C-C-CG-G-G---CT-C-AA-C-C-T-G-G-G-A--A-C-T	Bacteria(100);Proteobacteria(77);Alphaproteobacteria(75);unclassified;unclassified;unclassified;unclassified;unclassified;unclassified;	k__Bacteria(100);p__Proteobacteria(95);c__Alphaproteobacteria(88);o__Rhodospirillales(85);f__Rhodospirillaceae(85);unclassified;unclassified;	Bacteria(100);Proteobacteria(88);Alphaproteobacteria(86);Rhodospirillales(85);Rhodospirillaceae(82);unclassified;
Otu000649	P12x13.1020313_31365	T--AC--GG-AG-GGG---GCA-A-G--C-G--T--T--AT-T-CGG-AA----TT-A--T-T--GG-GC--GT-A--AA-GG-GC-GC--G-TA-G-G-C-G--G--C-CT-G-A-T-----AA--G-C-C-A---A-A-G-G--TG--A-AA-TC--C-C-TC-A-G---CT-C-AA-C-T-G-A-G-G-A--A-C-T	Bacteria(100);unclassified;unclassified;unclassified;unclassified;unclassified;unclassified;unclassified;unclassified;	k__Bacteria(100);p__Acidobacteria(100);c__Sva0725(99);o__Sva0725(99);unclassified;unclassified;unclassified;	Bacteria(100);Acidobacteria(93);Acidobacteria_Gp10(89);Acidobacteria_Gp10_order_incertae_sedis(89);Acidobacteria_Gp10_family_incertae_sedis(89);Gp10(89);
Otu000650	P12x54.1019994_268	T--AC--GG-AG-GGT---GCA-A-G--C-G--T--T--AA-T-CGG-AA----TT-A--C-T--GG-GC--GT-A--AA-GC-GT-GC--G-TA-G-G-C-G--G--C-TG-T-C-T-----AA--G-T-T-G---G-A-T-G--TG--A-AA-GC--C-C-CG-G-G---CT-C-AA-C-C-T-G-G-G-A--A-C-T	Bacteria(100);Proteobacteria(100);Gammaproteobacteria(99);Oceanospirillales(75);Hahellaceae(70);Endozoicomonas(70);unclassified;unclassified;unclassified;	k__Bacteria(100);p__Proteobacteria(100);c__Gammaproteobacteria(100);o__Oceanospirillales(80);f__Endozoicimonaceae(78);unclassified;unclassified;	Bacteria(100);Proteobacteria(97);Gammaproteobacteria(97);Oceanospirillales(72);Hahellaceae(67);Endozoicomonas(63);
Otu000651	5.29.8H.1020181_36104	A--AC--GT-AG-GAG---GCG-A-A--C-G--T--T--AT-C-CGG-AA----TT-A--C-T--GG-GC--GT-A--AA-GG-GC-GC--G-CA-G-G-T-G--G--C-AG-A-T-T-----AA--G-T-C-G---G-T-C-G--TG--A-AA-GC--T-C-CC-G-G---CT-A-AA-C-T-G-G-G-A-G--A-G-G	Bacteria(100);Chloroflexi(75);unclassified;unclassified;unclassified;unclassified;unclassified;unclassified;unclassified;	k__Bacteria(100);p__Chloroflexi(98);c__Anaerolineae(98);o__SBR1031(93);f__A4b(93);unclassified;unclassified;	Bacteria(100);unclassified;unclassified;unclassified;unclassified;unclassified;
Otu000652	95.1019987_6415	A--AC--CA-GC-ACC---TCG-A-G--T-G--G--T--CA-G-GAT-GG----TT-A--T-T--GG-GC--CT-A--AA-GC-AT-CC--G-TA-G-C-C-G--G--C-TG-C-G-T-----AA--G-T-T-T---T-C-G-G--TT--A-AA-TC--C-A-TG-C-G---CT-C-AA-C-G-T-A-T-G-G--G-C-C	Bacteria(100);unclassified;unclassified;unclassified;unclassified;unclassified;unclassified;unclassified;unclassified;	k__Archaea(100);p__Crenarchaeota(99);c__Thaumarchaeota(97);o__Cenarchaeales(97);f__Cenarchaeaceae(95);g__Cenarchaeum(81);s__symbiosum(81);	Archaea(72);unclassified;unclassified;unclassified;unclassified;unclassified;
Otu000653	87.1019567_52812	T--AC--GT-AG-GGG---GCA-A-G--C-G--T--T--GT-C-CGG-AG----TT-A--C-T--GG-GC--GT-A--AA-GG-GC-GC--G-TA-G-G-C-G--G--C-CC-A-G-G-----AA--G-T-C-C---T-C-G-G--TG--A-AA-TC--T-C-CC-G-G---CT-C-AA-C-C-G-G---G-A--G-C-C	Bacteria(100);unclassified;unclassified;unclassified;unclassified;unclassified;unclassified;unclassified;unclassified;	k__Bacteria(100);p__Chloroflexi(84);c__SAR202(70);unclassified;unclassified;unclassified;unclassified;	Bacteria(100);Firmicutes(64);Clostridia(62);unclassified;unclassified;unclassified;
Otu000654	P12x120.1020039_18259	T--AC--GT-AG-GGA---GCG-A-G--C-G--T--T--AC-C-CGG-AA----TC-A--C-T--GG-GC--GT-A--AA-GA-GC-GC--G-TA-G-G-C-G--G--C-TG-G-G-T-----AA--G-T-C-T---C-T-T-G--TG--A-AA-GC--T-C-CC-G-G---CT-T-AA-C-T-G-G-G-A-G--A-G-G	Bacteria(100);Chloroflexi(100);SAR202(100);unclassified;unclassified;unclassified;unclassified;unclassified;unclassified;	k__Bacteria(100);p__Chloroflexi(99);c__SAR202(99);unclassified;unclassified;unclassified;unclassified;	Bacteria(98);unclassified;unclassified;unclassified;unclassified;unclassified;
Otu000655	HBOI.3.6.VIII.09.1.003.1020406_638	A--AC--CA-GC-ACC---TCA-A-G--T-G--G--T--CA-G-GAG-GA----TT-A--T-T--GG-GC--CT-A--AA-GC-AT-CC--G-TA-G-C-C-T--G--C-TA-T-G-T-----AA--G-T-T-T---T-C-G-G--TT--A-AA-TC--T-A-TA-C-G---CT-C-AA-CGT-A-T-A-G-G--C-T-G	Bacteria(100);unclassified;unclassified;unclassified;unclassified;unclassified;unclassified;unclassified;unclassified;	k__Archaea(100);p__Crenarchaeota(100);c__Thaumarchaeota(100);o__Cenarchaeales(100);f__Cenarchaeaceae(100);g__Nitrosopumilus(85);s__pIVWA5(69);	unknown;unclassified;unclassified;unclassified;unclassified;unclassified;
Otu000656	99.1019716_31434181	T--AC--GT-GG-GGG---GCG-A-G--C-G--T--T--GT-C-CGG-AT----TT-A--C-T--GG-GC--GT-A--AA-GC-GT-GT--G-TA-G-G-C-G--G--T-TA-T-A-T-----AA--G-T-C-G---A-G-T-G--TG--A-AA-TC--G-C-TT-G-G---CA-C-AA-C-C-A-A-G-C-A--A-C-T	Bacteria(100);unclassified;unclassified;unclassified;unclassified;unclassified;unclassified;unclassified;unclassified;	k__Bacteria(100);unclassified;unclassified;unclassified;unclassified;unclassified;unclassified;	Bacteria(97);unclassified;unclassified;unclassified;unclassified;unclassified;
Otu000657	706.1019683_11012	T--AC--GG-AA-GGT---GCG-A-G--C-G--T--T--AA-T-CGG-AA----TT-A--C-T--GG-GC--GT-A--AA-GC-GC-GC--G-TA-G-G-C-G--G--A-CG-T-G-T-----GA--G-T-C-G---G-A-T-G--TG--A-AA-TC--C-C-CG-A-G---CT-T-AA-C-T-T-G-G-G-A--A-C-T	Bacteria(100);Proteobacteria(100);Gammaproteobacteria(75);unclassified;unclassified;unclassified;unclassified;unclassified;unclassified;	k__Bacteria(100);p__Proteobacteria(99);unclassified;unclassified;unclassified;unclassified;unclassified;	Bacteria(100);Proteobacteria(94);Gammaproteobacteria(72);unclassified;unclassified;unclassified;
Otu000658	SS.20.3.1019724_2117	T--AC--GG-AG-GGT---GCA-A-G--C-G--T--T--AA-T-CGG-AA----TT-A--C-T--GG-GC--GT-A--AA-GC-GC-GC--G-TA-G-G-C-G--G--C-CT-G-G-T-----AA--G-T-C-G---G-A-T-G--TG--A-AA-GC--C-C-AG-G-G---CT-T-AA-C-C-T-T-G-G-A--A-C-T	Bacteria(100);Proteobacteria(100);Gammaproteobacteria(76);unclassified;unclassified;unclassified;unclassified;unclassified;unclassified;	k__Bacteria(100);p__Proteobacteria(100);c__Gammaproteobacteria(93);o__Alteromonadales(70);unclassified;unclassified;unclassified;	Bacteria(100);Proteobacteria(94);Gammaproteobacteria(86);unclassified;unclassified;unclassified;
Otu000659	SI06.54.1019494_21315	T--AC--GG-AG-GGT---GCG-A-G--C-G--T--T--AA-T-CGG-AA----TT-A--C-T--GG-GC--GT-A--AA-GC-GC-AC--G-TA-G-G-A-G--G--C-TG-A-A-T-----AA--G-T-C-A---G-A-T-G--TG--A-AA-TC--C-C-CG-G-G---CT-T-AA-C-C-T-G-G-G-G--G-C-T	Bacteria(100);Proteobacteria(90);Gammaproteobacteria(77);unclassified;unclassified;unclassified;unclassified;unclassified;unclassified;	k__Bacteria(100);p__Proteobacteria(97);c__Gammaproteobacteria(86);unclassified;unclassified;unclassified;unclassified;	Bacteria(100);Proteobacteria(92);Gammaproteobacteria(69);unclassified;unclassified;unclassified;
Otu000660	P12x143.1020448_4388	T--AC--GG-AG-GGT---GCA-A-G--C-G--T--T--AA-T-CGG-AA----TT-A--C-T--GG-GC--GT-A--AA-GC-GT-GC--G-TA-G-G-C-G--G--C-TG-C-C-T-----AA--G-T-T-G---G-A-T-G--TG--A-AA-GC--T-C-CG-G-G---CT-C-AA-C-C-T-G-G-G-A--A-C-T	Bacteria(100);Proteobacteria(94);Gammaproteobacteria(74);unclassified;unclassified;unclassified;unclassified;unclassified;unclassified;	k__Bacteria(100);p__Proteobacteria(98);c__Gammaproteobacteria(98);o__Oceanospirillales(71);f__Endozoicimonaceae(66);unclassified;unclassified;	Bacteria(95);Proteobacteria(95);Gammaproteobacteria(95);Oceanospirillales(89);Hahellaceae(88);Endozoicomonas(88);
Otu000661	SS.23.2.1020453_12799	T--AC--GG-AG-GGT---GCG-A-G--C-G--T--T--AA-T-CGG-AA----TT-A--C-T--GG-GC--GT-A--AA-GC-GC-AC--G-CA-G-G-T-G--G--C-TG-G-G-T-----CA--G-T-C-G---G-T-T-G--TG--A-AA-TC--C-C-CG-G-G---CT-C-AA-C-C-T-G-G-G-A--A-T-T	Bacteria(100);Proteobacteria(96);Gammaproteobacteria(88);Xanthomonadales(67);Sinobacteraceae(66);uncultured(60);unclassified;unclassified;unclassified;	k__Bacteria(100);p__Proteobacteria(98);c__Gammaproteobacteria(93);unclassified;unclassified;unclassified;unclassified;	Bacteria(100);Proteobacteria(97);Gammaproteobacteria(74);unclassified;unclassified;unclassified;
Otu000662	13.1020214_8703	T--AC--GG-AG-GGT---GCG-A-A--C-G--T--T--AA-T-CGG-AA----TT-A--C-T--GG-GC--GT-A--AA-GC-GC-GC--G-TA-G-G-C-G--G--T-TT-G-T-T-----AA--G-T-G-A---G-G-T-G--TG--A-AA-TC--C-C-TG-G-G---CT-C-AA-C-C-C-A-G-G-A--A-T-C	Bacteria(100);Proteobacteria(85);Gammaproteobacteria(65);unclassified;unclassified;unclassified;unclassified;unclassified;unclassified;	k__Bacteria(100);p__Proteobacteria(91);c__Gammaproteobacteria(85);unclassified;unclassified;unclassified;unclassified;	Bacteria(100);unclassified;unclassified;unclassified;unclassified;unclassified;
Otu000663	BCD11SED.1020055_58543	T--AC--GG-AG-GGT---GCA-A-G--C-G--T--T--AA-T-CGG-AA----TT-A--C-T--GG-GC--GT-A--AA-GC-GC-GC--G-CA-G-G-C-G--G--T-TC-G-G-T-----CA--G-T-C-G---G-A-T-G--TG--A-AA-GC--C-C-CG-G-G---CT-T-AA-C-C-T-G-G-G-A--A-T-T	Bacteria(100);Proteobacteria(98);Gammaproteobacteria(78);unclassified;unclassified;unclassified;unclassified;unclassified;unclassified;	k__Bacteria(100);p__Proteobacteria(98);c__Gammaproteobacteria(90);unclassified;unclassified;unclassified;unclassified;	Bacteria(92);Proteobacteria(90);Gammaproteobacteria(81);unclassified;unclassified;unclassified;
Otu000664	SWBHSS2.1019559_11709	T--AC--GG-AG-GGT---CCA-A-G--C-G--T--T--AA-T-CGG-AA----TT-A--C-T--GG-GC--GT-A--AA-GC-GC-GC--G-TA-G-G-C-G--G--T-AT-G-C-T-----AA--G-T-T-G---G-G-T-G--TG--A-AA-TC--C-C-CG-G-G---CT-T-AA-C-C-T-G-G-G-A--A-C-T	Bacteria(100);Proteobacteria(93);Gammaproteobacteria(75);unclassified;unclassified;unclassified;unclassified;unclassified;unclassified;	k__Bacteria(100);p__Proteobacteria(100);c__Gammaproteobacteria(98);o__Oceanospirillales(71);unclassified;unclassified;unclassified;	Bacteria(100);Proteobacteria(97);Gammaproteobacteria(73);unclassified;unclassified;unclassified;
Otu000665	SS.16.3.1020422_23825472	T--AC--GG-AA-GGT---GCA-A-G--C-G--T--T--AA-T-CGG-CA----TT-A--C-T--GG-GC--GT-A--AA-GC-GC-AC--G-CA-G-G-C-G--G--T-CG-G-C-T-----AA--G-T-C-G---G-A-T-G--TG--A-AA-GC--C-C-CG-G-G---CT-C-AA-C-C-T-G-G-G-A--A-C-T	Bacteria(100);Proteobacteria(100);Gammaproteobacteria(94);unclassified;unclassified;unclassified;unclassified;unclassified;unclassified;	k__Bacteria(100);p__Proteobacteria(88);c__Gammaproteobacteria(88);unclassified;unclassified;unclassified;unclassified;	Bacteria(99);Proteobacteria(93);Gammaproteobacteria(91);unclassified;unclassified;unclassified;
Otu000666	41.1019582_1576	T--AC--GA-AG-GGG---GCG-A-G--C-G--T--T--AT-T-CGG-AA----TT-A--T-T--GG-GC--GT-A--AA-GG-GC-TC--G-CA-G-G-C-T--G--C-TT-G-A-A-----CA--G-T-T-A---G-A-C-G--TG--A-AA-TC--C-C-CG-G-G---CT-C-AA-C-C-T-G-G-G-A--A-C-T	Bacteria(100);Proteobacteria(99);Alphaproteobacteria(99);Rickettsiales(99);SAR116(99);unclassified;unclassified;unclassified;unclassified;	k__Bacteria(100);unclassified;unclassified;unclassified;unclassified;unclassified;unclassified;	Bacteria(100);unclassified;unclassified;unclassified;unclassified;unclassified;
Otu000667	BR10C.Jan.1020239_13860	T--AC--GG-AG-GGG---GCA-A-G--C-G--T--T--GC-T-CGG-AA----TT-A--C-T--GG-GC--GT-A--AA-GC-GA-GC--G-TA-G-G-C-G--G--T-TA-G-T-C-----AA--G-T-T-G---G-T-G-G--TG--A-AA-GC--C-C-GG-A-G---CT-C-AA-C-T-C-C-G-G-A--A-C-T	Bacteria(100);Proteobacteria(74);Alphaproteobacteria(70);unclassified;unclassified;unclassified;unclassified;unclassified;unclassified;	k__Bacteria(99);p__Proteobacteria(69);unclassified;unclassified;unclassified;unclassified;unclassified;	Bacteria(99);Proteobacteria(71);unclassified;unclassified;unclassified;unclassified;
Otu000668	SI06.9.1019630_491435	T--AC--GA-AG-GGG---GCG-A-G--C-G--T--T--GT-T-CGG-AA----TT-A--C-T--GG-GC--GT-A--AA-AG-GC-GC--G-CA-G-G-C-G--G----TC-A-A-A-----TTA-G-T-T-A---G-G-T-G--TG--A-AA-GC--C-C-CG-G-G---CT-T-AA-C-C-T-G-G-G-A--A-C-T	Bacteria(100);Proteobacteria(76);Alphaproteobacteria(71);unclassified;unclassified;unclassified;unclassified;unclassified;unclassified;	k__Bacteria(99);p__Proteobacteria(71);unclassified;unclassified;unclassified;unclassified;unclassified;	Bacteria(99);Proteobacteria(78);unclassified;unclassified;unclassified;unclassified;
Otu000669	SS.20.1.1020305_6194	T--AC--GG-AG-GGG---GCT-A-G--C-G--T--T--GT-T-CGG-AA----TT-A--C-T--GG-GC--GT-A--AA-GA-GC-AT--G-TA-G-G-C-G--G--A-CT-G-G-T-----CA--G-T-C-A---G-T-G-G--TG--A-AA-TC--C-C-GG-A-G---CT-C-AA-C-T-C-C-G-G-A--A-C-T	Bacteria(100);Proteobacteria(91);Alphaproteobacteria(76);unclassified;unclassified;unclassified;unclassified;unclassified;unclassified;	k__Bacteria(100);p__Proteobacteria(84);c__Alphaproteobacteria(79);unclassified;unclassified;unclassified;unclassified;	Bacteria(100);Proteobacteria(89);Alphaproteobacteria(77);unclassified;unclassified;unclassified;
Otu000670	44.1020370_6471	T--AC--TG-AA-GGT---GCA-A-G--C-G--T--T--AA-T-CGG-AA----TC-A--C-T--GG-GC--GT-A--AA-GC-GC-TC--G-TA-G-G-T-G--G--C-TT-T-G-T-----AA--G-T-C-A---G-A-T-G--TG--A-AA-GC--C-C-AG-G-G---CT-C-AA-C-C-C-T-G-G-A--A-T-T	Bacteria(100);Proteobacteria(83);unclassified;unclassified;unclassified;unclassified;unclassified;unclassified;unclassified;	k__Bacteria(100);p__Proteobacteria(90);unclassified;unclassified;unclassified;unclassified;unclassified;	Bacteria(100);Proteobacteria(96);Deltaproteobacteria(72);unclassified;unclassified;unclassified;
Otu000671	5.11.137H.1019552_8284	T--AC--GG-GG-GGG---GCA-A-G--C-G--T--T--GT-T-CGG-AA----TT-A--C-T--GG-GC--GT-A--AA-GG-GC-TC--G-TA-G-G-C-G--G--C-CA-G-C-C-----AA--G-T-C-G---G-A-C-G--TG--A-AA-TC--C-C-CC-G-G---CT-C-AA-C-C-G-G-G-G-A--A-C-T	Bacteria(100);Acidobacteria(80);unclassified;unclassified;unclassified;unclassified;unclassified;unclassified;unclassified;	k__Bacteria(100);p__Acidobacteria(95);c__Acidobacteria-6(89);o__iii1-15(87);unclassified;unclassified;unclassified;	Bacteria(99);Acidobacteria(79);Acidobacteria_Gp6(61);Acidobacteria_Gp6_order_incertae_sedis(61);Acidobacteria_Gp6_family_incertae_sedis(61);Gp6(61);
Otu000672	98.1020248_30322	T--AC--GA-GG-GGG---GCA-A-G--C-G--T--T--GT-T-CGG-AA----TT-A--C-T--GG-GC--GT-A--AA-GG-GC-GC--G-TA-G-G-C-G--G--T-TT-G-G-C-----AA--G-T-C-T---T-C-C-G--TG--A-AA-GC--C-C-AC-G-G---CT-C-AA-C-C-G-T-G-G-A--A-C-A	Bacteria(100);Acidobacteria(69);unclassified;unclassified;unclassified;unclassified;unclassified;unclassified;unclassified;	k__Bacteria(100);p__Acidobacteria(99);c__Acidobacteria-6(95);o__BPC015(95);unclassified;unclassified;unclassified;	Bacteria(100);Acidobacteria(60);unclassified;unclassified;unclassified;unclassified;
Otu000673	46.1019503_3729	T--AC--GG-AG-GGT---GCA-A-G--C-G--T--T--GT-C-CGG-AT----TT-A--T-T--GG-GT--TT-A--AA-GG-GT-AC--G-TA-G-G-C-G--G--A-TT-T-T-T-----AA--G-T-C-C---G-T-G-G--TG--A-AA-GC--C-T-AC-A-G---CT-T-AA-C-T-G-T-A-G-A--A-C-T	Bacteria(100);Bacteroidetes(99);Sphingobacteria(62);Sphingobacteriales(62);unclassified;unclassified;unclassified;unclassified;unclassified;	k__Bacteria(100);p__Bacteroidetes(100);c__Cytophagia(85);o__Cytophagales(85);f__Flammeovirgaceae(82);unclassified;unclassified;	Bacteria(100);Bacteroidetes(100);Sphingobacteria(100);Sphingobacteriales(100);Cytophagaceae(99);Ekhidna(98);
Otu000674	11.1019601_14016	T--AC--GG-AG-GGT---GCA-A-G--C-G--T--T--AT-C-CGG-AA----TT-A--T-T--GG-GT--TT-A--AA-GG-GT-GC--G-TA-G-G-C-G--G--A-AA-T-T-T-----AA--G-T-C-A---G-T-G-G--TG--A-AA-GC--C-T-GC-A-G---CT-C-AA-C-T-G-T-A-G-A--A-T-T	Bacteria(100);Bacteroidetes(100);unclassified;unclassified;unclassified;unclassified;unclassified;unclassified;unclassified;	k__Bacteria(100);p__Bacteroidetes(95);unclassified;unclassified;unclassified;unclassified;unclassified;	Bacteria(100);Bacteroidetes(96);Sphingobacteria(77);Sphingobacteriales(77);unclassified;unclassified;
Otu000675	SS.11.2.1019550_2827	T--AC--GG-AG-GGT---ACG-A-A--C-G--T--T--AA-T-CGG-AA----TT-A--C-T--GG-GC--GT-A--AA-GC-GC-GC--G-TA-G-G-C-G--G--T-TC-G-T-T-----AA--G-T-G-A---G-G-T-G--TG--A-AA-TC--C-C-CG-G-G---CT-C-AA-C-C-T-G-G-G-A--A-C-T	Bacteria(100);Proteobacteria(100);Gammaproteobacteria(96);unclassified;unclassified;unclassified;unclassified;unclassified;unclassified;	k__Bacteria(100);p__Proteobacteria(100);c__Gammaproteobacteria(99);o__HTCC2188(83);f__HTCC2089(83);unclassified;unclassified;	Bacteria(100);Proteobacteria(93);Gammaproteobacteria(89);unclassified;unclassified;unclassified;
Otu000676	SI06.96.1020259_28119	G--AC--AG-AG-GGT---GCA-A-A--C-G--T--T--GC-T-CGG-AA----TT-A--C-T--GG-GC--GT-A--AA-GC-GC-GT--G-TA-G-G-C-G--G--A-CA-A-G-T-----AA--G-T-C-A---G-A-T-G--TG--A-AA-GC--C-C-TG-G-G---CT-C-AA-C-C-T-A-G-G-A--A-C-T	Bacteria(100);Proteobacteria(99);Deltaproteobacteria(89);Myxococcales(88);unclassified;unclassified;unclassified;unclassified;unclassified;	k__Bacteria(100);p__Proteobacteria(99);c__Deltaproteobacteria(73);o__Myxococcales(64);unclassified;unclassified;unclassified;	Bacteria(100);Proteobacteria(100);Deltaproteobacteria(78);Myxococcales(76);unclassified;unclassified;
Otu000677	5.11.7D.1019610_35203	T--AC--GG-AG-GAT---GCA-A-G--C-G--T--T--AT-C-CGG-AA----TC-A--T-T--GG-GT--TT-A--AA-GG-GT-CC--G-TA-G-G-C-G--G--G-TA-A-A-T-----AA--G-T-C-A---G-A-G-G--TG--A-AA-GT--T-T-GC-A-G---CT-C-AA-C-T-G-T-A-A-A--A-T-T	Bacteria(100);Bacteroidetes(100);Flavobacteria(99);Flavobacteriales(99);Flavobacteriaceae(98);unclassified;unclassified;unclassified;unclassified;	k__Bacteria(100);p__Bacteroidetes(100);c__Flavobacteriia(94);o__Flavobacteriales(94);f__Flavobacteriaceae(92);unclassified;unclassified;	Bacteria(100);Bacteroidetes(100);Flavobacteria(100);Flavobacteriales(100);Flavobacteriaceae(100);unclassified;
Otu000678	P12x13.1020313_20853	T--AC--GA-GG-GGG---GCA-A-G--C-G--T--T--GT-T-CGG-AA----TT-A--C-T--GG-GC--GT-A--AA-GG-GC-GC--G-TA-G-G-C-G--G--T-TC-G-G-C-----AA--G-T-C-T---C-C-C-G--TG--A-AA-TC--C-C-ACGG-----CT-C-AA-C-C-G-T-G-G-A--A-C-T	Bacteria(100);unclassified;unclassified;unclassified;unclassified;unclassified;unclassified;unclassified;unclassified;	k__Bacteria(100);p__Acidobacteria(99);c__Acidobacteria-6(99);o__BPC015(98);unclassified;unclassified;unclassified;	Bacteria(97);Acidobacteria(71);unclassified;unclassified;unclassified;unclassified;
Otu000679	SS.1.1.1020041_14276	T--AC--GG-GG-GGG---GCA-A-G--C-G--T--T--GT-T-CGG-AT----TT-A--C-T--GG-GC--GT-A--AA-GG-GC-TC--G-TA-G-G-C-T--G--C-TG-T-C-C-----AT--G-T-C-G---G-T-T-G--TG--A-AA-TC--C-C-CG-G-G---CT-C-AA-C-T-C-G-G-G-A--A-C-T	Bacteria(100);unclassified;unclassified;unclassified;unclassified;unclassified;unclassified;unclassified;unclassified;	k__Bacteria(100);p__Acidobacteria(86);c__Acidobacteria-6(78);o__iii1-15(78);unclassified;unclassified;unclassified;	Bacteria(100);unclassified;unclassified;unclassified;unclassified;unclassified;
Otu000682	SS.21.3.1019739_12235	T--AC--GG-AA-GGG---GCT-A-G--C-G--T--T--GT-T-CGG-AA----TC-A--T-T--GG-GC--GT-A--AA-GG-GC-GC--G-TA-G-G-T-G--G--T-CT-T-A-T-----GT--G-T-C-C---G-T-C-G--TG--A-AA-GT--G-C-AC-G-G---CT-C-AA-C-C-G-T-G-T-T--T-G-G	Bacteria(100);unclassified;unclassified;unclassified;unclassified;unclassified;unclassified;unclassified;unclassified;	k__Bacteria(100);p__Proteobacteria(100);c__Deltaproteobacteria(100);o__Entotheonellales(100);f__Entotheonellaceae(100);unclassified;unclassified;	Bacteria(100);unclassified;unclassified;unclassified;unclassified;unclassified;
Otu000683	SI06.11.1019752_14829	T--AC--GG-AG-GGG---GCA-A-G--C-G--T--T--GC-TCGG--ATT----T-A--C-T--GG-GC--GT-A--AA-GG-GT-CC--G-CA-G-G-C-G--GT-T-GA-G---C-----AA--G-T-T-A---G-A-T-G--TG--A-AA-GC--T-CA-A-G-G---CT-T-AA-C-C-T-T-G-G-A--A-T-T	Bacteria(100);unclassified;unclassified;unclassified;unclassified;unclassified;unclassified;unclassified;unclassified;	k__Bacteria(100);p__SBR1093(100);c__EC214(100);unclassified;unclassified;unclassified;unclassified;	Bacteria(99);unclassified;unclassified;unclassified;unclassified;unclassified;
Otu000684	BCH31SED.1019515_15122	G--AC--GG-GG-GAT---GCA-A-G--C-G--T--T--AT-C-CGG-AT----TT-A--T-T--GG-GC--GT-A--AA-GC-GT-CT--G-TA-G-G-T-G--G--T-TT-G-G-T-----GT--G-T-C-T---G-C-T-G--TC--C-AA-AC--G-C-AG-G-G---CT-T-AA-C-T-C-T-G-T-G--G-G-G	Bacteria(100);unclassified;unclassified;unclassified;unclassified;unclassified;unclassified;unclassified;unclassified;	k__Bacteria(97);p__Cyanobacteria(84);unclassified;unclassified;unclassified;unclassified;unclassified;	Bacteria(100);unclassified;unclassified;unclassified;unclassified;unclassified;
Otu000685	ZA.44.1020227_566346	T--AC--GG-AG-GGT---GCA-A-G--C-G--T--T--GT-C-CGG-AT----TC-A--C-T--GG-GT--GT-A--AA-GG-GT-GT--G-TA-G-G-C-T--G--G-GC-G-G-T-----AT--G-T-C-A---G-A-G-G--TG--A-AA-GC--C-C-AC-G-G---CT-T-AA-C-C-G-T-G-G-A--A-T-T	Bacteria(100);unclassified;unclassified;unclassified;unclassified;unclassified;unclassified;unclassified;unclassified;	k__Bacteria(100);p__Bacteroidetes(64);c__Rhodothermi(63);o__Rhodothermales(63);f__Rhodothermaceae(63);unclassified;unclassified;	Bacteria(100);unclassified;unclassified;unclassified;unclassified;unclassified;
Otu000686	SI06.59.1020443_1520	T--AC--GT-AG-GTG---GCA-A-G--C-G--T--T--GT-C-CGG-AA----TT-A--C-T--GG-GC--GT-A--AA-GG-GT-CCG---TA-G-G-C-G--G--C-TT-GG--T-----AA--G-T-T-T---C-C-T-G--TG--A-AA-AC--T-C-CG-G-G---CT-C-AA-C-C-C-G-G-A-G--A-G-G	Bacteria(100);unclassified;unclassified;unclassified;unclassified;unclassified;unclassified;unclassified;unclassified;	k__Bacteria(98);unclassified;unclassified;unclassified;unclassified;unclassified;unclassified;	Bacteria(98);unclassified;unclassified;unclassified;unclassified;unclassified;
Otu000687	SH33SED.1020220_10632	G--AC--GT-AG-GGA---CCG-A-G--C-G--T--T--GT-C-CGG-AA----TT-A--T-T--GG-GC--GT-A--AA-GA-GC-TC--G-TA-G-G-C-G--G--T-TG-C-G-T-----AA--G-T-C-G---G-A-T-G--TG--A-AA-GC--T-C-AG-G-G---CT-C-AA-C-C-C-T-G-A-G--A-C-G	Bacteria(100);Actinobacteria(77);Actinobacteria(77);unclassified;unclassified;unclassified;unclassified;unclassified;unclassified;	k__Bacteria(100);p__Actinobacteria(100);c__Acidimicrobiia(100);o__Acidimicrobiales(100);f__JdFBGBact(96);unclassified;unclassified;	Bacteria(97);Actinobacteria(71);Actinobacteria(71);unclassified;unclassified;unclassified;
Otu000688	N50.3.1.11.BC.1019585_44956	G--AC--GA-AC-CGT---ACG-A-C--C-G--T--T--AT-T-CGG-AA----TT-A--C-T--GG-GC--TT-A--AA-GG-GT-GC--G-TA-G-G-C-T--G--C-AC-G-G-A-----AA--G-T-T-G---G-G-T-G--TG--A-AA-GC--C-C-TC-A-G---CT-C-AA-C-T-G-A-G-G-A--A-T-T	Bacteria(100);Planctomycetes(88);Planctomycetacia(87);Planctomycetales(87);Planctomycetaceae(87);unclassified;unclassified;unclassified;unclassified;	k__Bacteria(100);p__Planctomycetes(81);c__Planctomycetia(80);o__Pirellulales(79);f__Pirellulaceae(79);unclassified;unclassified;	Bacteria(97);unclassified;unclassified;unclassified;unclassified;unclassified;
Otu000689	SS.11.1.1019652_11712	T--AC--GG-AG-GGT---GCA-A-G--C-G--T--T--AA-T-CGG-AA----TT-A--C-T--GG-GC--GT-A--AA-GC-GC-AC--G-CA-G-G-C-G--G--T-TT-G-C-T-----AA--G-T-C-A---G-A-T-G--TG--A-AA-TC--C-C-CG-G-G---CT-T-AA-C-C-T-G-G-G-A--A-C-T	Bacteria(100);Proteobacteria(100);Gammaproteobacteria(92);unclassified;unclassified;unclassified;unclassified;unclassified;unclassified;	k__Bacteria(100);p__Proteobacteria(100);c__Gammaproteobacteria(97);unclassified;unclassified;unclassified;unclassified;	Bacteria(100);Proteobacteria(100);Gammaproteobacteria(92);Enterobacteriales(63);Enterobacteriaceae(63);unclassified;
Otu000690	Webster.5.D7.419.1019564_37148533	T--AC--GG-AG-GGT---GCA-A-G--C-G--T--T--AA-T-CGG-AA----TC-A--C-T--GG-GC--GT-A--AA-GA-GT-GT--G-TA-G-G-T-G--G--T-TA-T-G-A-----AA--G-T-T-G---G-A-T-G--TG--A-AA-GC--C-C-TG-G-G---CT-T-AA-C-C-G-A-G-G-A--A-C-T	Bacteria(100);Proteobacteria(88);Gammaproteobacteria(73);unclassified;unclassified;unclassified;unclassified;unclassified;unclassified;	k__Bacteria(100);p__Proteobacteria(77);c__Gammaproteobacteria(61);unclassified;unclassified;unclassified;unclassified;	Bacteria(98);Proteobacteria(83);unclassified;unclassified;unclassified;unclassified;
Otu000691	105.1019767_16415	T--AC--GG-AG-GGT---GCA-A-G--C-G--T--T--AA-T-CGG-AA----TC-A--C-T--GG-GC--GT-A--AA-GC-GC-GC--G-TA-G-G-C-G--G--T-TA-A-G-T-----CA--G-T-C-A---G-A-T-G--TG--A-AA-GC--C-T-CG-G-G---CT-C-AA-C-C-T-G-A-G-A--A-T-T	Bacteria(100);Proteobacteria(90);Gammaproteobacteria(83);unclassified;unclassified;unclassified;unclassified;unclassified;unclassified;	k__Bacteria(100);p__Proteobacteria(92);unclassified;unclassified;unclassified;unclassified;unclassified;	Bacteria(99);Proteobacteria(92);Gammaproteobacteria(88);unclassified;unclassified;unclassified;
Otu000692	GC.1.2.1020021_22689	T--AC--GG-AG-GGT---GCG-A-A--C-G--T--T--AA-T-CGG-AA----TT-A--C-T--GG-GC--GT-A--AA-GC-GC-GC--G-TA-G-G-C-G--G--T-TT-G-C-T-----AA--G-T-G-A---G-G-T-G--TG--A-AA-GC--C-C-TG-G-G---CT-T-AA-C-C-T-G-G-G-A--A-C-T	Bacteria(100);Proteobacteria(100);Gammaproteobacteria(91);unclassified;unclassified;unclassified;unclassified;unclassified;unclassified;	k__Bacteria(100);p__Proteobacteria(100);c__Gammaproteobacteria(97);unclassified;unclassified;unclassified;unclassified;	Bacteria(100);Proteobacteria(93);Gammaproteobacteria(85);unclassified;unclassified;unclassified;
Otu000693	P12x133.1020070_6142	T--AC--GG-AG-GGT---GCA-A-G--C-G--T--T--AA-T-CGG-AA----TT-A--C-T--GG-GC--GT-A--AA-GC-GT-GC--G-TA-G-G-C-G--G--C-AG-C-C-T-----AA--G-T-T-G---G-A-T-G--TG--A-AA-GC--C-C-CG-G-G---CT-C-AA-C-C-T-G-G-G-A--A-C-T	Bacteria(100);Proteobacteria(94);Gammaproteobacteria(92);unclassified;unclassified;unclassified;unclassified;unclassified;unclassified;	k__Bacteria(99);p__Proteobacteria(98);c__Gammaproteobacteria(91);unclassified;unclassified;unclassified;unclassified;	Bacteria(100);Proteobacteria(100);Gammaproteobacteria(94);Oceanospirillales(68);unclassified;unclassified;
Otu000694	GC.4.3.1020024_27780	T--AC--GG-AG-GGT---GCG-A-G--C-G--T--T--AA-T-CGG-AA----TT-A--C-T--GG-GC--GT-A--AA-GC-GC-AC--G-TA-G-G-T-G--G--T-TT-G-G-T-----AA--G-T-C-G---G-A-T-G--TG--A-AA-GC--C-C-CG-G-G---CT-C-AA-C-C-T-G-G-G-A--A-T-T	Bacteria(100);Proteobacteria(100);Gammaproteobacteria(97);unclassified;unclassified;unclassified;unclassified;unclassified;unclassified;	k__Bacteria(100);p__Proteobacteria(98);c__Gammaproteobacteria(96);unclassified;unclassified;unclassified;unclassified;	Bacteria(100);Proteobacteria(100);Gammaproteobacteria(100);unclassified;unclassified;unclassified;
Otu000695	SI06.53.1020326_5390429	T--AC--GG-AG-GGT---GCA-A-G--C-G--T--T--AA-T-CGG-AA----TT-A--C-T--GG-GC--GT-A--AA-GA-GC-AC--G-TA-G-G-T-G--G--T-CT-G-G-T-----CA--G-T-C-G---G-A-T-G--TG--A-AA-GC--C-C-CG-G-G---CT-T-AA-C-C-T-G-G-G-A--A-T-T	Bacteria(100);Proteobacteria(95);Gammaproteobacteria(86);unclassified;unclassified;unclassified;unclassified;unclassified;unclassified;	k__Bacteria(100);p__Proteobacteria(98);c__Gammaproteobacteria(98);unclassified;unclassified;unclassified;unclassified;	Bacteria(100);Proteobacteria(98);Gammaproteobacteria(95);unclassified;unclassified;unclassified;
Otu000696	CL105.1020425_12852	T--AC--GG-AG-GGT---GCA-A-G--C-G--T--T--AA-T-CGG-AA----TT-A--C-T--GG-GC--GT-A--AA-GC-GC-GC--G-TA-G-G-C-G--G--T-TA-A-A-T-----AA--G-T-C-A---G-A-T-G--TG--A-AA-GC--C-C-CG-G-G---CT-C-AA-C-C-T-G-G-G-A--A-C-T	Bacteria(100);Proteobacteria(98);Gammaproteobacteria(92);unclassified;unclassified;unclassified;unclassified;unclassified;unclassified;	k__Bacteria(100);p__Proteobacteria(100);c__Gammaproteobacteria(99);unclassified;unclassified;unclassified;unclassified;	Bacteria(100);Proteobacteria(98);Gammaproteobacteria(96);unclassified;unclassified;unclassified;
Otu000697	SI06.11.1019752_67095	T--AC--GG-AG-GGT---GCA-A-G--C-G--T--T--AA-T-CGG-AA----TT-A--C-T--GG-GC--GT-A--AA-GC-GC-AC--G-CA-G-G-C-G--G--T-CT-G-T-C-----AA--G-T-C-G---G-A-T-G--TG--A-AA-TC--C-C-CG-G-G---CT-C-AA-C-C-T-G-G-G-A--A-C-T	Bacteria(100);Proteobacteria(100);Gammaproteobacteria(99);Enterobacteriales(97);Enterobacteriaceae(97);Enteric_Bacteria_cluster(97);Buttiauxella(62);unclassified;unclassified;	k__Bacteria(100);p__Proteobacteria(100);c__Gammaproteobacteria(99);o__Enterobacteriales(99);f__Enterobacteriaceae(99);g__Trabulsiella(94);s__farmeri(94);	Bacteria(100);Proteobacteria(100);Gammaproteobacteria(100);Enterobacteriales(97);Enterobacteriaceae(97);Salmonella(97);
Otu000698	SS.9.1.1020557_1353	T--AC--GT-AG-GCT---CCA-A-G--C-G--T--T--GT-T-CGG-AA----TT-A--C-T--GG-GC--GT-A--AA-GC-GA-GT--G-TA-G-G-C-G--G--T-TT-G-C-C-----AA--G-T-C-G---A-T-T-G--TG--A-AA-TC--T-C-CC-G-G---CT-C-AA-C-T-G-G-G-A-G--G-G-T	Bacteria(100);unclassified;unclassified;unclassified;unclassified;unclassified;unclassified;unclassified;unclassified;	k__Bacteria(100);p__Acidobacteria(100);c__Solibacteres(100);o__Solibacterales(100);f__PAUC26f(100);unclassified;unclassified;	Bacteria(100);Acidobacteria(95);Acidobacteria_Gp3(94);Acidobacteria_Gp3_order_incertae_sedis(93);Acidobacteria_Gp3_family_incertae_sedis(93);Gp3(93);
Otu000699	GC.3.1.1020080_3010	T--AC--GT-AG-GGA---GCG-A-G--C-G--T--T--GT-T-CGG-AT----TT-A--C-T--GG-GC--GT-A--AA-GG-GC-AT--G-TA-G-G-C-G--G--G-TA-T-G-C-----AA--G-T-C-G---G-T-T-G--TG--A-AA-TC--C-T-CT-G-G---CT-C-AA-C-C-A-G-A-G-A--A-C-T	Bacteria(100);Deferribacteres(68);Unclassified_Deferribacterales(68);PAUC34f(68);unclassified;unclassified;unclassified;unclassified;unclassified;	k__Bacteria(100);p__PAUC34f(98);unclassified;unclassified;unclassified;unclassified;unclassified;	Bacteria(99);unclassified;unclassified;unclassified;unclassified;unclassified;
Otu000700	Webster.2.G7.172.1020355_39901172	T--AC--GA-AG-GGG---GCT-A-G--C-G--T--T--TT-T-CGG-AA----TT-A--C-T--GG-GC--GT-A--AA-GG-GC-GT--G-TA-G-G-C-G--G--T-GC-G-A-T-----CA--G-T-C-A---G-A-G-G--TG--A-AA-GC--C-C-CG-G-G---CT-C-AA-C-C-T-G-G-G-A--A-T-T	Bacteria(100);Proteobacteria(85);Alphaproteobacteria(69);Rhodospirillales(61);unclassified;unclassified;unclassified;unclassified;unclassified;	k__Bacteria(100);p__Proteobacteria(94);c__Alphaproteobacteria(84);o__Rhodospirillales(65);unclassified;unclassified;unclassified;	Bacteria(93);Proteobacteria(77);Alphaproteobacteria(68);unclassified;unclassified;unclassified;
Otu000701	ALG12.101.1020199_33133119	T--AC--GA-A--GGG---GCG-A-G--C-G--T--T--GT-T-CGG-AA----TT-A--C-T--GG-GC--GT-A--AA-GG-GC-GC--G-CA-G-G-C-G--G--T-CA-A-T-T-----TA--G-T-T-A---G-G-T-G--TG--A-AA-GC--C-C-CG-G-G---CT-C-AA-C-C-T-G-G-G-A--A-T-T	Bacteria(100);Proteobacteria(94);Alphaproteobacteria(91);unclassified;unclassified;unclassified;unclassified;unclassified;unclassified;	k__Bacteria(100);p__Proteobacteria(85);c__Alphaproteobacteria(70);o__Rhodospirillales(67);f__Rhodospirillaceae(67);unclassified;unclassified;	Bacteria(100);Proteobacteria(88);Alphaproteobacteria(69);Rhodospirillales(63);Rhodospirillaceae(63);unclassified;
Otu000702	21.X.03.3.002.1019932_8982	A--CC--AGCAC-CTC---GAG-T-G--G-T-----C--AG-G-ATG-A-----TT-A--T-T--GG-GC--CT-A--AA-GC-AT-CC--G-TA-G-C-C-G--G--T-TG-T-G-T-----AA--G-T-T-T---T-C-G-G--TT--A-AA-TC--C-A-TG-T-G---CT-T-AA-C-A-T-A-T-G-G--G-C-A	Bacteria(100);unclassified;unclassified;unclassified;unclassified;unclassified;unclassified;unclassified;unclassified;	k__Archaea(98);p__Crenarchaeota(98);c__Thaumarchaeota(98);o__Cenarchaeales(95);f__Cenarchaeaceae(91);unclassified;unclassified;	Archaea(60);unclassified;unclassified;unclassified;unclassified;unclassified;
Otu000703	SS.9.3.1019851_7036002	T--AC--GG-AG-GGG---GCA-A-G--C-G--T--T--GC-T-CAG-AA----TT-A--C-T--GG-GC--GT-A--AA-GG-GC-GT--G-TA-G-G-C-G--G--A-AC-G-G-T-----CA--G-T-C-A---G-G-C-G--TG--A-AA-TC--C-C-CG-G-G---CT-C-AA-C-C-T-G-G-G-A--A-C-T	Bacteria(100);Proteobacteria(66);unclassified;unclassified;unclassified;unclassified;unclassified;unclassified;unclassified;	k__Bacteria(100);p__Proteobacteria(85);unclassified;unclassified;unclassified;unclassified;unclassified;	Bacteria(99);Proteobacteria(79);unclassified;unclassified;unclassified;unclassified;
Otu000704	SI06.67.1019719_45149	T--AC--GA-GG-GGT---GCT-A-G--C-G--T--T--GT-C-CGG-AT----TT-A--C-T--GG-GC--GT-A--AA-GG-GT-AC--G-TA-G-G-C-G--T--T-TT-A-A-T-----AA--G-T-T-G---A-A-T-G--TT--A-AA-TA--T-C-TT-A-G---CT-T-AA-C-T-A-A-G-A-A--A-A-T	Bacteria(100);Deferribacteres(97);Unclassified_Deferribacterales(97);SAR406(97);unclassified;unclassified;unclassified;unclassified;unclassified;	k__Bacteria(100);p__SAR406(100);c__AB16(100);o__Arctic96B-7(100);f__A714017(100);g__ZA3312c(100);unclassified;	Bacteria(100);unclassified;unclassified;unclassified;unclassified;unclassified;
Otu000705	Webster.4.F12.354.1019761_37156738	G--AC--GG-AG-GGG---GTT-A-G--C-G--T--T--GT-T-CGG-AA----TT-A--C-T--GG-GC--GT-A--AA-GC-GC-GC--G-TA-G-G-C-G--G--G-TT-C-G-T-----AA--G-T-C-A---G-G-G-G--TG--A-AA-TC--C-C-GG-G-G---CT-C-AA-C-C-C-C-G-G-A--A-C-T	Bacteria(100);Proteobacteria(100);Alphaproteobacteria(100);Rhodobacterales(84);Rhodobacteraceae(84);unclassified;unclassified;unclassified;unclassified;	k__Bacteria(100);p__Proteobacteria(97);c__Alphaproteobacteria(96);o__Rhodobacterales(79);f__Rhodobacteraceae(79);unclassified;unclassified;	Bacteria(100);Proteobacteria(97);Alphaproteobacteria(94);Rhodobacterales(81);Rhodobacteraceae(81);unclassified;
[truncated: 45,305 more rows]
